# Supplementary material for: Oxygen-dependent proteolysis regulates the stability of angiosperm polycomb repressive complex 2 subunit VERNALIZATION 2
Source: Nat Commun. 2018 Dec 21;9:5438. doi: 10.1038/s41467-018-07875-7 (PMC6303374; doi:10.1038/s41467-018-07875-7)
Supplement: Supplementary file 3 — Supplementary Data 1 [file 41467_2018_7875_MOESM3_ESM.xlsx]

## Sheet: 1. Experimental overview
	samples
	label	genotype	growth conditions
	WT. C1	Col-0	1/2 MS media, 11 days at 22°C
	WT. C2	Col-0	1/2 MS media, 11 days at 22°C
	WT. C3	Col-0	1/2 MS media, 11 days at 22°C
	WT. V1	Col-0	1/2 MS media, 7 days at 22°C, followed by 28 days at 5°C
	WT. V2	Col-0	1/2 MS media, 7 days at 22°C, followed by 28 days at 5°C
	WT. V3	Col-0	1/2 MS media, 7 days at 22°C, followed by 28 days at 5°C

## Sheet: 2. 4v>0v
4v>0v, 1.5 fold change, p<0.05
																0v			4v
	ensembl_gene_id	baseMean	log2FoldChange	Fold Change	lfcSE	stat	pvalue	padj	external_gene_name	chromosome_name	start_position	end_position	gene_biotype	entrezgene	tair_symbol	WT.C1	WT.C2	WT.C3	WT.V1	WT.V2	WT.V3	AT1G17665
			0
AT2G42540	AT2G42540	7834.72	-7.86259	0.00429659	0.358995	-21.9017	2.50236e-106	1.52761e-102	COR15A	2	17710441	17712330	protein_coding	818854	COR15A	27.308	12.9049	25.7878	9245.31	14076.6	11405.5	AT2G42540 AT2G42540.2 A cold-regulated gene whose product is targeted to the chloroplast. Cor15am protects stromal proteins from aggregation under various stress conditions. Constitutive expression increases freezing tolerance in protoplasts in vitro and chloroplasts in vivo. NMR and x-ray diffraction studies suggest that COR15a alters the intrinsic curvature of the inner membrane of chloroplast …
AT5G15960	AT5G15960	6332.35	-7.71579	0.00475681	0.363256	-21.2407	4.02193e-100	1.84144e-96	KIN1	5	5209717	5210826	protein_coding	831453	KIN1	6.82699	19.3573	27.893	7865.82	10666	9358.36	AT5G15960 AT5G15960.1 cold and ABA inducible protein kin1, possibly functions as an anti-freeze protein. Transcript level of this gene is induced by cold, ABA, dehydration and osmoticum (mannitol). However, protein activity of GUS fused to the promoter of this gene is inhibited by cold treatment, suggesting an inhibition of the protein by increased transcript level. protein_coding (KIN1) (KIN1)
AT1G09350	AT1G09350	441.439	-6.1292	0.0142866	0.470994	-13.0133	1.02778e-38	7.8672e-36	GOLS3	1	3019639	3021443	protein_coding	837457	AtGolS3	0	0	4.4734	852.663	1235.01	769.452	AT1G09350 AT1G09350.1 Predicted to encode a galactinol synthase protein_coding GALACTINOL SYNTHASE 3 (GolS3) GALACTINOL SYNTHASE 3 (GolS3);GALACTINOL SYNTHASE 3 (AtGolS3)
AT3G55580	AT3G55580	257.073	-5.00154	0.0312167	0.396937	-12.6003	2.10308e-36	1.48138e-33		3	20612693	20615932	protein_coding	824723		3.4135	0	8.68366	328.884	424.168	454.289	AT3G55580 AT3G55580.1 TCF1 encodes a member of the RCC1 gene family and is required for chromatin based gene regulation of cold responsive genes in a CBF-independent manner. It is expressed in response to cold but not ABA. protein_coding TOLERANT TO CHILLING AND FREEZING1 (TCF1) TOLERANT TO CHILLING AND FREEZING1 (TCF1)
AT4G12490	AT4G12490	744.238	-4.94465	0.0324723	0.363267	-13.6116	3.41735e-42	4.17236e-39		4	7409621	7410406	protein_coding	826861		40.962	29.036	75.5215	1818	3751.44	1686.55	AT4G12490 AT4G12490.1 Encodes a member of the AZI family of lipid transfer proteins. Contains a PRR domain that appears to be required for localization to the chloroplast. protein_coding (AZI3) (AZI3)
AT1G80130	AT1G80130	550.9	-4.62216	0.0406062	0.355193	-13.0131	1.03098e-38	7.8672e-36		1	30140912	30142697	protein_coding	844353		27.308	19.3573	34.7346	718.673	1599.19	812.042	AT1G80130 AT1G80130.1 Tetratricopeptide repeat (TPR)-like superfamily protein;(source:Araport11) protein_coding
AT3G22840	AT3G22840	101.204	-4.38742	0.047781	0.457715	-9.58548	9.20296e-22	1.91526e-19	ELIP1	3	8084405	8085669	protein_coding	821855	ELIP1	6.82699	9.67865	2.63141	182.714	322.838	235.663	AT3G22840 AT3G22840.1 Encodes an early light-inducible protein. protein_coding EARLY LIGHT-INDUCABLE PROTEIN (ELIP1) (ELIP);EARLY LIGHT-INDUCABLE PROTEIN (ELIP1)
AT1G16850	AT1G16850	220.277	-4.36725	0.0484536	0.393446	-11.1	1.25428e-28	5.60265e-26		1	5764807	5765798	protein_coding	838256		0	9.67865	11.0519	274.07	426.6	207.269	AT1G16850 AT1G16850.1 transmembrane protein;(source:Araport11) protein_coding
AT5G50360	AT5G50360	29.5501	-4.27368	0.0517004	0.495742	-8.62078	6.64992e-18	8.82512e-16		5	20505089	20506354	protein_coding	835103		0	3.22622	0.263141	54.8141	83.496	45.4289	AT5G50360 AT5G50360.1 von willebrand factor A domain protein;(source:Araport11) protein_coding (AITR5) (AITR5)
AT3G57260	AT3G57260	58.4121	-4.13924	0.0567497	0.558679	-7.40898	1.27275e-13	9.17686e-12	BGL2	3	21188397	21189967	protein_coding	824893	BGL2	0	0	1.57885	70.0402	400.254	62.4648	AT3G57260 AT3G57260.1 beta 1,3-glucanase protein_coding "BETA-1,3-GLUCANASE 2" (BGL2) "BETA-1,3-GLUCANASE 2" (BGL2);PATHOGENESIS-RELATED PROTEIN 2 (PR2); (ATBG2);PATHOGENESIS-RELATED PROTEIN 2 (PR-2); (AtPR2);BETA-1,3-GLUCANASE 2 (BG2)
AT1G77120	AT1G77120	2306.39	-4.0173	0.0617549	0.388093	-10.3514	4.12441e-25	1.1349e-22	ADH1	1	28975255	28977417	protein_coding	844047	ADH1	13.654	25.8097	41.8394	743.035	812.059	948.329	AT1G77120 AT1G77120.1 Catalyzes the reduction of acetaldehyde using NADH as reductant. Requires zinc for activity. Dimer. Anaerobic response polypeptide (ANP). Fermentation. The protein undergoes thiolation following treatment with the oxidant tert-butylhydroperoxide. The mRNA is cell-to-cell mobile. protein_coding ALCOHOL DEHYDROGENASE 1 (ADH1) ALCOHOL DEHYDROGENASE 1 (ADH1); (ATADH1);ARABIDOPSI…
AT1G60190	AT1G60190	112.601	-4.01686	0.061774	0.497556	-8.07317	6.84952e-16	7.08712e-14	PUB19	1	22198266	22200687	protein_coding	842314		6.82699	9.67865	6.57853	615.136	154.63	153.323	AT1G60190 AT1G60190.1 Encodes PUB19, a plant U-box armadillo repeat protein. Involved in salt inhibition of germination together with PUB18. The mRNA is cell-to-cell mobile. protein_coding PLANT U-BOX 19 (PUB19) PLANT U-BOX 19 (PUB19); (AtPUB19)
AT2G05530	AT2G05530	54.7471	-3.98916	0.0629712	0.551584	-7.23219	4.75254e-13	3.07555e-11		2	2029687	2030544	protein_coding	815102		0	0	0	60.9045	27.1565	201.591	AT2G05530 AT2G05530.1 Glycine-rich protein family;(source:Araport11) protein_coding
AT1G75900	AT1G75900	100.311	-3.90953	0.0665449	0.303038	-12.9011	4.43647e-38	3.24998e-35	EXL3	1	28498821	28501254	protein_coding	843923		6.82699	19.3573	10.7888	179.668	265.89	193.073	AT1G75900 AT1G75900.1 GDSL-motif esterase/acyltransferase/lipase. Enzyme group with broad substrate specificity that may catalyze acyltransfer or hydrolase reactions with lipid and non-lipid substrates. protein_coding
AT3G50970	AT3G50970	2045.97	-3.85893	0.0689202	0.293812	-13.134	2.10229e-39	1.75006e-36	XERO2	3	18940643	18941611	protein_coding	824261	LTI30	143.367	167.763	317.085	3660.36	3961.4	3793.31	AT3G50970 AT3G50970.1 Belongs to the dehydrin protein family, which contains highly conserved stretches of 7-17 residues that are repetitively scattered in their sequences, the K-, S-, Y- and lysine rich segments. LTI29 and LTI30 double overexpressors confer freeze tolerance. Located in membranes. mRNA upregulated by water deprivation and abscisic acid. The mRNA is cell-to-cell mobile. protein_co…
AT1G75040	AT1G75040	85.6181	-3.76591	0.0735102	0.482306	-7.80813	5.80406e-15	5.08591e-13	PR5	1	28177670	28179022	protein_coding	843842	PR5	3.4135	9.67865	9.47308	82.2211	476.251	150.483	AT1G75040 AT1G75040.1 Thaumatin-like protein involved in response to pathogens. mRNA level of the PR-5 gene (At1g75040)is significantly changed after cutting the inflorescence stem indicating the existence of a network of signal transducing pathways as other stress-regulated genes (At5g01410, At3g17800, At1g29930)do not response to the treatment. The mRNA is cell-to-cell mobile. protein_coding PA…
AT4G12500	AT4G12500	338.65	-3.74524	0.0745713	0.378618	-9.89185	4.51588e-23	1.11762e-20		4	7413990	7414955	protein_coding	826862		37.5485	38.7146	55.5228	776.533	817.126	988.079	AT4G12500 AT4G12500.1 Bifunctional inhibitor/lipid-transfer protein/seed storage 2S albumin superfamily protein;(source:Araport11) protein_coding
AT2G14610	AT2G14610	137.08	-3.70418	0.076724	0.555941	-6.6629	2.68479e-11	1.33976e-09	PR1	2	6241640	6242541	protein_coding	815949	PR1	0	0	0	9.13568	3017.61	195.912	AT2G14610 AT2G14610.1 PR1 gene expression is induced in response to a variety of pathogens. It is a useful molecular marker for the SAR response. Though the Genbank record for the cDNA associated to this gene is called 'PR-1-like', the sequence actually corresponds to PR1. Expression of this gene is salicylic-acid responsive. protein_coding PATHOGENESIS-RELATED GENE 1 (PR1) PATHOGENESIS-RELATED G…
AT1G73220	AT1G73220	20.0456	-3.67723	0.0781709	0.558585	-6.5831	4.6073e-11	2.20308e-09	OCT1	1	27538190	27540235	protein_coding	843656	AtOCT1	0	0	0	70.0402	29.3857	65.3041	AT1G73220 AT1G73220.1 Encodes Organic Cation Transporter 1 (OCT1), likely to be involved in polyamine transport. protein_coding ORGANIC CATION/CARNITINE TRANSPORTER1 (OCT1) ORGANIC CATION/CARNITINE TRANSPORTER1 (OCT1);ORGANIC CATION/CARNITINE TRANSPORTER1 (AtOCT1)
AT3G28320	AT3G28320	12.3225	-3.65613	0.0793224	0.521381	-7.0124	2.34271e-12	1.4021e-10		3	10581831	10582784	protein_coding	#N/A		0	0	0	18.2714	20.266	28.3931	AT3G28320 AT3G28320.1 transmembrane protein;(source:Araport11) protein_coding
AT1G73810	AT1G73810	84.4553	-3.62787	0.0808912	0.419053	-8.65732	4.82982e-18	6.5521e-16		1	27752342	27755297	protein_coding	843717		3.4135	3.22622	15.5253	164.442	245.827	181.716	AT1G73810 AT1G73810.1 Core-2/I-branching beta-1,6-N-acetylglucosaminyltransferase family protein;(source:Araport11) protein_coding
AT1G66700	AT1G66700	58.7707	-3.62438	0.0810874	0.489486	-7.40446	1.31686e-13	9.45765e-12	PXMT1	1	24873206	24874766	protein_coding	842988	PXMT1	3.4135	9.67865	12.3676	204.03	372.084	82.3399	AT1G66700 AT1G66700.1 A member of the Arabidopsis SABATH methyltransferase gene family. Encodes PXMT1, a methyltransferase that methylates 1,7-paraxanthine. protein_coding (PXMT1) (PXMT1)
AT5G03210	AT5G03210	40.9686	-3.60009	0.0824642	0.542124	-6.64071	3.12183e-11	1.5287e-09		5	762604	763480	protein_coding	831903		0	9.67865	2.10513	155.307	146.321	105.054	AT5G03210 AT5G03210.1 Encodes a small polypeptide contributing to resistance to potyvirus. protein_coding DBP-INTERACTING PROTEIN 2 (DIP2) (ATDIP2);DBP-INTERACTING PROTEIN 2 (DIP2)
AT1G51090	AT1G51090	62.4689	-3.59612	0.0826913	0.49706	-7.23478	4.66298e-13	3.02829e-11		1	18932766	18934049	protein_coding	841532		0	3.22622	6.05225	152.261	124.433	99.3758	AT1G51090 AT1G51090.1 Heavy metal associated domain containing protein involved in plant immunity.Mutants show an increase in root length under NO stress and reduction in root length under H2O2 stress conditions. Mutants show increases in defense responses to pathogens including hypersensitive lesions, increased resistance and induction of SAR genes. protein_coding (ATHMAD1) (ATHMAD1)
AT3G55940	AT3G55940	25.9791	-3.56356	0.0845789	0.491098	-7.25631	3.978e-13	2.63007e-11	PLC7	3	20747629	20750408	protein_coding	824760		0	3.22622	2.10513	48.7236	82.888	39.7503	AT3G55940 AT3G55940.1 Phosphoinositide-specific phospholipase C family protein;(source:Araport11) protein_coding
AT1G31690	AT1G31690	21.236	-3.55854	0.0848736	0.580199	-6.13331	8.60718e-10	3.11525e-08		1	11343854	11347945	protein_coding	840056		0	3.22622	0.263141	133.99	74.7816	96.5365	AT1G31690 AT1G31690.1 Copper amine oxidase family protein;(source:Araport11) protein_coding
AT3G28290	AT3G28290	209.772	-3.51594	0.0874174	0.314599	-11.1759	5.34962e-29	2.51213e-26	AT14A	3	10547441	10549401	protein_coding	822455	AT14A	44.3755	19.3573	40.5237	633.407	460.444	431.575	AT3G28290 AT3G28290.1 Encodes a protein with sequence similarity to integrins. Localized to the cytoplasm and plasma membrane. Expressed in all tissues assayed. protein_coding (AT14A) (AT14A)
AT3G28300	AT3G28300	209.772	-3.51594	0.0874174	0.314599	-11.1759	5.34962e-29	2.51213e-26	AT14A	3	10565674	10567634	protein_coding	822455	AT14A	44.3755	19.3573	40.5237	633.407	460.444	431.575	AT3G28300 AT3G28300.1 Possesses a transmembrane domain and a small region that has sequence similarities to integrins from fungi, insects and humans. Is localized to plasma membrane and cytoplasm. protein_coding (AT14A) (AT14A)
AT4G33070	AT4G33070	821.112	-3.49188	0.0888874	0.34387	-10.1546	3.15944e-24	8.26599e-22	PDC1	4	15952257	15954803	protein_coding	829444		20.481	45.167	19.4724	362.382	443.623	420.218	AT4G33070 AT4G33070.1 Thiamine pyrophosphate dependent pyruvate decarboxylase family protein;(source:Araport11) protein_coding PYRUVATE DECARBOXYLASE 1 (PDC1) (ATPDC1);PYRUVATE DECARBOXYLASE 1 (PDC1)
AT5G03350	AT5G03350	98.1414	-3.41292	0.0938877	0.433242	-7.87763	3.3366e-15	3.04012e-13	LLP	5	815610	816670	protein_coding	831863		23.8945	16.1311	6.31539	152.261	327.499	187.394	AT5G03350 AT5G03350.1 Legume lectin family protein;(source:Araport11) protein_coding
AT1G49570	AT1G49570	63.819	-3.39559	0.0950224	0.511434	-6.63935	3.15071e-11	1.53872e-09	PER10	1	18346958	18349049	protein_coding	841381		6.82699	6.45243	1.57885	158.352	47.8278	130.608	AT1G49570 AT1G49570.1 Peroxidase superfamily protein;(source:Araport11) protein_coding
AT3G28510	AT3G28510	50.5207	-3.3887	0.0954775	0.541135	-6.2622	3.79586e-10	1.495e-08		3	10685470	10687429	protein_coding	822481		0	6.45243	7.89423	164.442	229.006	99.3758	AT3G28510 AT3G28510.1 P-loop containing nucleoside triphosphate hydrolases superfamily protein;(source:Araport11) protein_coding
AT1G78070	AT1G78070	283.207	-3.38698	0.0955913	0.32192	-10.5212	6.90028e-26	2.25664e-23		1	29354944	29359032	protein_coding	844142		44.3755	29.036	53.1545	606	600.887	528.111	AT1G78070 AT1G78070.1 Transducin/WD40 repeat-like superfamily protein;(source:Araport11) protein_coding
AT5G15950	AT5G15950	177.511	-3.37646	0.0962904	0.40108	-8.41842	3.81588e-17	4.65893e-15	SAMDC2	5	5205869	5208036	protein_coding	831452		20.481	38.7146	12.8939	383.699	363.37	258.377	AT5G15950 AT5G15950.1 Adenosylmethionine decarboxylase family protein;(source:Araport11) protein_coding
AT4G09820	AT4G09820	40.3715	-3.37435	0.0964314	0.437735	-7.70867	1.2714e-14	1.04414e-12	TT8	4	6181881	6186523	protein_coding	826571	TT8	0	9.67865	4.4734	54.8141	103.965	68.1434	AT4G09820 AT4G09820.1 TT8 is a regulation factor that acts in a concerted action with TT1, PAP1 and TTG1 on the regulation of flavonoid pathways, namely proanthocyanidin and anthocyanin biosynthesis. Affects dihydroflavonol 4-reductase gene expression. It is thought that a ternary complex composed of TT2, TT8 and TTG1 is necessary for correct expression of BAN in seed endothelium. Also important …
AT3G22231	AT3G22231	30.8246	-3.2966	0.101771	0.559143	-5.89581	3.72841e-09	1.17122e-07	PCC1	3	7845823	7846833	protein_coding	821788	PCC1	0	6.45243	1.05256	30.4523	190.298	36.911	AT3G22231 AT3G22231.1 Encodes a member of a novel 6 member Arabidopsis gene family. Expression of PCC1 is regulated by the circadian clock and is upregulated in response to both virulent and avirulent strains of Pseudomonas syringae pv. tomato. protein_coding PATHOGEN AND CIRCADIAN CONTROLLED 1 (PCC1) PATHOGEN AND CIRCADIAN CONTROLLED 1 (PCC1)
AT1G67370	AT1G67370	21.7475	-3.2274	0.106772	0.493811	-6.5357	6.33144e-11	2.94299e-09	ASY1	1	25239117	25243837	protein_coding	843058	ASY1	3.4135	0	1.84199	39.5879	47.6251	34.0717	AT1G67370 AT1G67370.1 meiotic asynaptic mutant 1 (ASY1). ASY1 protein is initially distributed as numerous foci throughout the chromatin. During early G2, the foci are juxtaposed to the nascent chromosome axes to form a continuous axis associated signal. protein_coding ASYNAPTIC 1 (ASY1) ASYNAPTIC 1 (ASY1); (ATASY1)
AT5G10760	AT5G10760	24.9278	-3.18097	0.110264	0.562081	-5.65927	1.52018e-08	4.14913e-07	AED1	5	3400322	3402389	protein_coding	830943		0	0	6.05225	57.8593	175.504	36.911	AT5G10760 AT5G10760.1 Eukaryotic aspartyl protease family protein;(source:Araport11) protein_coding APOPLASTIC, EDS1-DEPENDENT 1 (AED1) APOPLASTIC, EDS1-DEPENDENT 1 (AED1)
AT1G62570	AT1G62570	967.343	-3.17065	0.111055	0.29919	-10.5974	3.06278e-26	1.05833e-23	FMOGS-OX4	1	23168767	23172175	protein_coding	842554	FMO GS-OX4	95.5779	154.858	221.302	1504.34	2079.29	1584.33	AT1G62570 AT1G62570.1 belongs to the flavin-monooxygenase (FMO) family, encodes a glucosinolate S-oxygenase that catalyzes the conversion of methylthioalkyl glucosinolates to methylsulfinylalkyl glucosinolates The mRNA is cell-to-cell mobile. protein_coding FLAVIN-MONOOXYGENASE GLUCOSINOLATE S-OXYGENASE 4 (FMO GS-OX4) FLAVIN-MONOOXYGENASE GLUCOSINOLATE S-OXYGENASE 4 (FMO GS-OX4)
AT5G46600	AT5G46600	24.1246	-3.12596	0.114549	0.450042	-6.94594	3.75955e-12	2.20681e-10	ALMT13	5	18907639	18910838	protein_coding	834703		3.4135	0	3.94712	48.7236	58.3661	42.5896	AT5G46600 AT5G46600.1 aluminum activated malate transporter family protein;(source:Araport11) protein_coding
AT1G76530	AT1G76530	42.5279	-3.11829	0.11516	0.578004	-5.39493	6.85496e-08	1.64322e-06	PILS4	1	28718069	28720371	protein_coding	843986		0	0	0	51.7689	84.5093	85.1792	AT1G76530 AT1G76530.1 Auxin efflux carrier family protein;(source:Araport11) protein_coding PIN-LIKES 4 (PILS4) PIN-LIKES 4 (PILS4)
AT5G50800	AT5G50800	10.2	-3.09029	0.117417	0.578853	-5.33864	9.36481e-08	2.16004e-06	SWEET13	5	20665068	20667312	protein_coding	835152	SWEET13	0	0	0	21.3166	42.7613	36.911	AT5G50800 AT5G50800.1 Encodes a member of the SWEET sucrose efflux transporter family proteins, together with RPG1, it is involved in pollen development. Together with SWEET14, it is likely involved in modulating the GA response and is required for proper development of anthers, seeds and seedlings. protein_coding (SWEET13) (SWEET13);RUPTURED POLLEN GRAIN 2 (RPG2); (AtSWEET13)
AT1G72910	AT1G72910	87.1948	-3.08794	0.117608	0.544261	-5.67364	1.39795e-08	3.84994e-07		1	27435306	27437192	protein_coding	843622		13.654	19.3573	4.4734	478.101	122.609	164.68	AT1G72910 AT1G72910.1 Toll-Interleukin-Resistance (TIR) domain-containing protein;(source:Araport11) protein_coding
AT2G40750	AT2G40750	7.30087	-3.08565	0.117795	0.556631	-5.54344	2.96589e-08	7.66111e-07	WRKY54	2	17000419	17002528	protein_coding	818670	WRKY54	0	0	0.526282	24.3618	30.6017	17.0358	AT2G40750 AT2G40750.1 member of WRKY Transcription Factor; Group III protein_coding WRKY DNA-BINDING PROTEIN 54 (WRKY54) WRKY DNA-BINDING PROTEIN 54 (WRKY54);WRKY DNA-BINDING PROTEIN 54 (ATWRKY54)
AT3G22235	AT3G22235	80.8101	-3.07483	0.118682	0.477901	-6.43402	1.24271e-10	5.48411e-09		3	7854419	7855814	protein_coding	821791		23.8945	3.22622	19.9987	103.538	447.271	147.644	AT3G22235 AT3G22235.1 cysteine-rich TM module stress tolerance protein;(source:Araport11) protein_coding
AT3G46080	AT3G46080	10.915	-3.0682	0.119229	0.568367	-5.39826	6.72886e-08	1.61935e-06	ZAT8	3	16922514	16923299	protein_coding	823751		3.4135	0	1.57885	51.7689	70.931	22.7145	AT3G46080 AT3G46080.1 C2H2-type zinc finger family protein;(source:Araport11) protein_coding
AT5G57380	AT5G57380	30.2972	-3.06484	0.119506	0.581212	-5.27319	1.34075e-07	2.95837e-06	VIN3	5	23246395	23249504	protein_coding	835844	VIN3	0	0	1.05256	36.5427	76.2002	122.09	AT5G57380 AT5G57380.1 Encodes a plant homeodomain protein VERNALIZATION INSENSITIVE 3 (VIN3). In planta VIN3 and VRN2, VERNALIZATION 2, are part of a large protein complex that can include the polycomb group (PcG) proteins FERTILIZATION INDEPENDENT ENDOSPERM (FIE), CURLY LEAF (CLF), and SWINGER (SWN or EZA1). The complex has a role in establishing FLC (FLOWERING LOCUS C) repression during vernali…
AT2G02120	AT2G02120	111.37	-3.05993	0.119914	0.390302	-7.83989	4.50935e-15	4.03966e-13	PDF2.1	2	538250	539123	protein_coding	814743	PDF2.1	17.0675	22.5835	46.3128	414.151	351.413	281.091	AT2G02120 AT2G02120.1 Predicted to encode a PR (pathogenesis-related) protein. Belongs to the plant defensin (PDF) family with the following members: At1g75830/PDF1.1, At5g44420/PDF1.2a, At2g26020/PDF1.2b, At5g44430/PDF1.2c, At2g26010/PDF1.3, At1g19610/PDF1.4, At1g55010/PDF1.5, At2g02120/PDF2.1, At2g02100/PDF2.2, At2g02130/PDF2.3, At1g61070/PDF2.4, At5g63660/PDF2.5, At2g02140/PDF2.6, At5g38330/PD…
AT2G24560	AT2G24560	20.3635	-3.05589	0.12025	0.516587	-5.91553	3.30809e-09	1.05921e-07		2	10431260	10433074	protein_coding	816992		0	0	0.263141	24.3618	15.6048	17.0358	AT2G24560 AT2G24560.1 GDSL-motif esterase/acyltransferase/lipase. Enzyme group with broad substrate specificity that may catalyze acyltransfer or hydrolase reactions with lipid and non-lipid substrates. protein_coding
AT2G14560	AT2G14560	25.7067	-3.03462	0.122036	0.583943	-5.19678	2.02769e-07	4.28318e-06	LURP1	2	6213617	6215932	protein_coding	815943	LURP1	0	0	6.31539	15.2261	287.372	45.4289	AT2G14560 AT2G14560.1 Encodes LURP1, a member of the LURP cluster (late upregulated in response to Hyaloperonospora parasitica) which exhibits a pronounced upregulation after recognition of the pathogenic oomycte H. parasitica. LURP1 is required for full basal defense to H. parasitica and resistance to this pathogen mediated by the R-proteins RPP4 and RPP5. The mRNA is cell-to-cell mobile. protei…
AT5G40010	AT5G40010	19.7968	-3.03076	0.122363	0.510349	-5.93859	2.87479e-09	9.38482e-08	AATP1	5	16020058	16021916	protein_coding	833998	AATP1	0	3.22622	6.84167	63.9498	129.5	19.8752	AT5G40010 AT5G40010.1 Encodes a mitochondrial ATPase involved in seed and silique development. protein_coding AAA-ATPASE 1 (AATP1) ATPASE-IN-SEED-DEVELOPMENT (ASD);AAA-ATPASE 1 (AATP1)
AT1G48100	AT1G48100	97.8697	-2.97059	0.127575	0.437608	-6.78823	1.13515e-11	6.06097e-10		1	17766738	17769951	protein_coding	841228		10.2405	22.5835	5.52596	140.08	163.952	99.3758	AT1G48100 AT1G48100.1 Pectin lyase-like superfamily protein;(source:Araport11) protein_coding POLYGALACTURONASE INVOLVED IN EXPANSION3 (PGX3) POLYGALACTURONASE INVOLVED IN EXPANSION3 (PGX3)
AT2G46400	AT2G46400	16.5205	-2.94228	0.130103	0.579351	-5.07857	3.80281e-07	7.50481e-06	WRKY46	2	19043411	19044955	protein_coding	819248	WRKY46	3.4135	0	1.31571	97.4473	62.8246	31.2324	AT2G46400 AT2G46400.1 Encodes a WRKY transcription factor that contributes to the feedforward inhibition of osmotic/salt stress-dependent LR inhibition via regulation of ABA signaling and auxin homeostasis. protein_coding WRKY DNA-BINDING PROTEIN 46 (WRKY46) WRKY DNA-BINDING PROTEIN 46 (WRKY46);WRKY DNA-BINDING PROTEIN 46 (ATWRKY46)
AT1G33960	AT1G33960	24.3759	-2.92847	0.131354	0.527717	-5.54932	2.86781e-08	7.46037e-07	AIG1	1	12346138	12348733	protein_coding	840293	AIG1	6.82699	6.45243	5.52596	27.407	204.281	28.3931	AT1G33960 AT1G33960.1 Identified as a gene that is induced by avirulence gene avrRpt2 and RPS2 after infection with Pseudomonas syringae pv maculicola strain ES4326 carrying avrRpt2 protein_coding AVRRPT2-INDUCED GENE 1 (AIG1) AVRRPT2-INDUCED GENE 1 (AIG1)
AT3G44450	AT3G44450	29.4703	-2.91872	0.132245	0.451611	-6.4629	1.02718e-10	4.59945e-09	BIC2	3	16073765	16074929	protein_coding	823570		6.82699	3.22622	4.4734	57.8593	71.1337	45.4289	AT3G44450 AT3G44450.1 hypothetical protein;(source:Araport11) protein_coding BLUE-LIGHT INHIBITOR OF CRYPTOCHROMES 2 (BIC2) BLUE-LIGHT INHIBITOR OF CRYPTOCHROMES 2 (BIC2)
AT1G60470	AT1G60470	45.8531	-2.89505	0.134432	0.470135	-6.1579	7.37149e-10	2.7218e-08	GOLS4	1	22278975	22280593	protein_coding	842342	AtGolS4	10.2405	9.67865	9.99936	115.719	161.925	82.3399	AT1G60470 AT1G60470.1 Predicted to encode a galactinol synthase. protein_coding GALACTINOL SYNTHASE 4 (GolS4) GALACTINOL SYNTHASE 4 (AtGolS4);GALACTINOL SYNTHASE 4 (GolS4)
AT1G79110	AT1G79110	64.38	-2.8737	0.136436	0.424771	-6.76529	1.3304e-11	6.92188e-10	BRG2	1	29759030	29760789	protein_coding	844252		0	22.5835	13.6833	121.809	165.979	122.09	AT1G79110 AT1G79110.1 Encodes one of the BRGs (BOI-related gene) involved in resistance to Botrytis cinerea. protein_coding BOI-RELATED GENE 2 (BRG2) BOI-RELATED GENE 2 (BRG2)
AT4G23600	AT4G23600	337.921	-2.85299	0.138409	0.291319	-9.79338	1.20212e-22	2.7868e-20	CORI3	4	12310379	12313212	protein_coding	828460	CORI3	40.962	103.239	47.6285	377.608	777.607	335.038	AT4G23600 AT4G23600.1 Encodes cystine lyase which is expected to be involved in amino acid metabolism, providing the plant with cysteine and the generation of precursors of ethylene biosynthesis. mRNA levels are elevated in response to wounding. protein_coding CORONATINE INDUCED 1 (CORI3) JASMONIC ACID RESPONSIVE 2 (JR2);CORONATINE INDUCED 1 (CORI3)
AT2G16890	AT2G16890	84.5048	-2.84395	0.139279	0.393304	-7.23093	4.79702e-13	3.0934e-11	UGT90A1	2	7316789	7319243	protein_coding	816190		20.481	25.8097	21.0513	222.302	224.345	184.555	AT2G16890 AT2G16890.2 UDP-Glycosyltransferase superfamily protein;(source:Araport11) protein_coding
AT4G23150	AT4G23150	5.66439	-2.82521	0.1411	0.579811	-4.87264	1.10114e-06	1.96553e-05	CRK7	4	12125664	12128490	protein_coding	828414	CRK7	0	0	0.263141	12.1809	49.6517	2.83931	AT4G23150 AT4G23150.1 Encodes a cysteine-rich receptor-like protein kinase. protein_coding CYSTEINE-RICH RLK (RECEPTOR-LIKE PROTEIN KINASE) 7 (CRK7) CYSTEINE-RICH RLK (RECEPTOR-LIKE PROTEIN KINASE) 7 (CRK7)
AT4G19230	AT4G19230	171.32	-2.8124	0.142359	0.322473	-8.72134	2.74924e-18	4.02797e-16	CYP707A1	4	10521259	10523961	protein_coding	827663	CYP707A1	37.5485	29.036	22.367	234.482	312.097	139.126	AT4G19230 AT4G19230.2 Encodes a protein with ABA 8'-hydroxylase activity, involved in ABA catabolism. Member of the CYP707A gene family. CYP707A1 appears to play an important role in determining the ABA levels in dry seeds. Gene involved in postgermination growth. Overexpression of CYP707A1 leads to a decrease in ABA levels and a reduction in after-ripening period to break dormancy. protein_codin…
AT5G43860	AT5G43860	23.4303	-2.81075	0.142522	0.537819	-5.22619	1.73036e-07	3.69775e-06	CLH2	5	17630426	17632338	protein_coding	834408	ATCLH2	0	0	1.57885	12.1809	56.3395	19.8752	AT5G43860 AT5G43860.1 Encodes a chlorophyllase, the first enzyme in chlorophyll degradation. It catalyzes the hydrolysis of the ester bond to chlorophyllide and phytol. AtCLH2 has a typical signal sequence for the chloroplast. Gene expression does not respond to methyljasmonate, a known promoter of senescence and chlorophyll degradation. protein_coding CHLOROPHYLLASE 2 (CLH2) ARABIDOPSIS THALIANA…
AT5G44565	AT5G44565	21.316	-2.80681	0.142911	0.512962	-5.47176	4.45587e-08	1.11787e-06		5	17951442	17953180	protein_coding	2746190		10.2405	0	1.05256	24.3618	45.5985	36.911	AT5G44565 AT5G44565.1 transmembrane protein;(source:Araport11) protein_coding
AT2G02010	AT2G02010	12.0882	-2.80593	0.142998	0.57983	-4.83924	1.30337e-06	2.26469e-05	GAD4	2	474108	476997	protein_coding	814732	GAD4	0	0	2.63141	39.5879	76.6055	31.2324	AT2G02010 AT2G02010.1 glutamate decarboxylase 4;(source:Araport11) protein_coding GLUTAMATE DECARBOXYLASE 4 (GAD4) GLUTAMATE DECARBOXYLASE 4 (GAD4)
AT2G22500	AT2G22500	136.11	-2.80277	0.143312	0.517554	-5.41541	6.11472e-08	1.48916e-06	PUMP5	2	9562774	9564850	protein_coding	816783	UCP5	34.135	41.9408	24.9984	822.211	189.69	318.002	AT2G22500 AT2G22500.1 Encodes one of the mitochondrial dicarboxylate carriers (DIC): DIC1 (AT2G22500), DIC2 (AT4G24570), DIC3 (AT5G09470). protein_coding UNCOUPLING PROTEIN 5 (UCP5) DICARBOXYLATE CARRIER 1 (DIC1);PLANT UNCOUPLING MITOCHONDRIAL PROTEIN 5 (ATPUMP5);UNCOUPLING PROTEIN 5 (UCP5)
AT5G56080	AT5G56080	116.103	-2.80159	0.14343	0.474514	-5.90411	3.54551e-09	1.12146e-07	NAS2	5	22711141	22712441	protein_coding	835707	ATNAS2	23.8945	54.8457	32.8926	484.191	501.989	218.627	AT5G56080 AT5G56080.1 Encodes a protein with nicotianamine synthase activity. Its transcript levels rise in roots in response to zinc deficiency and rise in leaves in response to elevated levels of zinc. protein_coding NICOTIANAMINE SYNTHASE 2 (NAS2) ARABIDOPSIS THALIANA NICOTIANAMINE SYNTHASE 2 (ATNAS2);NICOTIANAMINE SYNTHASE 2 (NAS2)
AT4G11280	AT4G11280	188.218	-2.7835	0.145239	0.524903	-5.30288	1.13988e-07	2.5646e-06	ACS6	4	6863979	6866116	protein_coding	826730	ACS6	68.2699	45.167	22.367	1166.32	173.072	440.093	AT4G11280 AT4G11280.1 encodes a a member of the 1-aminocyclopropane-1-carboxylate (ACC) synthase (S-adenosyl-L-methionine methylthioadenosine-lyase, EC 4.4.1.14) gene family The mRNA is cell-to-cell mobile. protein_coding 1-AMINOCYCLOPROPANE-1-CARBOXYLIC ACID (ACC) SYNTHASE 6 (ACS6) 1-AMINOCYCLOPROPANE-1-CARBOXYLIC ACID (ACC) SYNTHASE 6 (ACS6); (ATACS6)
AT1G02470	AT1G02470	39.0957	-2.78108	0.145483	0.517974	-5.36915	7.91097e-08	1.87914e-06		1	511765	513721	protein_coding	837812		3.4135	0	13.4202	85.2663	150.171	68.1434	AT1G02470 AT1G02470.2 Polyketide cyclase/dehydrase and lipid transport superfamily protein;(source:Araport11) protein_coding
AT5G25110	AT5G25110	369.804	-2.77604	0.145992	0.304107	-9.1285	6.94559e-20	1.24707e-17	CIPK25	5	8657604	8659352	protein_coding	832582	CIPK25	68.2699	64.5243	81.0475	371.518	905.485	448.611	AT5G25110 AT5G25110.1 member of AtCIPKs protein_coding CBL-INTERACTING PROTEIN KINASE 25 (CIPK25) SNF1-RELATED PROTEIN KINASE 3.25 (SnRK3.25);CBL-INTERACTING PROTEIN KINASE 25 (CIPK25)
AT4G25433	AT4G25433	10.9187	-2.77363	0.146236	0.562879	-4.92758	8.32547e-07	1.52017e-05		4	13001198	13001948	protein_coding	828647		0	0	0	6.09045	24.3192	14.1965	AT4G25433 AT4G25433.1 peptidoglycan-binding LysM domain-containing protein;(source:Araport11) protein_coding
AT4G29780	AT4G29780	226.397	-2.76007	0.147617	0.542119	-5.09126	3.55697e-07	7.08786e-06		4	14579563	14582057	protein_coding	829100		51.2025	61.2981	40.5237	1613.97	115.719	491.2	AT4G29780 AT4G29780.1 nuclease;(source:Araport11) protein_coding
AT1G70640	AT1G70640	13.6736	-2.75691	0.147941	0.552373	-4.99102	6.00606e-07	1.14103e-05		1	26636110	26637876	protein_coding	843401		3.4135	0	0	15.2261	24.9272	25.5538	AT1G70640 AT1G70640.1 octicosapeptide/Phox/Bem1p (PB1) domain-containing protein;(source:Araport11) protein_coding
AT5G59820	AT5G59820	108.722	-2.74637	0.149026	0.518083	-5.30101	1.15163e-07	2.58785e-06	ZAT12	5	24102814	24103794	protein_coding	836103	RHL41	30.7215	38.7146	24.7353	615.136	255.554	289.609	AT5G59820 AT5G59820.1 Encodes a zinc finger protein involved in high light and cold acclimation. Overexpression of this putative transcription factor increases the expression level of 9 cold-responsive genes and represses the expression level of 15 cold-responsive genes, including CBF genes. Also, lines overexpressing this gene exhibits a small but reproducible increase in freeze tolerance. Becau…
AT1G72920	AT1G72920	49.28	-2.74143	0.149537	0.515709	-5.31584	1.06165e-07	2.41529e-06		1	27437899	27439209	protein_coding	843623		6.82699	19.3573	7.89423	200.985	98.4928	122.09	AT1G72920 AT1G72920.1 Toll-Interleukin-Resistance (TIR) domain family protein;(source:Araport11) protein_coding
AT5G44005	AT5G44005	113.268	-2.73038	0.150686	0.277536	-9.83793	7.72844e-23	1.8146e-20		5	17704843	17705793	protein_coding	2746185		23.8945	19.3573	26.5773	155.307	205.903	190.234	AT5G44005 AT5G44005.1 hypothetical protein;(source:Araport11) protein_coding
AT4G37050	AT4G37050	17.6361	-2.71935	0.151843	0.524764	-5.18205	2.19464e-07	4.60719e-06	PLP3	4	17457135	17459770	protein_coding	829859	PLP4	0	0	3.94712	30.4523	42.5586	36.911	AT4G37050 AT4G37050.1 Patatin-related phospholipase A. Expressed in the floral gynaecium and is induced by abscisic acid (ABA) or phosphate deficiency in roots. protein_coding PATATIN-LIKE PROTEIN 4 (PLP4) PATATIN-RELATED PHOSPHOLIPASE III BETA (PLAIII{beta});PHOSPHOLIPASE A IVC (AtPLAIVC); (PLA V);PATATIN-LIKE PROTEIN 4 (PLP4)
AT5G04340	AT5G04340	229.739	-2.6928	0.154663	0.409476	-6.57621	4.82581e-11	2.28372e-09	ZAT6	5	1216058	1217362	protein_coding	830313	C2H2	61.4429	45.167	80.5212	810.03	397.619	474.164	AT5G04340 AT5G04340.1 putative c2h2 zinc finger transcription factor mRNA, protein_coding ZINC FINGER OF ARABIDOPSIS THALIANA 6 (ZAT6) (C2H2); (ATZAT6);ZINC FINGER OF ARABIDOPSIS THALIANA 6 (ZAT6);COLD INDUCED ZINC FINGER PROTEIN 2 (CZF2)
AT5G09220	AT5G09220	930.629	-2.67199	0.15691	0.187797	-14.2281	6.1319e-46	8.0214e-43	AAP2	5	2866222	2869156	protein_coding	830781	AAP2	238.945	312.943	217.618	1970.26	1362.48	1737.66	AT5G09220 AT5G09220.1 member of AAAP family The mRNA is cell-to-cell mobile. protein_coding AMINO ACID PERMEASE 2 (AAP2) AMINO ACID PERMEASE 2 (AAP2)
AT2G42530	AT2G42530	1914.2	-2.67037	0.157087	0.579327	-4.60943	4.03775e-06	6.16741e-05	COR15B	2	17708593	17710433	protein_coding	818853	COR15B	13.654	19.3573	139.202	2661.53	2957.62	3123.24	AT2G42530 AT2G42530.1 Encodes COR15B, a protein that protects chloroplast membranes during freezing. protein_coding COLD REGULATED 15B (COR15B) COLD REGULATED 15B (COR15B)
AT4G27560	AT4G27560	78.2493	-2.66932	0.1572	0.36625	-7.28826	3.13975e-13	2.09859e-11	UGT79B2	4	13759800	13761603	protein_coding	828865		20.481	45.167	13.9465	140.08	241.976	150.483	AT4G27560 AT4G27560.1 UDP-Glycosyltransferase superfamily protein;(source:Araport11) protein_coding (UGT79B2) (UGT79B2)
AT4G22513	AT4G22513	334.832	-2.66924	0.15721	0.405804	-6.57764	4.77964e-11	2.26773e-09		4	11854809	11855439	protein_coding	5008158		51.2025	122.596	110.256	861.799	783.889	812.042	AT4G22513 AT4G22513.1 Encodes a Protease inhibitor/seed storage/LTP family protein protein_coding
AT5G25390	AT5G25390	4.45606	-2.66068	0.158145	0.579903	-4.58815	4.47182e-06	6.72941e-05	SHN3	5	8820458	8822062	protein_coding	832611	SHN2	0	0	0.263141	15.2261	20.6713	11.3572	AT5G25390 AT5G25390.2 encodes a member of the ERF (ethylene response factor) subfamily B-6 of ERF/AP2 transcription factor family. The protein contains one AP2 domain. There are 12 members in this subfamily including RAP2.11. protein_coding SHINE3 (SHN3) SHINE3 (SHN3);SHINE2 (SHN2)
AT5G05340	AT5G05340	7.17465	-2.63613	0.160859	0.558518	-4.71986	2.36002e-06	3.79139e-05	PER52	5	1578869	1580875	protein_coding	830416		3.4135	0	0.526282	21.3166	115.314	11.3572	AT5G05340 AT5G05340.1 Encodes a protein with sequence similarity to peroxidases that is involved in lignin biosynthesis. Loss of function mutations show abnormal development of xylem fibers and reduced levels of lignin biosynthetic enxymes. protein_coding PEROXIDASE 52 (PRX52) PEROXIDASE 52 (PRX52)
AT1G62710	AT1G62710	84.9571	-2.63596	0.160879	0.378294	-6.96801	3.21456e-12	1.89908e-10	bVPE	1	23223874	23226983	protein_coding	842569	BETA-VPE	20.481	32.2622	12.3676	91.3568	225.966	124.93	AT1G62710 AT1G62710.1 Encodes a vacuolar processing enzyme belonging to a novel group of cysteine proteases that is expressed specifically in seeds and is essential for the proper processing of storage proteins. protein_coding BETA VACUOLAR PROCESSING ENZYME (BETA-VPE) BETA VACUOLAR PROCESSING ENZYME (BETA-VPE);ASPARAGINYL ENDOPEPTIDASE 2 (AEP2); (BETAVPE)
AT1G52770	AT1G52770	10.2697	-2.63383	0.161115	0.544593	-4.83633	1.32256e-06	2.29431e-05		1	19655831	19657795	protein_coding	841710		0	0	0.789423	15.2261	14.7942	22.7145	AT1G52770 AT1G52770.1 Phototropic-responsive NPH3 family protein;(source:Araport11) protein_coding
AT4G30650	AT4G30650	955.616	-2.62815	0.161751	0.533256	-4.9285	8.28624e-07	1.51451e-05		4	14954204	14955114	protein_coding	829188		40.962	64.5243	234.459	1623.11	1731.12	1487.8	AT4G30650 AT4G30650.1 Low temperature and salt responsive protein family;(source:Araport11) protein_coding
AT2G25510	AT2G25510	475.246	-2.62092	0.162564	0.421699	-6.21515	5.12749e-10	1.96044e-08		2	10856271	10857217	protein_coding	817089		116.059	112.918	63.417	377.608	1589.26	496.879	AT2G25510 AT2G25510.1 transmembrane protein;(source:Araport11) protein_coding
AT3G47480	AT3G47480	26.746	-2.61847	0.16284	0.475805	-5.50325	3.72847e-08	9.49698e-07	CML47	3	17496085	17497164	protein_coding	823902		10.2405	9.67865	3.94712	60.9045	83.0906	36.911	AT3G47480 AT3G47480.1 Calcium-binding EF-hand family protein;(source:Araport11) protein_coding
AT1G67360	AT1G67360	173.299	-2.60881	0.163935	0.372171	-7.0097	2.38834e-12	1.42476e-10		1	25236781	25238216	protein_coding	843057		51.2025	77.4292	29.7349	377.608	497.328	258.377	AT1G67360 AT1G67360.2 Encodes a small rubber particle protein homolog. Plays dual roles as positive factors for tissue growth and development and in drought stress responses. protein_coding LD-ASSOCIATED PROTEIN 1 (LDAP1) LD-ASSOCIATED PROTEIN 1 (LDAP1);SMALL RUBBER PARTICLE PROTEIN (SRP1)
AT2G22190	AT2G22190	42.9581	-2.60495	0.164374	0.457638	-5.69216	1.2544e-08	3.46501e-07	TPPE	2	9433616	9436658	protein_coding	816753	TPPE	6.82699	22.5835	7.63109	106.583	135.174	62.4648	AT2G22190 AT2G22190.1 Haloacid dehalogenase-like hydrolase (HAD) superfamily protein;(source:Araport11) protein_coding TREHALOSE-6-PHOSPHATE PHOSPHATASE E (TPPE) TREHALOSE-6-PHOSPHATE PHOSPHATASE E (TPPE)
AT3G50930	AT3G50930	49.6523	-2.59801	0.165166	0.529891	-4.90291	9.4426e-07	1.7105e-05	HSR4	3	18929526	18932181	protein_coding	824257	BCS1	10.2405	19.3573	8.15737	225.347	128.284	82.3399	AT3G50930 AT3G50930.1 Encodes a protein that is present in a homo-multimeric protein complex on the outer mitochondrial membrane and plays a role in cell death and amplifying salicylic acid signalling. The mRNA is cell-to-cell mobile. protein_coding CYTOCHROME BC1 SYNTHESIS (BCS1) CYTOCHROME BC1 SYNTHESIS (BCS1); (ATBCS1); (ATOM66);OUTER MITOCHONDRIAL MEMBRANE PROTEIN OF 66 KDA (OM66)
AT5G05410	AT5G05410	136.815	-2.56789	0.168651	0.502522	-5.11	3.22155e-07	6.47634e-06	DREB2A	5	1602205	1604112	protein_coding	830424	DREB2A	47.789	32.2622	47.6285	791.759	133.958	352.074	AT5G05410 AT5G05410.1 Encodes a transcription factor that specifically binds to DRE/CRT cis elements (responsive to drought and low-temperature stress). Belongs to the DREB subfamily A-2 of ERF/AP2 transcription factor family (DREB2A). There are eight members in this subfamily including DREB2B. The protein contains one AP2 domain. Overexpression of transcriptional activation domain of DREB2A resu…
AT4G39670	AT4G39670	25.6674	-2.5577	0.169846	0.537196	-4.76121	1.92436e-06	3.18075e-05		4	18409846	18411069	protein_coding	830121		10.2405	6.45243	7.10481	149.216	74.5789	45.4289	AT4G39670 AT4G39670.1 Glycolipid transfer protein (GLTP) family protein;(source:Araport11) protein_coding
AT1G70260	AT1G70260	43.6746	-2.55646	0.169992	0.55712	-4.58871	4.45999e-06	6.71712e-05		1	26456774	26459570	protein_coding	843362		6.82699	16.1311	3.94712	121.809	193.54	51.1075	AT1G70260 AT1G70260.1 nodulin MtN21-like transporter family protein protein_coding USUALLY MULTIPLE ACIDS MOVE IN AND OUT TRANSPORTERS 36 (UMAMIT36) USUALLY MULTIPLE ACIDS MOVE IN AND OUT TRANSPORTERS 36 (UMAMIT36)
AT1G20450	AT1G20450	2618.54	-2.55491	0.170174	0.368071	-6.94136	3.88342e-12	2.27223e-10	ERD10	1	7087903	7089606	protein_coding	838633	LTI29	518.852	461.349	952.834	4790.14	5259.23	4213.53	AT1G20450 AT1G20450.1 Encodes a gene induced by low temperature and dehydration. Inhibits e.coli growth while overexpressed. Belongs to the dehydrin protein family, which contains highly conserved stretches of 7-17 residues that are repetitively scattered in their sequences, the K-, S-, Y- and lysine rich segments. LTI29 and LTI30 double overexpressors confer cold tolerance. Localized to membrane…
AT1G67850	AT1G67850	51.9876	-2.53821	0.172157	0.565909	-4.48519	7.28489e-06	0.000103745		1	25437900	25442221	protein_coding	843111		0	0	4.73654	79.1759	105.181	62.4648	AT1G67850 AT1G67850.1 lysine ketoglutarate reductase trans-splicing protein (DUF707);(source:Araport11) protein_coding
AT1G68320	AT1G68320	15.834	-2.5376	0.172229	0.576134	-4.40453	1.06011e-05	0.000144349	MYB62	1	25603676	25605181	protein_coding	843161	MYB62	3.4135	0	1.31571	36.5427	65.2566	14.1965	AT1G68320 AT1G68320.1 putative transcription factor: R2R3-MYB transcription family. Involved in regulation of phosphate starvation responses and gibberellic acid biosynthesis. protein_coding MYB DOMAIN PROTEIN 62 (MYB62) (BW62C); (BW62B);MYB DOMAIN PROTEIN 62 (AtMYB62);MYB DOMAIN PROTEIN 62 (MYB62)
AT2G36750	AT2G36750	28.9171	-2.53315	0.172761	0.46713	-5.42281	5.867e-08	1.43456e-06	UGT73C1	2	15410376	15412064	protein_coding	818247	UGT73C1	3.4135	6.45243	4.99968	27.407	62.014	53.9468	AT2G36750 AT2G36750.1 UDP-glucosyl transferase 73C1;(source:Araport11) protein_coding UDP-GLUCOSYL TRANSFERASE 73C1 (UGT73C1) UDP-GLUCOSYL TRANSFERASE 73C1 (UGT73C1)
AT5G54190	AT5G54190	210.207	-2.52463	0.173784	0.385681	-6.5459	5.91384e-11	2.76998e-09	PORA	5	21990864	21992814	protein_coding	835507	PORA	68.2699	41.9408	16.5779	356.292	190.095	306.645	AT5G54190 AT5G54190.1 light-dependent NADPH:protochlorophyllide oxidoreductase A protein_coding PROTOCHLOROPHYLLIDE OXIDOREDUCTASE A (PORA) PROTOCHLOROPHYLLIDE OXIDOREDUCTASE A (PORA)
AT2G36970	AT2G36970	155.494	-2.52461	0.173787	0.27194	-9.2837	1.63688e-20	3.11661e-18	UGT86A1	2	15528877	15530779	protein_coding	818271		51.2025	51.6195	37.6292	228.392	340.672	255.538	AT2G36970 AT2G36970.1 UDP-Glycosyltransferase superfamily protein;(source:Araport11) protein_coding
AT4G21920	AT4G21920	21.6745	-2.51823	0.174557	0.459056	-5.48567	4.11909e-08	1.04051e-06		4	11635877	11636720	protein_coding	828281		3.4135	0	3.94712	24.3618	31.2097	39.7503	AT4G21920 AT4G21920.1 hypothetical protein;(source:Araport11) protein_coding
AT4G10960	AT4G10960	73.8206	-2.51249	0.175253	0.388424	-6.46842	9.90353e-11	4.45635e-09	UGE5	4	6715874	6718550	protein_coding	826696	UGE5	13.654	19.3573	27.893	170.533	210.361	99.3758	AT4G10960 AT4G10960.1 Encodes a protein with UDP-D-glucose 4-epimerase activity. protein_coding UDP-D-GLUCOSE/UDP-D-GALACTOSE 4-EPIMERASE 5 (UGE5) UDP-D-GLUCOSE/UDP-D-GALACTOSE 4-EPIMERASE 5 (UGE5)
AT4G27657	AT4G27657	53.7172	-2.51191	0.175323	0.562407	-4.46636	7.956e-06	0.000111738		4	13812989	13813701	protein_coding	828879		27.308	6.45243	5.26282	301.477	82.4827	136.287	AT4G27657 AT4G27657.1 hypothetical protein;(source:Araport11) protein_coding
AT3G19350	AT3G19350	7.61062	-2.50939	0.175629	0.55829	-4.49478	6.96409e-06	9.94078e-05	MPC	3	6705474	6706127	protein_coding	821469	MPC	0	0	0.263141	6.09045	12.9702	11.3572	AT3G19350 AT3G19350.1 Encodes a the C-terminal domain of poly(A) binding proteins. MPC is imprinted such that only the maternal allele is expressed in the endosperm. MPC is silenced by the action of MET1 and its expression is promoted by DEM. protein_coding MATERNALLY EXPRESSED PAB C-TERMINAL (MPC) MATERNALLY EXPRESSED PAB C-TERMINAL (MPC)
AT1G35720	AT1G35720	1921.82	-2.50379	0.176313	0.164122	-15.2556	1.50988e-52	4.60865e-49	ANN1	1	13225168	13227239	protein_coding	840476	ANNAT1	508.611	635.565	546.544	3322.34	3634.91	2944.36	AT1G35720 AT1G35720.1 Encodes a member of the annexin gene family, a diverse, multigene family of calcium-dependent, membrane-binding proteins. The protein was determined to have peroxidase activity. This activity is thought to be dependent on the presence of post-translational modifications (most likely phosphorylation). The protein was shown to be present as a mixture of monomer and homodimer. …
AT1G58360	AT1G58360	359.582	-2.50366	0.176329	0.223071	-11.2236	3.12436e-29	1.58943e-26	AAP1	1	21676388	21680519	protein_coding	842205	AAP1	102.405	138.727	83.4157	602.955	688.031	567.862	AT1G58360 AT1G58360.1 Encodes AAP1 (amino acid permease 1), a neutral amino acid transporter expressed in seeds. Functions in amino acid uptake into embryos. The transporter also functions in acquisition of glutamate and neutral amino acids by the root. protein_coding AMINO ACID PERMEASE 1 (AAP1) AMINO ACID PERMEASE 1 (AAP1); (ATAAP1);NEUTRAL AMINO ACID TRANSPORTER 2 (NAT2)
AT4G27654	AT4G27654	17.8486	-2.5034	0.17636	0.579872	-4.31717	1.58045e-05	0.000203977		4	13811612	13812126	protein_coding	828878		3.4135	0	1.05256	127.9	20.6713	56.7862	AT4G27654 AT4G27654.1 transmembrane protein;(source:Araport11) protein_coding
AT1G61470	AT1G61470	10.5835	-2.49814	0.177004	0.583092	-4.2843	1.83312e-05	0.000232653	CAF1-5	1	22678092	22679302	protein_coding	842441		3.4135	0	1.05256	85.2663	20.266	34.0717	AT1G61470 AT1G61470.1 Polynucleotidyl transferase, ribonuclease H-like superfamily protein;(source:Araport11) protein_coding
AT4G02330	AT4G02330	102.833	-2.49711	0.177131	0.330439	-7.55696	4.12596e-14	3.21544e-12	PME41	4	1032350	1035055	protein_coding	828064	ATPMEPCRB	27.308	41.9408	21.5776	191.849	154.022	215.787	AT4G02330 AT4G02330.1 Encodes a pectin methylesterase that is sensitive to chilling stress and brassinosteroid regulation. protein_coding (ATPMEPCRB) (ATPMEPCRB); (AtPME41);PECTIN METHYLESTERASE 41 (PME41)
AT5G48070	AT5G48070	18.4146	-2.49318	0.177614	0.475832	-5.23963	1.60903e-07	3.47907e-06	XTH20	5	19481897	19483527	protein_coding	834859	ATXTH20	3.4135	12.9049	6.84167	76.1307	45.5985	68.1434	AT5G48070 AT5G48070.1 putative xyloglucan endotransglycosylase/hydrolase, expressed primarily in the stele of mature non-elongating regions of both the main and the lateral root. Is expressed in lateral root primordia but expression ceases after lateral root begins to grow. Involved in cell proliferation in incised inflorescence stems. protein_coding XYLOGLUCAN ENDOTRANSGLUCOSYLASE/HYDROLASE 20 (…
AT3G17130	AT3G17130	15.678	-2.48987	0.178023	0.530696	-4.69171	2.70936e-06	4.29604e-05		3	5844277	5845220	protein_coding	820970		3.4135	0	2.10513	30.4523	24.7245	31.2324	AT3G17130 AT3G17130.1 Plant invertase/pectin methylesterase inhibitor superfamily protein;(source:Araport11) protein_coding
AT4G40010	AT4G40010	73.6553	-2.48785	0.178272	0.391817	-6.34952	2.15987e-10	8.86901e-09	SRK2F	4	18548444	18551183	protein_coding	830162	SNRK2-7	6.82699	6.45243	18.9462	97.4473	80.0507	139.126	AT4G40010 AT4G40010.1 encodes a member of SNF1-related protein kinases (SnRK2) whose activity is activated by ionic (salt) and non-ionic (mannitol) osmotic stress. protein_coding SNF1-RELATED PROTEIN KINASE 2.7 (SNRK2.7) SUCROSE NONFERMENTING 1-RELATED PROTEIN KINASE 2-7 (SNRK2-7); (SRK2F);SNF1-RELATED PROTEIN KINASE 2.7 (SNRK2.7)
AT5G06760	AT5G06760	16.4507	-2.48032	0.179205	0.564146	-4.39659	1.09964e-05	0.000149176	LEA46	5	2089445	2090430	protein_coding	830565	LEA4-5	0	0	2.63141	30.4523	45.3959	25.5538	AT5G06760 AT5G06760.1 Encodes LEA4-5, a member of the Late Embryogenesis Abundant (LEA) proteins which typically accumulate in response to low water availability conditions imposed during development or by the environment. Most of the diverse set of LEA proteins can be grouped according to properties such as high hydrophilicity and high content of glycine or other small amino acids in what has be…
AT5G36140	AT5G36140	8.4023	-2.47997	0.179248	0.581787	-4.26268	2.01994e-05	0.000252513	CYP716A2	5	14212174	14213293	protein_coding	833611	CYP716A2	0	3.22622	2.10513	54.8141	34.0469	19.8752	AT5G36140 AT5G36140.1 Encodes a member of the CYP716A subfamily of cytochrome P450 monooxygenases with triterpene oxidizing activity catalyzing C-28 hydroxylation of alpha-amyrin, beta-amyrin, and lupeol, producing uvaol, erythrodiol, and betulin, respectively.In particular, 22alpha-hydroxylation activity has been observed against alpha-amyrin. Should be merged with At5g36130. protein_coding "CYT…
AT5G45630	AT5G45630	15.3297	-2.4713	0.180328	0.584119	-4.23082	2.32841e-05	0.000284722		5	18505536	18506382	protein_coding	834603		6.82699	0	1.84199	106.583	27.5618	48.2682	AT5G45630 AT5G45630.1 senescence regulator (Protein of unknown function, DUF584);(source:Araport11) protein_coding
AT3G13090	AT3G13090	19.1714	-2.46983	0.180512	0.437774	-5.64179	1.68287e-08	4.53904e-07	ABCC6	3	4202811	4208261	protein_coding	820497	ATMRP8	3.4135	6.45243	5.52596	30.4523	57.9608	28.3931	AT3G13090 AT3G13090.1 member of MRP subfamily protein_coding ATP-BINDING CASSETTE C6 (ABCC6) MULTIDRUG RESISTANCE-ASSOCIATED PROTEIN 8 (ATMRP8);ATP-BINDING CASSETTE C6 (ABCC6);MULTIDRUG RESISTANCE-ASSOCIATED PROTEIN 8 (MRP8)
AT2G41280	AT2G41280	29.3557	-2.46865	0.18066	0.521987	-4.72932	2.25268e-06	3.65093e-05	M10	2	17209697	17210423	protein_coding	818727	M10	0	0	10.5256	57.8593	58.3661	59.6255	AT2G41280 AT2G41280.1 Encodes a hydrophilic protein similar to Late Embryogenesis Activated (LEA) proteins expressed during embryogenesis, which are thought to be involved in the acquisition of desiccation tolerance. protein_coding (M10) (ATM10); (M10)
AT3G08040	AT3G08040	47.0024	-2.46455	0.181175	0.385813	-6.38793	1.68147e-10	7.11142e-09	DTX43	3	2566196	2569700	protein_coding	819995	FRD3	17.0675	9.67865	13.4202	109.628	92.413	82.3399	AT3G08040 AT3G08040.1 Encodes a member of the MATE (multidrug and toxin efflux family), expressed in roots but not shoots. Mutants accumulate excess iron, manganese and zinc, and express root Fe(III) chelatase activity even under iron sufficiency conditions. FRD3 is likely to function in root xylem loading of an iron chelator or other factor necessary for efficient iron uptake out of the xylem or…
AT4G22517	AT4G22517	380.149	-2.44566	0.183562	0.413066	-5.92074	3.20489e-09	1.03412e-07		4	11856743	11857362	protein_coding	5008159		122.886	96.7865	137.886	1001.88	730.792	883.025	AT4G22517 AT4G22517.1 Encodes a Protease inhibitor/seed storage/LTP family protein protein_coding
AT3G26830	AT3G26830	12.4986	-2.44462	0.183695	0.578423	-4.22635	2.37512e-05	0.000289793	CYP71B15	3	9887917	9889791	protein_coding	822298	PAD3	0	3.22622	6.05225	27.407	130.513	5.67862	AT3G26830 AT3G26830.1 Mutations in pad3 are defective in biosynthesis of the indole derived phytoalexin camalexin. Encodes a cytochrome P450 enzyme that catalyzes the conversion of dihydrocamalexic acid to camalexin. The mRNA is cell-to-cell mobile. protein_coding PHYTOALEXIN DEFICIENT 3 (PAD3) (CYP71B15);PHYTOALEXIN DEFICIENT 3 (PAD3)
AT4G24570	AT4G24570	235.427	-2.44339	0.183852	0.529781	-4.61207	3.98687e-06	6.09479e-05	PUMP4	4	12686459	12687650	protein_coding	828559	DIC2	153.607	61.2981	23.1564	1464.75	228.398	610.451	AT4G24570 AT4G24570.1 Encodes one of the mitochondrial dicarboxylate carriers (DIC): DIC1 (AT2G22500), DIC2 (AT4G24570), DIC3 (AT5G09470). The mRNA is cell-to-cell mobile. protein_coding DICARBOXYLATE CARRIER 2 (DIC2) DICARBOXYLATE CARRIER 2 (DIC2)
AT4G27830	AT4G27830	134.455	-2.4353	0.184885	0.491954	-4.95025	7.41181e-07	1.37388e-05	BGLU10	4	13861649	13864659	protein_coding	828896	BGLU10	23.8945	22.5835	43.9446	307.568	440.583	96.5365	AT4G27830 AT4G27830.1 Encodes a beta-glucosidase that may be responsible for acyl-glucose-dependent anthocyanin glucosyltransferase activity in Arabidopsis. In vitro efforts to demonstrate AAGT activity for BGLU10 have been unsuccessful but experiments with mutants in this gene suggest at least an indirect involvement in anthocyanin formation. protein_coding BETA GLUCOSIDASE 10 (BGLU10) (ATBGLU10…
AT3G56710	AT3G56710	22.9733	-2.40604	0.188673	0.585135	-4.11194	3.92348e-05	0.000445369	SIB1	3	21006638	21008068	protein_coding	824838	SIB1	0	0	4.99968	109.628	93.2237	34.0717	AT3G56710 AT3G56710.1 Sig1 binding protein; interacts with Sig1R4. As well as Sig1, SibI is imported into chloroplasts and its expression is light-dependent in mature chloroplasts. protein_coding SIGMA FACTOR BINDING PROTEIN 1 (SIB1) SIGMA FACTOR BINDING PROTEIN 1 (SIB1)
AT1G02310	AT1G02310	34.4838	-2.4042	0.188914	0.492992	-4.87674	1.07852e-06	1.93268e-05	MAN1	1	458133	460831	protein_coding	839444	MAN1	13.654	3.22622	6.05225	60.9045	78.4295	48.2682	AT1G02310 AT1G02310.1 Glycosyl hydrolase superfamily protein;(source:Araport11) protein_coding ENDO-BETA-MANNANASE 1 (MAN1) ENDO-BETA-MANNANASE 1 (MAN1)
AT3G47380	AT3G47380	52.2177	-2.39363	0.190303	0.408584	-5.85836	4.67466e-09	1.43403e-07	PMEI11	3	17457614	17458599	protein_coding	823892		20.481	6.45243	5.7891	54.8141	50.2597	88.0185	AT3G47380 AT3G47380.1 Pectin methylesterase inhibitor that is involved in resistance to Botrytis cinerea. Affects PME activity during infection to prevent disease. protein_coding (ATPMEI11) (ATPMEI11)
AT5G40000	AT5G40000	6.00961	-2.38799	0.191048	0.578912	-4.12497	3.70781e-05	0.000423875		5	16010869	16012559	protein_coding	833997		3.4135	0	0.263141	54.8141	17.0234	8.51792	AT5G40000 AT5G40000.1 P-loop containing nucleoside triphosphate hydrolases superfamily protein;(source:Araport11) protein_coding
AT1G60890	AT1G60890	188.346	-2.37998	0.192112	0.273681	-8.69619	3.43226e-18	4.83526e-16		1	22412188	22417312	protein_coding	842381		47.789	48.3933	52.3651	295.387	345.535	221.466	AT1G60890 AT1G60890.2 Phosphatidylinositol-4-phosphate 5-kinase family protein;(source:Araport11) protein_coding
AT3G10930	AT3G10930	39.4662	-2.37392	0.192921	0.54622	-4.34609	1.38583e-05	0.000181936		3	3420081	3420932	protein_coding	820264		27.308	16.1311	9.47308	280.161	59.3794	127.769	AT3G10930 AT3G10930.1 Encodes a small secreted signaling peptide that processed both N- and C-terminally after translation and is rapidly induced in response to ROS and flg22-induced stress and may act as a negative modulator of stress-induced ROS signalling. protein_coding IDA-LIKE7 (IDL7) IDA-LIKE7 (IDL7)
AT3G06890	AT3G06890	17.8346	-2.36584	0.194005	0.507889	-4.65818	3.19021e-06	4.98207e-05		3	2176788	2177616	protein_coding	819874		6.82699	3.22622	2.89455	42.6332	26.7511	45.4289	AT3G06890 AT3G06890.1 transmembrane protein;(source:Araport11) protein_coding
AT5G39670	AT5G39670	17.2289	-2.36036	0.194742	0.550482	-4.28781	1.80442e-05	0.000229328	CML45	5	15883179	15884067	protein_coding	833963		3.4135	3.22622	6.31539	45.6784	68.4991	42.5896	AT5G39670 AT5G39670.1 Calcium-binding EF-hand family protein;(source:Araport11) protein_coding
AT1G60095	AT1G60095	11.6542	-2.35946	0.194864	0.582053	-4.05369	5.04159e-05	0.000553547		1	22159694	22162426	protein_coding	842305		0	0	1.57885	36.5427	34.0469	34.0717	AT1G60095 AT1G60095.1 Mannose-binding lectin superfamily protein;(source:Araport11) protein_coding
AT2G37720	AT2G37720	5.52931	-2.34858	0.196339	0.57821	-4.06181	4.86947e-05	0.000536137	TBL15	2	15818082	15821311	protein_coding	818349	TBL15	0	0	0	18.2714	8.71438	11.3572	AT2G37720 AT2G37720.1 Encodes a member of the TBL (TRICHOME BIREFRINGENCE-LIKE) gene family containing a plant-specific DUF231 (domain of unknown function) domain. TBL gene family has 46 members, two of which (TBR/AT5G06700 and TBL3/AT5G01360) have been shown to be involved in the synthesis and deposition of secondary wall cellulose, presumably by influencing the esterification state of pectic po…
AT4G14090	AT4G14090	9.29144	-2.34651	0.196622	0.574184	-4.08668	4.37588e-05	0.000490152	UGT75C1	4	8122188	8123835	protein_coding	827046		3.4135	3.22622	4.21026	18.2714	93.4263	11.3572	AT4G14090 AT4G14090.1 The At4g14090 encodes a anthocyanidin 5-O-glucosyltransferase specifically glucosylating the 5-position of the flavonoid A-ring. protein_coding
AT1G28650	AT1G28650	9.31387	-2.34623	0.19666	0.571521	-4.10523	4.03911e-05	0.000456901		1	10069365	10071108	protein_coding	839765		0	0	0	15.2261	13.9835	5.67862	AT1G28650 AT1G28650.1 GDSL-motif esterase/acyltransferase/lipase. Enzyme group with broad substrate specificity that may catalyze acyltransfer or hydrolase reactions with lipid and non-lipid substrates. protein_coding
AT4G18280	AT4G18280	84.7447	-2.34084	0.197395	0.414297	-5.65015	1.60311e-08	4.34953e-07		4	10103866	10104837	protein_coding	827554		13.654	12.9049	20.7881	152.261	86.5359	124.93	AT4G18280 AT4G18280.1 glycine-rich cell wall protein-like protein;(source:Araport11) protein_coding
AT4G27820	AT4G27820	26.9234	-2.34079	0.197402	0.582662	-4.01741	5.88419e-05	0.000634183	BGLU9	4	13857650	13860745	protein_coding	828895	BGLU9	0	0	3.68398	42.6332	65.0539	68.1434	AT4G27820 AT4G27820.1 beta glucosidase 9;(source:Araport11) protein_coding BETA GLUCOSIDASE 9 (BGLU9) BETA GLUCOSIDASE 9 (BGLU9)
AT2G20142	AT2G20142	39.8846	-2.34039	0.197456	0.546971	-4.27883	1.8788e-05	0.000237257		2	8695374	8696643	protein_coding	2745551		3.4135	0	15.5253	140.08	82.0773	48.2682	AT2G20142 AT2G20142.1 Toll-Interleukin-Resistance (TIR) domain family protein;(source:Araport11) protein_coding
AT1G24575	AT1G24575	19.9593	-2.33076	0.19878	0.498826	-4.67248	2.9758e-06	4.66999e-05		1	8710847	8711578	protein_coding	839072		0	9.67865	6.84167	42.6332	55.3262	51.1075	AT1G24575 AT1G24575.1 DEAD-box ATP-dependent RNA helicase-like protein;(source:Araport11) protein_coding
AT3G02840	AT3G02840	21.3066	-2.32809	0.199147	0.561591	-4.14553	3.3903e-05	0.000393722		3	618398	619686	protein_coding	821225		0	0	1.84199	179.668	12.9702	39.7503	AT3G02840 AT3G02840.1 ARM repeat superfamily protein;(source:Araport11) protein_coding
AT5G20790	AT5G20790	33.4822	-2.32157	0.20005	0.490216	-4.7358	2.18192e-06	3.55197e-05		5	7039674	7040919	protein_coding	832202		10.2405	9.67865	4.21026	24.3618	94.0343	48.2682	AT5G20790 AT5G20790.1 transmembrane protein;(source:Araport11) protein_coding
AT2G48080	AT2G48080	32.8895	-2.31893	0.200416	0.480556	-4.82551	1.39647e-06	2.39242e-05		2	19664990	19667192	protein_coding	819420		10.2405	19.3573	5.52596	88.3116	87.3465	51.1075	AT2G48080 AT2G48080.1 oxidoreductase, 2OG-Fe(II) oxygenase family protein;(source:Araport11) protein_coding
AT3G44260	AT3G44260	276.428	-2.31631	0.20078	0.525981	-4.4038	1.06373e-05	0.000144734	CAF1-9	3	15952008	15953346	protein_coding	823551		187.742	67.7506	54.2071	1495.21	379.785	789.328	AT3G44260 AT3G44260.1 Encodes one of the homologs of the yeast CCR4-associated factor 1: AT3G44260 (CAF1a), AT5G22250 (CAF1b). Has mRNA deadenylation activity. Also plays a role in plant defense responses. protein_coding CCR4- ASSOCIATED FACTOR 1A (CAF1a) CCR4- ASSOCIATED FACTOR 1A (CAF1a);CCR4- ASSOCIATED FACTOR 1A (AtCAF1a)
AT5G39110	AT5G39110	3.60695	-2.31016	0.201638	0.574299	-4.02258	5.75646e-05	0.000621969		5	15657697	15658632	protein_coding	833904		0	0	1.05256	6.09045	38.1001	8.51792	AT5G39110 AT5G39110.1 RmlC-like cupins superfamily protein;(source:Araport11) protein_coding
AT3G26840	AT3G26840	85.0539	-2.30141	0.202865	0.31238	-7.36735	1.74054e-13	1.20288e-11		3	9892791	9896337	protein_coding	822299		34.135	45.167	31.0507	155.307	277.847	133.447	AT3G26840 AT3G26840.1 Encodes a protein with phytyl ester synthesis and diacylglycerol acyltransferase activities that is involved in the deposition of free phytol and free fatty acids in the form of phytyl esters in chloroplasts, a process involved in maintaining the integrity of the photosynthetic membrane during abiotic stress and senescence. protein_coding PHYTYL ESTER SYNTHASE 2 (PES2) PHYTY…
AT4G00490	AT4G00490	225.392	-2.29396	0.203915	0.220382	-10.409	2.25544e-25	6.77148e-23	BAM2	4	222289	225131	protein_coding	827959	BAM2	54.6159	87.1079	71.0481	362.382	404.712	332.199	AT4G00490 AT4G00490.1 Encodes a chloroplast beta-amylase. The enzyme activity is very weak compared to BAM1 and BAM3. Mutant of BAM2 has no visible phenotype. protein_coding BETA-AMYLASE 2 (BAM2) BETA-AMYLASE 2 (BAM2);BETA-AMYLASE 9 (BMY9)
AT5G65300	AT5G65300	35.6337	-2.28423	0.205295	0.550613	-4.14851	3.3464e-05	0.00038975		5	26095143	26096114	protein_coding	836655		20.481	9.67865	10.5256	191.849	65.2566	116.412	AT5G65300 AT5G65300.1 hypothetical protein;(source:Araport11) protein_coding
AT4G15393	AT4G15393	67.4913	-2.28233	0.205565	0.385686	-5.91759	3.26689e-09	1.04965e-07	CYP702A5	4	8804070	8807232	protein_coding	827206	CYP702A5	20.481	29.036	12.1045	161.397	71.539	113.572	AT4G15393 AT4G15393.2 a member of the cytochrome P450 gene family. molecular function unknown. protein_coding "CYTOCHROME P450, FAMILY 702, SUBFAMILY A, POLYPEPTIDE 5" (CYP702A5) "CYTOCHROME P450, FAMILY 702, SUBFAMILY A, POLYPEPTIDE 5" (CYP702A5)
AT4G12480	AT4G12480	4677.6	-2.28084	0.205777	0.45801	-4.9799	6.36163e-07	1.19986e-05	EARLI1	4	7406065	7406994	protein_coding	826864	pEARLI 1	798.758	877.531	1996.19	6644.68	9531.92	9630.93	AT4G12480 AT4G12480.1 Encodes a putative lipid transfer protein, vernalization-responsive and cold-induced. It is involved in priming the SAR and ISR responses, specifically in propagating the cell-to-cell mobile signal. protein_coding EARLY ARABIDOPSIS ALUMINUM INDUCED 1 (EARLI1) EARLY ARABIDOPSIS ALUMINUM INDUCED 1 (EARLI1); (pEARLI 1)
AT5G54470	AT5G54470	86.3435	-2.27524	0.206578	0.444795	-5.11525	3.13329e-07	6.30583e-06		5	22114304	22115539	protein_coding	835535		23.8945	12.9049	22.8933	155.307	159.494	116.412	AT5G54470 AT5G54470.1 B-box type zinc finger family protein;(source:Araport11) protein_coding B-BOX DOMAIN PROTEIN 29 (BBX29) B-BOX DOMAIN PROTEIN 29 (BBX29)
AT4G22214	AT4G22214	19.9381	-2.26439	0.208138	0.520794	-4.34795	1.37418e-05	0.000180795		4	11754912	11756270	protein_coding	828314		0	3.22622	8.15737	39.5879	36.0735	65.3041	AT4G22214 AT4G22214.1 Encodes a defensin-like (DEFL) family protein. protein_coding
AT1G57630	AT1G57630	3.3282	-2.26288	0.208355	0.572185	-3.95481	7.65962e-05	0.000792085		1	21345445	21346157	protein_coding	842139		0	0	0.526282	9.13568	32.0203	5.67862	AT1G57630 AT1G57630.1 Toll-Interleukin-Resistance (TIR) domain family protein;(source:Araport11) protein_coding
AT5G18820	AT5G18820	34.4793	-2.25176	0.209967	0.569339	-3.95504	7.65206e-05	0.000791751	CPN60A2	5	6271386	6274599	protein_coding	832000	EMB3007	0	0	5.7891	60.9045	36.8841	73.822	AT5G18820 AT5G18820.1 Encodes a subunit of chloroplasts chaperonins that are involved in mediating the folding of newly synthesized, translocated, or stress-denatured proteins. Cpn60 subunits are: Cpn60alpha1 (At2g28000), AtCpn60alpha2 (At5g18820), AtCpn60beta1 (At1g55490), AtCpn60beta2 (At3g13470), AtCpn60beta3 (At5g56500), AtCpn60beta4 (At1g26230). protein_coding CHAPERONIN-60ALPHA2 (CPN60ALPHA…
AT1G01470	AT1G01470	377.172	-2.25071	0.210121	0.349433	-6.44104	1.1866e-10	5.26185e-09	LEA14	1	171525	172948	protein_coding	837071	LEA14	98.9914	116.144	176.041	880.07	730.792	644.523	AT1G01470 AT1G01470.1 Encodes late-embryogenesis abundant protein whose mRNA levels are induced in response to wounding and light stress. Might be involved in protection against desiccation. protein_coding LATE EMBRYOGENESIS ABUNDANT 14 (LEA14) ARABIDOPSIS THALIANA LATE EMBRYOGENESIS ABUNDANT 14 (ATLEA14); (LEA1);LIGHT STRESS-REGULATED 3 (LSR3);LATE EMBRYOGENESIS ABUNDANT 14 (LEA14)
AT4G34135	AT4G34135	1300.6	-2.24726	0.210624	0.205709	-10.9245	8.80613e-28	3.43139e-25	UGT73B2	4	16345150	16347434	protein_coding	829560	UGT73B2	464.236	348.431	487.864	2140.79	2352.07	2055.66	AT4G34135 AT4G34135.1 The At4g34135 gene encodes a flavonol 7-O-glucosyltransferase (EC 2.4.1.237) that glucosylates also with a 20 fold lower activity flavonols (kaempferol and quercetin) at the 3-O-position. protein_coding UDP-GLUCOSYLTRANSFERASE 73B2 (UGT73B2) UDP-GLUCOSYLTRANSFERASE 73B2 (UGT73B2)
AT2G35960	AT2G35960	168.485	-2.23996	0.211692	0.36057	-6.21227	5.22233e-10	1.98839e-08	NHL12	2	15106940	15108086	protein_coding	818169	NHL12	40.962	87.1079	17.8936	249.709	236.91	261.216	AT2G35960 AT2G35960.1 Encodes a protein whose sequence is similar to tobacco hairpin-induced gene (HIN1) and Arabidopsis non-race specific disease resistance gene (NDR1). Expression is not altered in response to cucumber mosaic virus or spermine. protein_coding NDR1/HIN1-LIKE 12 (NHL12) NDR1/HIN1-LIKE 12 (NHL12)
AT4G12000	AT4G12000	19.3545	-2.23828	0.211938	0.539271	-4.15057	3.31642e-05	0.000386859		4	7192533	7195216	protein_coding	826807		0	0	2.36827	15.2261	30.399	22.7145	AT4G12000 AT4G12000.1 SNARE associated Golgi protein family;(source:Araport11) protein_coding
AT3G61190	AT3G61190	45.454	-2.23809	0.211966	0.548964	-4.07694	4.56318e-05	0.000507408	BAP1	3	22650159	22651636	protein_coding	825291	BAP1	17.0675	6.45243	18.1567	210.121	62.8246	133.447	AT3G61190 AT3G61190.1 Encodes a protein with a C2 domain that binds to BON1 in yeast two hybrid analyses. Its ability to bind to phospholipids is enhanced by calcium ions. Involved in maintaining cell homeostasis. protein_coding BON ASSOCIATION PROTEIN 1 (BAP1) BON ASSOCIATION PROTEIN 1 (BAP1)
AT3G59140	AT3G59140	127.654	-2.23631	0.212229	0.342762	-6.52437	6.82877e-11	3.15018e-09	ABCC10	3	21863348	21869036	protein_coding	825083	ATMRP14	71.6834	74.203	32.8926	325.839	382.825	193.073	AT3G59140 AT3G59140.1 member of MRP subfamily protein_coding ATP-BINDING CASSETTE C10 (ABCC10) MULTIDRUG RESISTANCE-ASSOCIATED PROTEIN 14 (ATMRP14);ATP-BINDING CASSETTE C10 (ABCC10);MULTIDRUG RESISTANCE-ASSOCIATED PROTEIN 14 (MRP14)
AT5G24660	AT5G24660	27.5342	-2.23391	0.212582	0.519779	-4.2978	1.72503e-05	0.000220617	LSU2	5	8443279	8444101	protein_coding	832538	LSU2	20.481	16.1311	4.21026	85.2663	136.593	42.5896	AT5G24660 AT5G24660.1 response to low sulfur 2;(source:Araport11) protein_coding RESPONSE TO LOW SULFUR 2 (LSU2) RESPONSE TO LOW SULFUR 2 (LSU2)
AT2G36800	AT2G36800	346.547	-2.22188	0.214362	0.251881	-8.82115	1.13292e-18	1.78865e-16	UGT73C5	2	15423172	15425129	protein_coding	818252	DOGT1	170.675	122.596	66.5747	590.774	562.787	522.433	AT2G36800 AT2G36800.1 Encodes a DON-Glucosyltransferase. The UGT73C5 glucosylates both brassinolide and castasterone in the 23-O position. The enzyme is presumably involved in the homeostasis of those steroid hormones hence regulating BR activity. Transgenic plants overexpressing UGT73C5 show a typical BR-deficient phenotype. protein_coding DON-GLUCOSYLTRANSFERASE 1 (DOGT1) DON-GLUCOSYLTRANSFERAS…
AT5G54490	AT5G54490	61.7106	-2.2216	0.214404	0.466493	-4.76234	1.91362e-06	3.17158e-05	PBP1	5	22121102	22122122	protein_coding	835537	PBP1	30.7215	32.2622	20.2619	292.342	110.247	130.608	AT5G54490 AT5G54490.1 Encodes a PINOID (PID)-binding protein containing putative EF-hand calcium-binding motifs. The interaction is dependent on the presence of calcium. mRNA expression is up-regulated by auxin. Not a phosphorylation target of PID, likely acts upstream of PID to regulate the activity of this protein in response to changes in calcium levels. protein_coding PINOID-BINDING PROTEIN 1…
AT1G74000	AT1G74000	12.8865	-2.22121	0.214462	0.517083	-4.29565	1.74181e-05	0.000222451	SSL11	1	27829051	27831536	protein_coding	843738	SS3	3.4135	3.22622	4.21026	51.7689	31.8176	14.1965	AT1G74000 AT1G74000.1 encodes a protein similar to strictosidine synthase, which is involved in the production of monoterpene indole alkaloids. This gene belongs to a family of 13 members in Arabidopsis. protein_coding STRICTOSIDINE SYNTHASE 3 (SS3) STRICTOSIDINE SYNTHASE 3 (SS3)
AT1G23800	AT1G23800	115.344	-2.21714	0.215067	0.38467	-5.76375	8.22629e-09	2.38077e-07	ALDH2B7	1	8412051	8414886	protein_coding	838991	ALDH2B7	40.962	29.036	29.4718	222.302	241.368	93.6971	AT1G23800 AT1G23800.1 Encodes a mitochondrial aldehyde dehydrogenase; nuclear gene for mitochondrial product. protein_coding ALDEHYDE DEHYDROGENASE 2B7 (ALDH2B7) ALDEHYDE DEHYDROGENASE 2B (ALDH2B);ALDEHYDE DEHYDROGENASE 2B7 (ALDH2B7)
AT4G01360	AT4G01360	17.3179	-2.21413	0.215516	0.584215	-3.78993	0.000150691	0.00138751		4	564760	566408	protein_coding	827971		0	3.22622	0.263141	73.0854	45.1932	8.51792	AT4G01360 AT4G01360.1 Encodes a protein related to BYPASS1 (BPS1). Regulates production of mobile compound: bps signal. protein_coding BYPASS 3 (BPS3) BYPASS 3 (BPS3)
AT4G27652	AT4G27652	79.6838	-2.20995	0.216142	0.574484	-3.84683	0.000119655	0.00114791		4	13809779	13810462	protein_coding	828877		51.2025	16.1311	3.94712	423.286	123.217	241.341	AT4G27652 AT4G27652.1 hypothetical protein;(source:Araport11) protein_coding
AT1G09180	AT1G09180	5.23569	-2.20803	0.216429	0.56394	-3.91537	9.0267e-05	0.000904844	ATSAR1	1	2965023	2965972	protein_coding	837438	ATSAR1	0	3.22622	0.526282	6.09045	79.8481	0	AT1G09180 AT1G09180.1 A member of ARF-like GTPase family. A thaliana has 21 members, in two subfamilies, ARF and ARF-like (ARL) GTPases. protein_coding SECRETION-ASSOCIATED RAS SUPER FAMILY 1 (SARA1A) SECRETION-ASSOCIATED RAS 1 (ATSAR1);SECRETION-ASSOCIATED RAS SUPER FAMILY 1 (SARA1A);SECRETION-ASSOCIATED RAS SUPER FAMILY 1 (ATSARA1A)
AT4G24010	AT4G24010	7.61022	-2.20579	0.216766	0.56572	-3.89908	9.65573e-05	0.000958975	CSLG1	4	12466117	12469844	protein_coding	828501	ATCSLG1	3.4135	0	0.789423	9.13568	24.5219	17.0358	AT4G24010 AT4G24010.1 encodes a protein similar to cellulose synthase protein_coding CELLULOSE SYNTHASE LIKE G1 (CSLG1) CELLULOSE SYNTHASE LIKE G1 (CSLG1);ARABIDOPSIS THALIANA CELLULOSE SYNTHASE LIKE G1 (ATCSLG1)
AT2G02100	AT2G02100	2470.12	-2.20269	0.217232	0.357217	-6.16627	6.99192e-10	2.59211e-08	PDF2.2	2	528179	529186	protein_coding	814741	LCR69	426.687	471.028	981.78	3718.22	3105.16	3614.44	AT2G02100 AT2G02100.1 Predicted to encode a PR (pathogenesis-related) protein. Belongs to the plant defensin (PDF) family with the following members: At1g75830/PDF1.1, At5g44420/PDF1.2a, At2g26020/PDF1.2b, At5g44430/PDF1.2c, At2g26010/PDF1.3, At1g19610/PDF1.4, At1g55010/PDF1.5, At2g02120/PDF2.1, At2g02100/PDF2.2, At2g02130/PDF2.3, At1g61070/PDF2.4, At5g63660/PDF2.5, At2g02140/PDF2.6, At5g38330/PD…
AT1G28230	AT1G28230	28.6337	-2.19995	0.217645	0.431985	-5.09265	3.53094e-07	7.04419e-06	PUP1	1	9862041	9864779	protein_coding	839717	PUP1	6.82699	12.9049	14.7359	73.0854	97.6822	51.1075	AT1G28230 AT1G28230.1 Encodes a transporter that transports purines,cytokinins and other adenine derivatives. Expressed in the leaf hydathodes where it may be involved in re-uptake of cytokinins during guttation. protein_coding PURINE PERMEASE 1 (PUP1) (ATPUP1);PURINE PERMEASE 1 (PUP1)
AT5G06730	AT5G06730	14.2987	-2.19615	0.218219	0.504347	-4.35445	1.33402e-05	0.000176782	PER54	5	2079925	2081685	protein_coding	830562		3.4135	9.67865	7.36795	66.995	61.0007	14.1965	AT5G06730 AT5G06730.1 Peroxidase superfamily protein;(source:Araport11) protein_coding
AT5G49850	AT5G49850	48.8072	-2.19157	0.218913	0.373965	-5.86036	4.61855e-09	1.42158e-07	JAL46	5	20259440	20262585	protein_coding	835048		10.2405	9.67865	21.0513	91.3568	103.762	76.6613	AT5G49850 AT5G49850.1 Mannose-binding lectin superfamily protein;(source:Araport11) protein_coding
AT3G46130	AT3G46130	129.735	-2.18988	0.21917	0.295829	-7.40253	1.33613e-13	9.52139e-12	ATMYB48	3	16945230	16946699	protein_coding	823756	MYB48	51.2025	35.4884	21.0513	173.578	128.081	181.716	AT3G46130 AT3G46130.1 Encodes a putative transcription factor (MYB48) that functions to regulate flavonol biosynthesis primarily in cotyledons. protein_coding MYB DOMAIN PROTEIN 48 (MYB48) MYB DOMAIN PROTEIN 111 (MYB111);MYB DOMAIN PROTEIN 48 (ATMYB48);MYB DOMAIN PROTEIN 48 (MYB48); (ATMYB48-3);PRODUCTION OF FLAVONOL GLYCOSIDES 3 (PFG3)
AT5G15970	AT5G15970	1000.92	-2.18598	0.219762	0.545122	-4.01008	6.06974e-05	0.000650446	KIN2	5	5211719	5212743	protein_coding	831454	KIN2	47.789	70.9768	387.607	1577.43	1854.95	1587.17	AT5G15970 AT5G15970.1 Encodes a gene that can be induced by cold and abscisic acid and may be involved in cold acclimation and salt tolerance. The mRNA is cell-to-cell mobile. protein_coding (KIN2) (KIN2); (AtCor6.6);COLD-RESPONSIVE 6.6 (COR6.6)
AT3G14890	AT3G14890	116.383	-2.16628	0.222784	0.279334	-7.75516	8.8232e-15	7.44646e-13	ZDP	3	5008676	5013265	protein_coding	820718		34.135	61.2981	38.9449	246.663	202.863	193.073	AT3G14890 AT3G14890.1 phosphoesterase;(source:Araport11) protein_coding
AT3G28310	AT3G28310	15.2891	-2.16562	0.222886	0.532708	-4.06531	4.79691e-05	0.000529859		3	10576961	10577375	protein_coding	#N/A		0	0	3.94712	24.3618	23.5086	22.7145	AT3G28310 AT3G28310.1 hypothetical protein (DUF677);(source:Araport11) protein_coding
AT3G46620	AT3G46620	320.903	-2.16459	0.223045	0.444333	-4.87156	1.10722e-06	1.97446e-05	RDUF1	3	17178601	17180559	protein_coding	823815		157.021	119.37	164.989	1489.12	379.582	812.042	AT3G46620 AT3G46620.1 Encodes an ABA- and drought-induced RING-DUF1117 gene whose mutation results in hyposensitive phenotypes toward ABA in terms of germination rate and stomatal closure and markedly reduced tolerance to drought stress relative to wild-type plants. protein_coding RING AND DOMAIN OF UNKNOWN FUNCTION 1117 1 (RDUF1) RING AND DOMAIN OF UNKNOWN FUNCTION 1117 1 (RDUF1);ARABIDOPSIS THA…
AT1G73540	AT1G73540	260.671	-2.1634	0.22323	0.561001	-3.85631	0.00011511	0.00111071	NUDT21	1	27645552	27646743	protein_coding	843688	atnudt21	163.848	90.3341	35.2609	1556.11	340.266	715.506	AT1G73540 AT1G73540.1 nudix hydrolase homolog 21;(source:Araport11) protein_coding NUDIX HYDROLASE HOMOLOG 21 (NUDT21) NUDIX HYDROLASE HOMOLOG 21 (NUDT21);NUDIX HYDROLASE HOMOLOG 21 (atnudt21)
AT5G63990	AT5G63990	60.1721	-2.16275	0.22333	0.354675	-6.09784	1.07508e-09	3.80098e-08	SAL3	5	25613096	25615901	protein_coding	836520		20.481	6.45243	29.7349	103.538	131.932	116.412	AT5G63990 AT5G63990.1 Inositol monophosphatase family protein;(source:Araport11) protein_coding
AT4G08300	AT4G08300	26.9796	-2.15482	0.224562	0.513774	-4.1941	2.73963e-05	0.000327077		4	5244865	5248394	protein_coding	826384		6.82699	12.9049	9.99936	91.3568	26.1432	105.054	AT4G08300 AT4G08300.1 nodulin MtN21-like transporter family protein protein_coding USUALLY MULTIPLE ACIDS MOVE IN AND OUT TRANSPORTERS 17 (UMAMIT17) USUALLY MULTIPLE ACIDS MOVE IN AND OUT TRANSPORTERS 17 (UMAMIT17)
AT5G17220	AT5G17220	17.7795	-2.15273	0.224887	0.583103	-3.69184	0.000222635	0.00193165	GSTF12	5	5658416	5659661	protein_coding	831586	ATGSTF12	10.2405	3.22622	0.789423	18.2714	208.537	5.67862	AT5G17220 AT5G17220.1 Encodes glutathione transferase belonging to the phi class of GSTs. Naming convention according to Wagner et al. (2002). Mutants display no pigments on leaves and stems. Likely to function as a carrier to transport anthocyanin from the cytosol to tonoplasts. protein_coding GLUTATHIONE S-TRANSFERASE PHI 12 (GSTF12) TRANSPARENT TESTA 19 (TT19);GLUTATHIONE S-TRANSFERASE 26 (GST…
AT5G64700	AT5G64700	7.07032	-2.14376	0.226289	0.575104	-3.7276	0.000193309	0.00171525		5	25864937	25867025	protein_coding	836591		0	0	1.05256	21.3166	5.0665	28.3931	AT5G64700 AT5G64700.1 nodulin MtN21-like transporter family protein protein_coding USUALLY MULTIPLE ACIDS MOVE IN AND OUT TRANSPORTERS 21 (UMAMIT21) USUALLY MULTIPLE ACIDS MOVE IN AND OUT TRANSPORTERS 21 (UMAMIT21)
AT1G27730	AT1G27730	239.599	-2.14336	0.226352	0.506183	-4.23436	2.29205e-05	0.000281157	ZAT10	1	9648021	9649323	protein_coding	839666	STZ	197.983	74.203	61.8382	1239.41	394.782	604.773	AT1G27730 AT1G27730.1 Related to Cys2/His2-type zinc-finger proteins found in higher plants. Compensated for a subset of calcineurin deficiency in yeast. Salt tolerance produced by ZAT10 appeared to be partially dependent on ENA1/PMR2, a P-type ATPase required for Li+ and Na+ efflux in yeast. The protein is localized to the nucleus, acts as a transcriptional repressor and is responsive to chitin …
AT2G29460	AT2G29460	22.7626	-2.14273	0.226451	0.547184	-3.91592	9.00601e-05	0.000903759	GSTU4	2	12626478	12627891	protein_coding	817495	ATGSTU4	6.82699	12.9049	12.6308	39.5879	194.756	11.3572	AT2G29460 AT2G29460.1 Encodes glutathione transferase belonging to the tau class of GSTs. Naming convention according to Wagner et al. (2002). protein_coding GLUTATHIONE S-TRANSFERASE TAU 4 (GSTU4) GLUTATHIONE S-TRANSFERASE TAU 4 (ATGSTU4);GLUTATHIONE S-TRANSFERASE 22 (GST22);GLUTATHIONE S-TRANSFERASE TAU 4 (GSTU4)
AT4G02710	AT4G02710	92.3018	-2.14083	0.22675	0.271891	-7.87385	3.4389e-15	3.11782e-13	NET1C	4	1193516	1197630	protein_coding	828199		27.308	45.167	36.3135	146.171	200.431	167.519	AT4G02710 AT4G02710.1 Kinase interacting (KIP1-like) family protein;(source:Araport11) protein_coding NETWORKED 1C (NET1C) NETWORKED 1C (NET1C)
AT4G24460	AT4G24460	78.3296	-2.13656	0.227421	0.375328	-5.69252	1.25174e-08	3.4629e-07	CLT2	4	12642844	12645501	protein_coding	828548	CLT2	37.5485	29.036	20.2619	152.261	100.925	184.555	AT4G24460 AT4G24460.1 Encodes one of the CRT-Like transporters (CLT1/AT5G19380, CLT2/AT4G24460, CLT3/AT5G12170). Required for glutathione homeostasis and stress responses. Mutants lacking these transporters are heavy metal-sensitive, glutathione(GSH)-deficient, and hypersensitive to Phytophthora infection. protein_coding CRT (CHLOROQUINE-RESISTANCE TRANSPORTER)-LIKE TRANSPORTER 2 (CLT2) CRT (CHLO…
AT1G76620	AT1G76620	15.3873	-2.13567	0.227562	0.540449	-3.95166	7.76124e-05	0.000800785		1	28756521	28759332	protein_coding	843995		0	3.22622	3.94712	36.5427	38.1001	11.3572	AT1G76620 AT1G76620.1 Serine/Threonine-kinase, putative (Protein of unknown function, DUF547);(source:Araport11) protein_coding
AT5G39120	AT5G39120	6.22532	-2.13446	0.227753	0.552249	-3.86503	0.000111076	0.0010786		5	15662582	15663527	protein_coding	833905		0	0	1.05256	24.3618	70.1204	0	AT5G39120 AT5G39120.1 RmlC-like cupins superfamily protein;(source:Araport11) protein_coding
AT5G22250	AT5G22250	89.3043	-2.13313	0.227962	0.549373	-3.88285	0.00010324	0.00101543	CAF1-11	5	7365477	7366799	protein_coding	832285		68.2699	22.5835	28.9455	569.457	154.224	218.627	AT5G22250 AT5G22250.1 Encodes one of the homologs of the yeast CCR4-associated factor 1: AT3G44260 (CAF1a), AT5G22250 (CAF1b). Has mRNA deadenylation activity. Also plays a role in plant defense responses. protein_coding CCR4- ASSOCIATED FACTOR 1B (CAF1b) CCR4- ASSOCIATED FACTOR 1B (CAF1b);CCR4- ASSOCIATED FACTOR 1B (AtCAF1b)
AT5G52760	AT5G52760	4.26399	-2.12622	0.229058	0.582253	-3.6517	0.000260507	0.00222214	HIPP14	5	21386727	21387714	protein_coding	835353		3.4135	0	0.789423	18.2714	24.5219	5.67862	AT5G52760 AT5G52760.1 Copper transport protein family;(source:Araport11) protein_coding
AT1G55500	AT1G55500	139.607	-2.12497	0.229255	0.505517	-4.20356	2.62748e-05	0.000316161	ECT4	1	20719473	20722856	protein_coding	841997	ECT4	0	41.9408	76.0478	298.432	261.432	318.002	AT1G55500 AT1G55500.2 evolutionarily conserved C-terminal region 4;(source:Araport11) protein_coding EVOLUTIONARILY CONSERVED C-TERMINAL REGION 4 (ECT4) EVOLUTIONARILY CONSERVED C-TERMINAL REGION 4 (ECT4)
AT5G13200	AT5G13200	102.199	-2.11689	0.230543	0.322625	-6.56146	5.3285e-11	2.51511e-09		5	4206738	4208289	protein_coding	831159		47.789	22.5835	44.9971	255.799	186.853	153.323	AT5G13200 AT5G13200.1 Encodes a protein with unknown function that is involved in hormone mediated regulation of seed germination/dormancy. protein_coding GEM-RELATED 5 (GER5) GEM-RELATED 5 (GER5)
AT3G22550	AT3G22550	69.5917	-2.11684	0.230552	0.369672	-5.72627	1.02665e-08	2.91958e-07		3	7991403	7993588	protein_coding	821826		27.308	25.8097	15.5253	121.809	136.998	59.6255	AT3G22550 AT3G22550.1 NAD(P)H-quinone oxidoreductase subunit, putative (DUF581);(source:Araport11) protein_coding
AT3G27210	AT3G27210	326.77	-2.11122	0.231451	0.274963	-7.6782	1.61343e-14	1.30745e-12	Y-2	3	10045174	10047453	protein_coding	822340		61.4429	129.049	166.042	602.955	679.114	482.682	AT3G27210 AT3G27210.1 hypothetical protein;(source:Araport11) protein_coding
AT1G43910	AT1G43910	23.6664	-2.10735	0.232073	0.446095	-4.72399	2.31258e-06	3.73151e-05		1	16655884	16657686	protein_coding	840990		23.8945	12.9049	7.36795	94.402	73.7683	36.911	AT1G43910 AT1G43910.1 P-loop containing nucleoside triphosphate hydrolases superfamily protein;(source:Araport11) protein_coding
AT3G11020	AT3G11020	13.1432	-2.10491	0.232465	0.565288	-3.72361	0.000196393	0.0017384	DREB2B	3	3455355	3457342	protein_coding	820273	DREB2B	0	3.22622	4.99968	51.7689	37.2895	14.1965	AT3G11020 AT3G11020.1 encodes a member of the DREB subfamily A-2 of ERF/AP2 transcription factor family (DREB2B). The protein contains one AP2 domain. There are eight members in this subfamily including DREB2A. protein_coding DRE/CRT-BINDING PROTEIN 2B (DREB2B) DEHYDRATION-RESPONSIVE ELEMENT BINDING PROTEIN 2 (DREB2);DRE/CRT-BINDING PROTEIN 2B (DREB2B)
AT1G73805	AT1G73805	33.4441	-2.10256	0.232845	0.457081	-4.59997	4.22542e-06	6.40599e-05	SARD1	1	27744790	27749248	protein_coding	843716		20.481	19.3573	8.9468	48.7236	118.556	68.1434	AT1G73805 AT1G73805.1 Encodes SAR Deficient 1 (SARD1), a key regulator for ICS1 (Isochorismate Synthase 1) induction and salicylic acid (SA) synthesis. protein_coding SAR DEFICIENT 1 (SARD1) SAR DEFICIENT 1 (SARD1)
AT4G17090	AT4G17090	820.143	-2.10039	0.233195	0.261912	-8.01945	1.06223e-15	1.0293e-13	BAM3	4	9604962	9607402	protein_coding	827419	CT-BMY	413.033	261.324	237.88	1339.9	1639.32	1195.35	AT4G17090 AT4G17090.1 Encodes a beta-amylase targeted to the chloroplast. Transgenic BMY8 RNAi lines fail to accumulate maltose during cold shock suggesting that maltose accumulation coincides with BMY8 expression. Apart from maltose, the sugar content of the RNAi lines were similar to wildtype (glucose and sucrose unaffected). protein_coding CHLOROPLAST BETA-AMYLASE (CT-BMY) CHLOROPLAST BETA-AMY…
AT2G40130	AT2G40130	17.2858	-2.09807	0.233571	0.444988	-4.71488	2.41854e-06	3.87856e-05	SMXL8	2	16765709	16769279	protein_coding	818604		6.82699	3.22622	5.7891	33.4975	38.1001	22.7145	AT2G40130 AT2G40130.2 Encodes a member of an eight-gene family (SMAX1 and SMAX1-like) that has weak similarity to AtHSP101, a ClpB chaperonin required for thermotolerance. protein_coding SMAX1-LIKE 8 (SMXL8) SMAX1-LIKE 8 (SMXL8)
AT5G47960	AT5G47960	24.2862	-2.09806	0.233571	0.490165	-4.28032	1.86621e-05	0.000235871	RABA4C	5	19421340	19422533	protein_coding	834847	SMG1	6.82699	3.22622	12.3676	82.2211	42.5586	53.9468	AT5G47960 AT5G47960.1 Encodes a small molecular weight g-protein. protein_coding RAB GTPASE HOMOLOG A4C (RABA4C) SMALL MOLECULAR WEIGHT G-PROTEIN 1 (SMG1);RAB GTPASE HOMOLOG A4C (RABA4C);RAB GTPASE HOMOLOG A4C (ATRABA4C)
AT4G11350	AT4G11350	12.3224	-2.09391	0.234246	0.518624	-4.03743	5.40403e-05	0.000588403		4	6901456	6904426	protein_coding	826737		3.4135	0	4.4734	18.2714	36.0735	17.0358	AT4G11350 AT4G11350.1 transferring glycosyl group transferase (DUF604);(source:Araport11) protein_coding
AT5G17760	AT5G17760	87.2525	-2.0924	0.234491	0.341945	-6.1191	9.4104e-10	3.34645e-08		5	5860350	5862475	protein_coding	831644		20.481	32.2622	46.0497	179.668	210.361	139.126	AT5G17760 AT5G17760.1 P-loop containing nucleoside triphosphate hydrolases superfamily protein;(source:Araport11) protein_coding
AT4G01440	AT4G01440	16.5641	-2.08497	0.235701	0.581019	-3.58847	0.000332627	0.00274155		4	596397	598752	protein_coding	826697		0	0	5.52596	88.3116	27.3591	68.1434	AT4G01440 AT4G01440.1 nodulin MtN21-like transporter family protein protein_coding USUALLY MULTIPLE ACIDS MOVE IN AND OUT TRANSPORTERS 31 (UMAMIT31) USUALLY MULTIPLE ACIDS MOVE IN AND OUT TRANSPORTERS 31 (UMAMIT31)
AT4G15430	AT4G15430	144.971	-2.0845	0.235777	0.353407	-5.89832	3.67232e-09	1.15957e-07		4	8827600	8831573	protein_coding	827214		68.2699	54.8457	22.8933	249.709	188.677	227.145	AT4G15430 AT4G15430.1 ERD (early-responsive to dehydration stress) family protein;(source:Araport11) protein_coding
AT2G32860	AT2G32860	19.5186	-2.08397	0.235865	0.524026	-3.97683	6.98391e-05	0.000735077	BGLU33	2	13940187	13943883	protein_coding	817847	BGLU33	3.4135	16.1311	7.89423	73.0854	40.1267	70.9827	AT2G32860 AT2G32860.2 beta glucosidase 33;(source:Araport11) protein_coding BETA GLUCOSIDASE 33 (BGLU33) BETA GLUCOSIDASE 33 (BGLU33)
AT1G14390	AT1G14390	26.7482	-2.08138	0.236289	0.373819	-5.56788	2.57863e-08	6.76576e-07		1	4924037	4926914	protein_coding	838001		6.82699	12.9049	8.42052	76.1307	35.6682	36.911	AT1G14390 AT1G14390.1 Leucine-rich repeat protein kinase family protein;(source:Araport11) protein_coding
AT4G14020	AT4G14020	27.5466	-2.06782	0.23852	0.416658	-4.96286	6.94626e-07	1.29414e-05		4	8095050	8095749	protein_coding	827038		3.4135	19.3573	9.20994	48.7236	58.7714	53.9468	AT4G14020 AT4G14020.1 Rapid alkalinization factor (RALF) family protein;(source:Araport11) protein_coding
AT1G43160	AT1G43160	75.0471	-2.06379	0.239187	0.358066	-5.7637	8.22883e-09	2.38077e-07	RAP2-6	1	16263805	16264945	protein_coding	840915	RAP2.6	17.0675	22.5835	18.683	85.2663	106.194	93.6971	AT1G43160 AT1G43160.1 encodes a member of the ERF (ethylene response factor) subfamily B-4 of ERF/AP2 transcription factor family (RAP2.6). The protein contains one AP2 domain. There are 7 members in this subfamily. protein_coding RELATED TO AP2 6 (RAP2.6) RELATED TO AP2 6 (RAP2.6)
AT2G38390	AT2G38390	570.242	-2.06214	0.23946	0.276338	-7.46239	8.497e-14	6.3516e-12	PER23	2	16079679	16081671	protein_coding	818420		215.05	351.658	156.306	1257.68	745.587	1232.26	AT2G38390 AT2G38390.1 Peroxidase superfamily protein;(source:Araport11) protein_coding
AT1G54570	AT1G54570	154.304	-2.06108	0.239636	0.248944	-8.27931	1.23891e-16	1.40058e-14		1	20380435	20385380	protein_coding	841899		23.8945	67.7506	77.3635	255.799	319.392	255.538	AT1G54570 AT1G54570.1 Encodes a protein with phytyl ester synthesis and diacylglycerol acyltransferase activities that is involved in the deposition of free phytol and free fatty acids in the form of phytyl esters in chloroplasts, a process involved in maintaining the integrity of the photosynthetic membrane during abiotic stress and senescence. protein_coding PHYTYL ESTER SYNTHASE 1 (PES1) PHYTY…
AT1G10155	AT1G10155	10.9333	-2.05609	0.240467	0.583719	-3.52239	0.000427672	0.00340095	ATPP2-A10	1	3325825	3328448	protein_coding	837553	ATPP2-A10	0	0	1.05256	24.3618	19.2527	34.0717	AT1G10155 AT1G10155.1 phloem protein 2-A10;(source:Araport11) protein_coding PHLOEM PROTEIN 2-A10 (PP2-A10) PHLOEM PROTEIN 2-A10 (AtPP2-A10);PHLOEM PROTEIN 2-A10 (PP2-A10)
AT5G23020	AT5G23020	54.6828	-2.05417	0.240787	0.428856	-4.78988	1.66878e-06	2.81418e-05	MAM3	5	7718118	7721866	protein_coding	832366	MAM-L	20.481	54.8457	17.1042	188.804	124.433	136.287	AT5G23020 AT5G23020.1 methylthioalkymalate synthase-like. Also known as 2-isopropylmalate synthase (IMS2). encodes a methylthioalkylmalate synthase involved in the biosynthesis of aliphatic glucosinolates which accepts all the omega-methylthio-2-oxoalkanoic acids needed to form the known C3 to C8 glucosinolates in Arabidopsis. The mRNA is cell-to-cell mobile. protein_coding 2-ISOPROPYLMALATE SYNT…
AT5G42380	AT5G42380	6.53597	-2.04294	0.242669	0.559623	-3.65057	0.000261663	0.00223096	CML37	5	16942447	16943820	protein_coding	834244	CML39	0	0	0.263141	45.6784	15.1995	11.3572	AT5G42380 AT5G42380.1 calmodulin like 37;(source:Araport11) protein_coding CALMODULIN LIKE 37 (CML37) CALMODULIN LIKE 39 (CML39); (ATCML37);CALMODULIN LIKE 37 (CML37)
AT1G76930	AT1G76930	4060.3	-2.04074	0.24304	0.264078	-7.72779	1.09428e-14	9.10938e-13	ATEXT4	1	28895301	28897120	protein_coding	#N/A	ATEXT4	1856.94	1251.77	2456.42	6379.75	10987.4	7478.74	AT1G76930 AT1G76930.1 Encodes an Arabidopsis extensin gene that belongs to cell-wall hydroxyproline-rich glycoproteins. The cross-link of extensins enforces cell wall strength. Transgenic plants overexpressing this gene show an increase in stem thickness. protein_coding EXTENSIN 4 (EXT4) EXTENSIN 1 (EXT1);OBP3-RESPONSIVE GENE 5 (ORG5);EXTENSIN 4 (EXT4);EXTENSIN 1 (ATEXT1);EXTENSIN 4 (ATEXT4)
AT4G15440	AT4G15440	13.641	-2.03985	0.243188	0.52306	-3.89985	9.62526e-05	0.000956468	CYP74B2	4	8835368	8838676	protein_coding	827215	HPL1	3.4135	0	2.63141	6.09045	25.1299	22.7145	AT4G15440 AT4G15440.1 Encodes a hydroperoxide lyase. Also a member of the CYP74B cytochrome p450 family. In the ecotype Columbia (Col) the gene contains a 10-nucleotide deletion in its first exon that causes it to code for a truncated protein that results in a non-functional hydroperoxide lyase. protein_coding HYDROPEROXIDE LYASE 1 (HPL1) HYDROPEROXIDE LYASE 1 (HPL1); (CYP74B2)
AT4G12910	AT4G12910	99.7355	-2.03781	0.243533	0.27442	-7.42587	1.12042e-13	8.20773e-12	SCPL20	4	7550238	7553375	protein_coding	826903	scpl20	30.7215	38.7146	32.8926	143.126	190.095	102.215	AT4G12910 AT4G12910.1 serine carboxypeptidase-like 20;(source:Araport11) protein_coding SERINE CARBOXYPEPTIDASE-LIKE 20 (scpl20) SERINE CARBOXYPEPTIDASE-LIKE 20 (scpl20)
AT3G01260	AT3G01260	20.2352	-2.03573	0.243884	0.53079	-3.83529	0.000125416	0.00119132		3	80003	82182	protein_coding	821171		6.82699	6.45243	4.99968	60.9045	11.349	68.1434	AT3G01260 AT3G01260.1 Galactose mutarotase-like superfamily protein;(source:Araport11) protein_coding
AT1G04620	AT1G04620	277.653	-2.03144	0.244611	0.37597	-5.40319	6.54653e-08	1.58379e-06	HCAR	1	1282163	1286619	protein_coding	839472		54.6159	41.9408	179.989	532.915	432.882	491.2	AT1G04620 AT1G04620.1 Encodes a 7-hydroxymethyl chlorophyll a reductase, an enzyme of the chlorophyll cycle that converts 7-hydroxymethyl chlorophyll a to chlorophyll a. protein_coding 7-HYDROXYMETHYL CHLOROPHYLL A (HMCHL) REDUCTASE (HCAR) 7-HYDROXYMETHYL CHLOROPHYLL A (HMCHL) REDUCTASE (HCAR)
AT5G01870	AT5G01870	135.197	-2.02955	0.244931	0.316535	-6.41178	1.43834e-10	6.21268e-09	LTP10	5	337128	337914	protein_coding	831705		23.8945	93.5603	53.1545	207.075	202.66	374.789	AT5G01870 AT5G01870.1 Predicted to encode a PR (pathogenesis-related) protein. Belongs to the lipid transfer protein (PR-14) family with the following members: At2g38540/LTP1, At2g38530/LTP2, At5g59320/LTP3, At5g59310/LTP4, At3g51600/LTP5, At3g08770/LTP6, At2g15050/LTP7, At2g18370/LTP8, At2g15325/LTP9, At5g01870/LTP10, At4g33355/LTP11, At3g51590/LTP12, At5g44265/LTP13, At5g62065/LTP14, At4g08530/…
AT1G21250	AT1G21250	63.8025	-2.02882	0.245055	0.428939	-4.72987	2.24669e-06	3.64445e-05	WAK1	1	7439171	7442113	protein_coding	838721	WAK1	20.481	38.7146	23.6827	140.08	203.268	76.6613	AT1G21250 AT1G21250.1 Encodes a cell wall-associated kinase that interacts with AtGRP3 and may function as a signaling receptor of extracellular matrix component such as oligogalacturonides. The mRNA is cell-to-cell mobile. protein_coding CELL WALL-ASSOCIATED KINASE 1 (WAK1) (ATWAK1); (PRO25);CELL WALL-ASSOCIATED KINASE 1 (WAK1)
AT2G23950	AT2G23950	43.0232	-2.02872	0.245073	0.514108	-3.94609	7.94367e-05	0.00081593		2	10186891	10190492	protein_coding	816928		3.4135	3.22622	21.8407	97.4473	70.3231	79.5006	AT2G23950 AT2G23950.1 Leucine-rich repeat protein kinase family protein;(source:Araport11) protein_coding
AT5G08380	AT5G08380	267.724	-2.0255	0.24562	0.269797	-7.5075	6.02694e-14	4.65727e-12	AGAL1	5	2694669	2697781	protein_coding	830736	AtAGAL1	88.7509	87.1079	131.834	374.563	633.11	391.824	AT5G08380 AT5G08380.1 alpha-galactosidase 1;(source:Araport11) protein_coding ALPHA-GALACTOSIDASE 1 (AGAL1) ALPHA-GALACTOSIDASE 1 (AGAL1);ALPHA-GALACTOSIDASE 1 (AtAGAL1)
AT1G09812	AT1G09812	8.73799	-2.025	0.245704	0.520389	-3.89133	9.96958e-05	0.000985869		1	3187442	3188854	protein_coding	837512		0	9.67865	1.84199	18.2714	16.8208	28.3931	AT1G09812 AT1G09812.1 multidrug resistance protein;(source:Araport11) protein_coding
AT1G72950	AT1G72950	9.66155	-2.02351	0.245959	0.582068	-3.47641	0.000508174	0.00391367		1	27444415	27445997	protein_coding	843626		0	0	4.21026	57.8593	9.52503	25.5538	AT1G72950 AT1G72950.1 Disease resistance protein (TIR-NBS class);(source:Araport11) protein_coding
AT2G15970	AT2G15970	3077.96	-2.0203	0.246508	0.359404	-5.62124	1.89595e-08	5.06898e-07	COR413PM1	2	6949851	6951192	protein_coding	816092	COR413-PM1	665.632	625.886	1405.17	4372.95	3950.66	4676.34	AT2G15970 AT2G15970.1 encodes an alpha form of a protein similar to the cold acclimation protein WCOR413 in wheat. Expression is induced by short-term cold-treatment, water deprivation, and abscisic acid treatment. The mRNA is cell-to-cell mobile. protein_coding COLD REGULATED 413 PLASMA MEMBRANE 1 (COR413-PM1) COLD REGULATED 413 PLASMA MEMBRANE 1 (COR413-PM1); (WCOR413);CYCLOPHILLIN 19 (ATCYP19)…
AT3G61880	AT3G61880	6.02989	-2.0171	0.247055	0.577838	-3.49077	0.000481635	0.00375347	CYP78A9	3	22905867	22907958	protein_coding	825361	CYP78A9	0	0	1.84199	21.3166	14.7942	14.1965	AT3G61880 AT3G61880.2 Encodes a cytochrome p450 monooxygenase. Overexpression of this gene allows fruit growth independently of fertilization. The gene is normally expressed only in floral organs(during the Arabidopsis stage 14 flower) and in the funiculus at anthesis. protein_coding CYTOCHROME P450 78A9 (CYP78A9) CYTOCHROME P450 78A9 (CYP78A9)
AT5G61490	AT5G61490	15.632	-2.01543	0.247341	0.509837	-3.95308	7.71505e-05	0.000797367		5	24732597	24733824	protein_coding	836270		0	3.22622	4.4734	30.4523	23.7112	19.8752	AT5G61490 AT5G61490.1 transmembrane protein;(source:Araport11) protein_coding
AT1G15010	AT1G15010	48.7091	-2.01493	0.247426	0.52747	-3.81999	0.000133457	0.00124828		1	5171181	5171956	protein_coding	838066		23.8945	6.45243	18.683	161.397	46.4092	136.287	AT1G15010 AT1G15010.1 mediator of RNA polymerase II transcription subunit;(source:Araport11) protein_coding
AT1G47370	AT1G47370	5.15477	-2.00432	0.249252	0.582203	-3.44265	0.000576047	0.00433788		1	17365898	17368703	protein_coding	841140		0	0	0.263141	9.13568	11.349	17.0358	AT1G47370 AT1G47370.1 RBA1 variant in Ag0 background is a TIR-only receptor protein that binds to the bacterial type III effector protein HopBA. The Col-0 variant, which is not expressed, is likely a psuedogene and more highly methylated than the Ag0 variant which is expressed. protein_coding ESPONSE TO THE BACTERIAL TYPE III EFFECTOR PROTEIN HOPBA1 (RBA1) ESPONSE TO THE BACTERIAL TYPE III EFFECT…
AT3G56090	AT3G56090	457.511	-2.00384	0.249336	0.236408	-8.47619	2.32686e-17	2.91877e-15	FER3	3	20813904	20816035	protein_coding	824775	ATFER3	129.713	112.918	221.828	691.266	679.722	729.702	AT3G56090 AT3G56090.1 Encodes FERRITIN 3, AtFER3. Ferritins are a class of 24-mer multi-meric proteins found in all kingdoms of life. Function as the main iron store in mammals. Evidence suggests that Arabidopsis ferritins are essential to protect cells against oxidative damage, but they do not constitute the major iron pool. protein_coding FERRITIN 3 (FER3) FERRITIN 3 (FER3);FERRITIN 3 (ATFER3)
AT1G07430	AT1G07430	5.69204	-2.00035	0.24994	0.567947	-3.52206	0.000428205	0.00340371	AIP1	1	2280746	2282828	protein_coding	837255	HAI2	0	3.22622	1.57885	6.09045	19.2527	14.1965	AT1G07430 AT1G07430.1 Encodes a member of the group A protein phosphatase 2C (PP2C) family that is responsible for negatively regulating seed dormancy. protein_coding HIGHLY ABA-INDUCED PP2C GENE 2 (HAI2) HIGHLY ABA-INDUCED PP2C GENE 2 (HAI2);HONSU (KOREAN FOR ABNORMAL DROWSINESS) (HON); (ATAIP1);AKT1 INTERACTING PROTEIN PHOSPHATASE 1 (AIP1)
AT2G29090	AT2G29090	12.9412	-1.99447	0.250961	0.583615	-3.41744	0.00063213	0.00469077	CYP707A2	2	12494826	12499723	protein_coding	817457	CYP707A2	0	0	0.526282	15.2261	27.7644	25.5538	AT2G29090 AT2G29090.1 Encodes a protein with ABA 8'-hydroxylase activity, involved in ABA catabolism. Member of the CYP707A gene family. This gene predominantly accumulates in dry seeds and is up-regulated immediately following imbibition. CYP707A2 appears to play a major role in the rapid decrease in ABA levels during early seed imbibition. protein_coding "CYTOCHROME P450, FAMILY 707, SUBFAMILY …
AT2G05520	AT2G05520	7071.56	-1.99017	0.25171	0.190043	-10.4722	1.15909e-25	3.59789e-23	GRP3	2	2025991	2027283	protein_coding	815101	GRP-3	2256.32	1922.83	3381.63	10271.5	10837	10258.4	AT2G05520 AT2G05520.1 Encodes a glycine-rich protein that is expressed mainly in stems and leaves. AtGRP3 functions in root size determination during development and in Al stress. mRNA levels are upregulated in response to ABA, salicylic acid and ethylene but downregulated in response to desiccation. The mRNA is cell-to-cell mobile. protein_coding GLYCINE-RICH PROTEIN 3 (GRP-3) GLYCINE-RICH PROTE…
AT5G45650	AT5G45650	116.905	-1.98615	0.252412	0.469035	-4.23455	2.29014e-05	0.00028111	SBT5.6	5	18513127	18518972	protein_coding	834605		40.962	58.0719	12.8939	213.166	220.9	156.162	AT5G45650 AT5G45650.1 subtilase family protein;(source:Araport11) protein_coding
AT1G16310	AT1G16310	29.4592	-1.98219	0.253105	0.397827	-4.98254	6.27543e-07	1.18605e-05	MTP10	1	5578265	5580730	protein_coding	838200		0	9.67865	7.36795	39.5879	30.8043	34.0717	AT1G16310 AT1G16310.1 Cation efflux family protein;(source:Araport11) protein_coding
AT2G23120	AT2G23120	783.003	-1.98098	0.253317	0.186494	-10.6222	2.34845e-26	8.27106e-24		2	9841842	9842634	protein_coding	816844		344.763	245.192	290.245	1233.32	1185.97	1178.31	AT2G23120 AT2G23120.1 Late embryogenesis abundant protein, group 6;(source:Araport11) protein_coding
AT2G41180	AT2G41180	73.5154	-1.97956	0.253567	0.323871	-6.1122	9.82678e-10	3.481e-08	SIB2	2	17165191	17166110	protein_coding	818717		34.135	32.2622	28.4192	170.533	141.457	96.5365	AT2G41180 AT2G41180.1 VQ motif-containing protein;(source:Araport11) protein_coding SIGMA FACTOR BINDING PROTEIN 2 (SIB2) SIGMA FACTOR BINDING PROTEIN 2 (SIB2)
AT1G03790	AT1G03790	18.8977	-1.97763	0.253906	0.535952	-3.68994	0.000224305	0.00194411	SOM	1	954290	956144	protein_coding	839408	SOM	10.2405	0	3.68398	27.407	38.7081	28.3931	AT1G03790 AT1G03790.1 Encodes SOMNUS (SOM), a nucleus-localized CCCH-type zinc finger protein. SOM negatively regulates light-dependent seed germination downstream of PIL5 (AT2G20180). protein_coding SOMNUS (SOM) SOMNUS (SOM); (ATTZF4);TANDEM CCCH ZINC FINGER PROTEIN 4 (TZF4)
AT4G15130	AT4G15130	199.286	-1.97749	0.253932	0.219647	-9.00302	2.19594e-19	3.75854e-17	ATCCT2	4	8637666	8639581	nontranslating_CDS	#N/A	ATCCT2	47.789	77.4292	79.7318	237.528	342.496	303.806	AT4G15130 AT4G15130.1 phosphorylcholine cytidylyltransferase2;(source:Araport11) protein_coding PHOSPHORYLCHOLINE CYTIDYLYLTRANSFERASE2 (CCT2) PHOSPHORYLCHOLINE CYTIDYLYLTRANSFERASE2 (CCT2); (ATCCT2)
AT5G19875	AT5G19875	29.129	-1.97603	0.254188	0.399224	-4.94968	7.4336e-07	1.37653e-05		5	6718206	6719303	protein_coding	832109		13.654	16.1311	12.1045	63.9498	68.0938	56.7862	AT5G19875 AT5G19875.1 transmembrane protein;(source:Araport11) protein_coding
AT3G23170	AT3G23170	83.9432	-1.96912	0.255408	0.450844	-4.36764	1.25597e-05	0.000167408		3	8267920	8268961	protein_coding	821893		47.789	25.8097	29.7349	264.935	97.8848	178.876	AT3G23170 AT3G23170.1 PRP is a proline/serine rich protein of unknown function. It interacts with defense related MAP kinase MPK6 and others. It's expression is induced by PAMP elicitors. May play a role in response to pathogens. protein_coding PROLINE/SERINE-RICH PROTEIN (PRP) PROLINE/SERINE-RICH PROTEIN (PRP)
AT1G56600	AT1G56600	59.1504	-1.96392	0.256331	0.455823	-4.30851	1.64359e-05	0.000211233	GOLS2	1	21207537	21209635	protein_coding	842114	AtGolS2	6.82699	32.2622	23.4196	94.402	158.683	79.5006	AT1G56600 AT1G56600.1 GolS2 is a galactinol synthase that catalyzes the formation of galactinol from UDP-galactose and myo-inositol. GolS2 transcript levels rise in response to methyl viologen, an oxidative damage-inducing agent. Plants over-expressing GolS2 have increased tolerance to salt, chilling, and high-light stress. protein_coding GALACTINOL SYNTHASE 2 (GolS2) GALACTINOL SYNTHASE 2 (AtGol…
AT5G57110	AT5G57110	704.451	-1.96118	0.256819	0.400781	-4.8934	9.911e-07	1.78476e-05	ACA8	5	23109438	23117686	protein_coding	835815	ACA8	184.329	141.954	409.448	1318.58	1100.85	1183.99	AT5G57110 AT5G57110.1 Arabidopsis-autoinhibited Ca2+ -ATPase, isoform 8, contains all of the characteristic motifs of Ca2+ -transporting P-type Ca2+ -ATPases and is localized to the plasma membrane. protein_coding "AUTOINHIBITED CA2+ -ATPASE, ISOFORM 8" (ACA8) "AUTOINHIBITED CA2+ -ATPASE, ISOFORM 8" (AT-ACA8);"AUTOINHIBITED CA2+ -ATPASE, ISOFORM 8" (ACA8)
AT3G22142	AT3G22142	325.991	-1.9544	0.258029	0.584239	-3.3452	0.000822234	0.00584792		3	7803492	7808046	protein_coding	5008021		0	19.3573	34.9978	548.141	570.286	144.805	AT3G22142 AT3G22142.1 Encodes a Protease inhibitor/seed storage/LTP family protein protein_coding
AT4G33040	AT4G33040	25.368	-1.95309	0.258262	0.433295	-4.50754	6.55828e-06	9.43465e-05	GRXC6	4	15940228	15941493	protein_coding	829441		3.4135	19.3573	9.73622	45.6784	71.9443	31.2324	AT4G33040 AT4G33040.1 Thioredoxin superfamily protein;(source:Araport11) protein_coding
AT1G60450	AT1G60450	15.1156	-1.94763	0.259242	0.567003	-3.43495	0.000592654	0.00444466	GOLS7	1	22271131	22273367	protein_coding	842340	AtGolS7	0	0	4.4734	15.2261	44.1799	14.1965	AT1G60450 AT1G60450.1 Predicted to encode a galactinol synthase. protein_coding GALACTINOL SYNTHASE 7 (GolS7) GALACTINOL SYNTHASE 7 (AtGolS7);GALACTINOL SYNTHASE 7 (GolS7)
AT4G36710	AT4G36710	27.9288	-1.94177	0.260297	0.471747	-4.11613	3.85281e-05	0.000438535	SCL15	4	17305758	17307648	protein_coding	829824		6.82699	9.67865	14.4728	94.402	39.924	56.7862	AT4G36710 AT4G36710.1 GRAS family transcription factor;(source:Araport11) protein_coding (HAM4) (HAM4);SCARECROW-LIKE 15 (SCL15);ARABIDOPSIS THALIANA HAIRY MERISTEM 4 (AtHAM4)
AT3G06035	AT3G06035	55.747	-1.94144	0.260356	0.362676	-5.35311	8.64576e-08	2.0222e-06		3	1822904	1824309	protein_coding	819776		13.654	51.6195	17.6305	124.854	125.447	79.5006	AT3G06035 AT3G06035.1 Glycoprotein membrane precursor GPI-anchored;(source:Araport11) protein_coding
AT2G40200	AT2G40200	9.65653	-1.93856	0.260877	0.569752	-3.40246	0.000667829	0.00491988	BHLH51	2	16791010	16792376	protein_coding	818611		0	0	2.36827	21.3166	22.9006	8.51792	AT2G40200 AT2G40200.1 basic helix-loop-helix (bHLH) DNA-binding superfamily protein;(source:Araport11) protein_coding
AT1G27200	AT1G27200	341.652	-1.93664	0.261225	0.224108	-8.64153	5.54647e-18	7.41446e-16		1	9449338	9451768	protein_coding	839609		126.299	125.822	168.937	581.638	567.246	613.29	AT1G27200 AT1G27200.1 glycosyltransferase family protein (DUF23);(source:Araport11) protein_coding
AT1G49405	AT1G49405	8.50711	-1.93244	0.261986	0.548172	-3.52524	0.000423093	0.00337333		1	18284270	18285418	protein_coding	841364		3.4135	0	2.10513	15.2261	14.9968	19.8752	AT1G49405 AT1G49405.1 Uncharacterized protein family (UPF0497);(source:Araport11) protein_coding CASP-LIKE PROTEIN 5C3 (CASPL5C3) CASP-LIKE PROTEIN 5C3 (CASPL5C3)
AT3G56220	AT3G56220	36.2679	-1.92979	0.262467	0.425998	-4.53005	5.89699e-06	8.59169e-05		3	20858742	20860537	protein_coding	824788		6.82699	12.9049	6.84167	42.6332	39.924	42.5896	AT3G56220 AT3G56220.1 transcription regulator;(source:Araport11) protein_coding
AT3G46090	AT3G46090	4.41901	-1.92589	0.263177	0.551464	-3.49233	0.000478835	0.00373483	ZAT7	3	16925881	16926883	protein_coding	823752	ZAT7	0	0	0.526282	24.3618	21.0767	17.0358	AT3G46090 AT3G46090.1 C2H2 and C2HC zinc fingers superfamily protein;(source:Araport11) protein_coding (ZAT7) (ZAT7)
AT5G23220	AT5G23220	31.0591	-1.92426	0.263476	0.389248	-4.94353	7.67204e-07	1.41496e-05	NIC3	5	7819608	7820760	protein_coding	832386	NIC3	23.8945	3.22622	6.84167	42.6332	40.9373	45.4289	AT5G23220 AT5G23220.1 nicotinamidase 3;(source:Araport11) protein_coding NICOTINAMIDASE 3 (NIC3) NICOTINAMIDASE 3 (NIC3)
AT2G02930	AT2G02930	44.1038	-1.92424	0.263479	0.429369	-4.48155	7.41027e-06	0.000105203	GSTF3	2	851156	852321	protein_coding	814822	ATGSTF3	10.2405	0	20.2619	57.8593	72.147	65.3041	AT2G02930 AT2G02930.1 Encodes glutathione transferase belonging to the phi class of GSTs. Naming convention according to Wagner et al. (2002). protein_coding GLUTATHIONE S-TRANSFERASE F3 (GSTF3) GLUTATHIONE S-TRANSFERASE F3 (ATGSTF3);GLUTATHIONE S-TRANSFERASE F3 (GSTF3);GLUTATHIONE S-TRANSFERASE 16 (GST16)
AT4G09500	AT4G09500	52.6844	-1.92105	0.264062	0.341529	-5.62487	1.85653e-08	4.97811e-07	UGT79B7	4	6018021	6019759	protein_coding	826534		17.0675	22.5835	19.9987	82.2211	100.722	70.9827	AT4G09500 AT4G09500.2 UDP-Glycosyltransferase superfamily protein;(source:Araport11) protein_coding
AT1G58420	AT1G58420	10.951	-1.9203	0.264199	0.584465	-3.28557	0.00101775	0.00695488		1	21707175	21708125	protein_coding	842211		0	3.22622	2.89455	54.8141	15.1995	22.7145	AT1G58420 AT1G58420.1 Uncharacterized conserved protein UCP031279;(source:Araport11) protein_coding
AT4G21860	AT4G21860	39.0194	-1.91906	0.264426	0.490005	-3.91642	8.98754e-05	0.000902401	MSRB2	4	11599645	11601724	protein_coding	828274	MSRB2	0	16.1311	7.63109	39.5879	53.2996	51.1075	AT4G21860 AT4G21860.1 methionine sulfoxide reductase B 2;(source:Araport11) protein_coding METHIONINE SULFOXIDE REDUCTASE B 2 (MSRB2) METHIONINE SULFOXIDE REDUCTASE B 2 (MSRB2)
AT2G46970	AT2G46970	14.468	-1.91854	0.264522	0.584746	-3.28098	0.00103448	0.00705341	PIL1	2	19295431	19297858	protein_coding	819311	PIL1	0	0	4.21026	15.2261	32.6283	56.7862	AT2G46970 AT2G46970.1 encodes a novel Myc-related bHLH transcription factor, which physically associated with APRR1/TOC1 and is a member of PIF3 transcription factor family. protein_coding PHYTOCHROME INTERACTING FACTOR 3-LIKE 1 (PIL1) PHYTOCHROME INTERACTING FACTOR 3-LIKE 1 (PIL1)
AT5G03495	AT5G03495	11.0383	-1.91288	0.265561	0.543025	-3.52264	0.000427268	0.00339921		5	873293	875251	protein_coding	5008197		6.82699	0	2.89455	18.2714	30.6017	11.3572	AT5G03495 AT5G03495.1 RNA-binding (RRM/RBD/RNP motifs) family protein;(source:Araport11) protein_coding
AT2G30020	AT2G30020	137.472	-1.91284	0.265569	0.554872	-3.44736	0.000566093	0.00427523		2	12814271	12816360	protein_coding	817553		85.3374	77.4292	30.7875	922.704	82.4827	249.859	AT2G30020 AT2G30020.1 Encodes AP2C1. Belongs to the clade B of the PP2C-superfamily. Acts as a MAPK phosphatase that negatively regulates MPK4 and MPK6. protein_coding (AP2C1) (AP2C1)
AT4G12030	AT4G12030	37.0512	-1.90958	0.266169	0.583119	-3.27478	0.00105746	0.00718226	BASS5	4	7210807	7213376	protein_coding	826811	BAT5	10.2405	16.1311	2.10513	170.533	119.164	22.7145	AT4G12030 AT4G12030.2 Required for the biosynthesis of methionine-derived glucosinolates. Involved in the transport of 2-keto acids between chloroplasts and the cytosol. protein_coding BILE ACID TRANSPORTER 5 (BAT5) BILE ACID:SODIUM SYMPORTER FAMILY PROTEIN 5 (BASS5);BILE ACID TRANSPORTER 5 (BAT5)
AT5G45720	AT5G45720	50.9096	-1.90786	0.266488	0.365681	-5.21728	1.81568e-07	3.86207e-06		5	18542973	18547341	protein_coding	834611		6.82699	9.67865	24.209	54.8141	91.805	82.3399	AT5G45720 AT5G45720.1 AAA-type ATPase family protein;(source:Araport11) protein_coding
AT5G58390	AT5G58390	122.764	-1.90408	0.267186	0.32083	-5.93487	2.94084e-09	9.58336e-08	PER67	5	23599470	23601404	protein_coding	835952		85.3374	109.691	52.3651	341.065	360.33	269.734	AT5G58390 AT5G58390.1 Peroxidase superfamily protein;(source:Araport11) protein_coding
AT3G11580	AT3G11580	18.2636	-1.90336	0.267319	0.515182	-3.69454	0.000220283	0.0019147		3	3648902	3651726	protein_coding	820331		10.2405	0	5.26282	24.3618	40.3294	28.3931	AT3G11580 AT3G11580.1 SOD7 encodes nuclear localized B3 DNA binding domain and a transcriptional repression motif. Belongs to the RAV gene family. Functions in regulation of seed size and binds to and represses KLU. protein_coding NGATHA-LIKE PROTEIN2 (NGAL2) SUPPRESSOR OF DA1-1 (SOD7);NGATHA-LIKE PROTEIN2 (NGAL2)
AT3G03530	AT3G03530	26.8483	-1.90064	0.267824	0.411857	-4.61481	3.93464e-06	6.025e-05	NPC4	3	842499	845096	protein_coding	821243	NPC4	13.654	12.9049	9.73622	54.8141	58.9741	36.911	AT3G03530 AT3G03530.1 PHOSPHOESTERASE FAMILY PROTEIN, NPC4 is significantly induced upon phosphate starvation and plays an important role in the supply of inorganic phosphate and diacylglycerol from membrane-phospholipids during phosphate deprivation. protein_coding NON-SPECIFIC PHOSPHOLIPASE C4 (NPC4) NON-SPECIFIC PHOSPHOLIPASE C4 (NPC4); (ATNPC4)
AT5G10580	AT5G10580	52.2561	-1.89665	0.268565	0.369893	-5.12757	2.93502e-07	5.965e-06		5	3347381	3350071	protein_coding	830923		0	25.8097	17.8936	94.402	54.1103	73.822	AT5G10580 AT5G10580.1 plant/protein (Protein of unknown function, DUF599);(source:Araport11) protein_coding
AT1G65900	AT1G65900	16.7619	-1.8943	0.269004	0.581566	-3.25724	0.00112501	0.00754702		1	24515758	24518601	protein_coding	842902		0	0	2.36827	27.407	53.7049	51.1075	AT1G65900 AT1G65900.1 plant/protein;(source:Araport11) protein_coding
AT4G11910	AT4G11910	18.123	-1.89371	0.269113	0.485097	-3.90378	9.47012e-05	0.000945154	SGR2	4	7156150	7158047	protein_coding	826798		0	6.45243	17.6305	48.7236	60.3927	51.1075	AT4G11910 AT4G11910.1 Acts antagonistically with SGR1 to balance chlorophyll catabolism in chloroplasts with the dismantling and remobilizing of other cellular components in senescing leaf cells. protein_coding NONYELLOWING 2 (NYE2) NONYELLOWING 2 (NYE2);STAY-GREEN 2 (SGR2)
AT4G24960	AT4G24960	139.667	-1.8906	0.269695	0.227739	-8.30161	1.02706e-16	1.16829e-14	HVA22D	4	12827856	12829303	protein_coding	828598	HVA22D	37.5485	90.3341	47.1023	234.482	190.906	221.466	AT4G24960 AT4G24960.1 Homologous to a eukaryote specific ABA- and stress-inducible gene first isolated from barley. Groups in one subfamily with ATHVA22E. Along with other members of the ATHVA22 family, it may be involved in regulation of autophagy during development. The mRNA is cell-to-cell mobile. protein_coding HVA22 HOMOLOGUE D (HVA22D) ARABIDOPSIS THALIANA HVA22 HOMOLOGUE D (ATHVA22D);HVA22…
AT5G58700	AT5G58700	74.8058	-1.89046	0.26972	0.303458	-6.22974	4.67218e-10	1.80367e-08	PLC4	5	23712827	23716391	protein_coding	835984	ATPLC4	20.481	38.7146	31.3138	155.307	134.769	85.1792	AT5G58700 AT5G58700.1 phosphatidylinositol-speciwc phospholipase C4;(source:Araport11) protein_coding PHOSPHATIDYLINOSITOL-SPECIFIC PHOSPHOLIPASE C4 (PLC4) (ATPLC4);PHOSPHATIDYLINOSITOL-SPECIFIC PHOSPHOLIPASE C4 (PLC4)
AT1G68570	AT1G68570	54.2998	-1.8888	0.270032	0.579187	-3.26111	0.00110976	0.00746112	NPF3.1	1	25746697	25750291	protein_coding	843186		0	0	32.1032	155.307	186.853	48.2682	AT1G68570 AT1G68570.1 NPF3.1 is a membrane localized GA transporter that is expressed in the root endodermis. protein_coding NRT1/ PTR FAMILY 3.1 (NPF3.1) NRT1/ PTR FAMILY 3.1 (NPF3.1); (ATNPF3.1)
AT1G17745	AT1G17745	369.079	-1.88297	0.271126	0.266175	-7.07416	1.50359e-12	9.20961e-11	PGDH	1	6100964	6105347	protein_coding	838352	PGDH	232.118	216.157	161.306	575.548	1248.79	516.754	AT1G17745 AT1G17745.2 encodes a 3-Phosphoglycerate dehydrogenase The mRNA is cell-to-cell mobile. protein_coding 3-PHOSPHOGLYCERATE DEHYDROGENASE (PGDH) PHOSPHOGLYCERATE DEHYDROGENASE 2 (PGDH2);3-PHOSPHOGLYCERATE DEHYDROGENASE (PGDH)
AT3G56400	AT3G56400	55.8461	-1.88085	0.271524	0.365422	-5.14705	2.6461e-07	5.43281e-06	WRKY70	3	20908711	20910623	protein_coding	824807	WRKY70	20.481	35.4884	31.8401	158.352	132.742	90.8578	AT3G56400 AT3G56400.1 member of WRKY Transcription Factor; Group III. Function as activator of SA-dependent defense genes and a repressor of JA-regulated genes. WRKY70-controlled suppression of JA-signaling is partly executed by NPR1. protein_coding WRKY DNA-BINDING PROTEIN 70 (WRKY70) ARABIDOPSIS THALIANA WRKY DNA-BINDING PROTEIN 70 (ATWRKY70);WRKY DNA-BINDING PROTEIN 70 (WRKY70)
AT1G14350	AT1G14350	85.4865	-1.87892	0.271887	0.386834	-4.85719	1.19065e-06	2.10073e-05	MYB124	1	4907887	4911168	protein_coding	837997	FLP	44.3755	41.9408	23.9458	167.487	177.125	107.894	AT1G14350 AT1G14350.1 Encodes a putative MYB transcription factor involved in stomata development, loss of FLP activity results in a failure of guard mother cells (GMCs) to adopt the guard cell fate, thus they continue to divide resulting in abnormal stomata consisting of clusters of numerous guard cell-like cells. This phenotype is enhanced in double mutants with MYB88. Its transcript levels cha…
AT3G56260	AT3G56260	16.8115	-1.87511	0.272607	0.480241	-3.90451	9.44148e-05	0.000943839		3	20867970	20869024	protein_coding	824792		6.82699	3.22622	6.31539	24.3618	49.6517	8.51792	AT3G56260 AT3G56260.2 hypothetical protein;(source:Araport11) protein_coding
AT3G60550	AT3G60550	16.2109	-1.87319	0.27297	0.567362	-3.30157	0.000961443	0.00662698	CYCU2-2	3	22379740	22380906	protein_coding	825226	CYCP3;2	6.82699	3.22622	5.52596	76.1307	12.1596	42.5896	AT3G60550 AT3G60550.1 cyclin p3;(source:Araport11) protein_coding CYCLIN P3;2 (CYCP3;2) CYCLIN P3;2 (CYCP3;2)
AT1G69880	AT1G69880	12.0593	-1.87233	0.273132	0.557806	-3.35659	0.000789097	0.00564954	TRX8	1	26321398	26323002	protein_coding	843324	ATH8	6.82699	3.22622	3.42083	12.1809	54.9209	14.1965	AT1G69880 AT1G69880.1 thioredoxin H-type 8;(source:Araport11) protein_coding THIOREDOXIN H-TYPE 8 (TH8) THIOREDOXIN H-TYPE 8 (TH8);THIOREDOXIN H-TYPE 8 (ATH8)
AT5G49280	AT5G49280	52.0803	-1.87119	0.273347	0.415892	-4.49922	6.82018e-06	9.76582e-05		5	19976222	19977620	protein_coding	834988		10.2405	41.9408	19.2093	155.307	72.3497	93.6971	AT5G49280 AT5G49280.1 hydroxyproline-rich glycoprotein family protein;(source:Araport11) protein_coding
AT5G41460	AT5G41460	24.5739	-1.86463	0.274594	0.448461	-4.15784	3.21277e-05	0.000377297		5	16589390	16592381	protein_coding	834147		13.654	9.67865	8.68366	63.9498	41.14	42.5896	AT5G41460 AT5G41460.1 transferring glycosyl group transferase (DUF604);(source:Araport11) protein_coding
AT1G25250	AT1G25250	14.9067	-1.86129	0.275231	0.513454	-3.62503	0.000288927	0.00242977	AtIDD16	1	8849034	8851790	protein_coding	839108	AtIDD16	3.4135	9.67865	3.68398	45.6784	18.2394	25.5538	AT1G25250 AT1G25250.1 Encodes a transcription factor that, together with IDD14 and IDD15, regulates auxin biosynthesis and transport and thus aerial organ morphogenesis and gravitropic responses. protein_coding INDETERMINATE(ID)-DOMAIN 16 (IDD16) INDETERMINATE(ID)-DOMAIN 16 (IDD16);INDETERMINATE(ID)-DOMAIN 16 (AtIDD16)
AT2G39710	AT2G39710	72.3936	-1.85982	0.275511	0.252437	-7.36746	1.73909e-13	1.20288e-11		2	16561788	16563441	protein_coding	818555		27.308	29.036	39.9975	137.035	148.753	119.251	AT2G39710 AT2G39710.1 Encodes a Cysteine-rich peptide (CRP) family protein protein_coding
AT1G58300	AT1G58300	8.56785	-1.85893	0.275681	0.58243	-3.19168	0.0014145	0.00906091	HO4	1	21627758	21630118	protein_coding	842199	HO4	0	0	0.263141	6.09045	15.1995	8.51792	AT1G58300 AT1G58300.1 Encodes a member (HO4) of the heme oxygenase family. protein_coding HEME OXYGENASE 4 (ho4) HEME OXYGENASE 4 (ho4)
AT4G25630	AT4G25630	337.861	-1.85468	0.276493	0.253015	-7.33033	2.29595e-13	1.56312e-11	MED36A	4	13074090	13076432	protein_coding	828668	FIB2	139.953	167.763	121.571	505.508	535.428	584.897	AT4G25630 AT4G25630.1 encodes a fibrillarin, a key nucleolar protein in eukaryotes which associates with box C/D small nucleolar RNAs (snoRNAs) directing 2'-O-ribose methylation of the rRNA. This gene also encodes a novel box C/D snoRNA, U60.2f in its fifth intron that accumulates in seedlings and that their targeted residue on the 25 S rRNA is methylated. The mRNA is cell-to-cell mobile. protein…
AT1G12320	AT1G12320	19.5215	-1.85433	0.276561	0.442039	-4.19495	2.72932e-05	0.000326485		1	4186624	4190342	protein_coding	837786		6.82699	6.45243	10.2625	36.5427	46.6118	39.7503	AT1G12320 AT1G12320.1 ankyrin repeat/KH domain protein (DUF1442);(source:Araport11) protein_coding
AT5G44530	AT5G44530	136.67	-1.85428	0.27657	0.437772	-4.23573	2.27813e-05	0.000279824		5	17937622	17941292	protein_coding	834480		58.0294	61.2981	27.3667	249.709	185.434	227.145	AT5G44530 AT5G44530.1 Subtilase family protein;(source:Araport11) protein_coding
AT1G17170	AT1G17170	631.879	-1.8526	0.276893	0.234604	-7.89671	2.86359e-15	2.62219e-13	GSTU24	1	5869543	5870883	protein_coding	838288	ATGSTU24	279.907	332.3	300.244	919.658	1529.88	1007.95	AT1G17170 AT1G17170.1 Encodes glutathione transferase belonging to the tau class of GSTs. Naming convention according to Wagner et al. (2002). It is involved in the detoxification of the environmental pollutant 2,4,6-trinitrotoluene. Arabidopsis plants over-expressing At1g17170 were more resistant to TNT, removed more TNT from sterile and soil-based media, and had reduced levels of glutathione wh…
AT3G55060	AT3G55060	73.9135	-1.85241	0.276929	0.342542	-5.40784	6.37878e-08	1.5473e-06		3	20402963	20407103	protein_coding	824672		20.481	35.4884	22.6301	79.1759	108.018	124.93	AT3G55060 AT3G55060.1 CAP-gly domain linker;(source:Araport11) protein_coding
AT5G65140	AT5G65140	22.5584	-1.85111	0.27718	0.518053	-3.5732	0.00035264	0.00289383	TPPJ	5	26019457	26022380	protein_coding	836638	TPPJ	10.2405	9.67865	6.31539	54.8141	60.798	19.8752	AT5G65140 AT5G65140.1 Haloacid dehalogenase-like hydrolase (HAD) superfamily protein;(source:Araport11) protein_coding TREHALOSE-6-PHOSPHATE PHOSPHATASE J (TPPJ) TREHALOSE-6-PHOSPHATE PHOSPHATASE J (TPPJ)
AT5G14940	AT5G14940	21.2767	-1.84983	0.277425	0.483925	-3.82256	0.000132072	0.00124024	NPF5.8	5	4831583	4834532	protein_coding	831346		10.2405	6.45243	8.15737	27.407	40.9373	59.6255	AT5G14940 AT5G14940.1 Major facilitator superfamily protein;(source:Araport11) protein_coding
AT2G28500	AT2G28500	8.37556	-1.84909	0.277568	0.540605	-3.4204	0.000625286	0.00464752	LBD11	2	12186274	12188293	protein_coding	817398	LBD11	3.4135	3.22622	1.57885	15.2261	19.0501	5.67862	AT2G28500 AT2G28500.1 LOB domain-containing protein 11;(source:Araport11) protein_coding LOB DOMAIN-CONTAINING PROTEIN 11 (LBD11) LOB DOMAIN-CONTAINING PROTEIN 11 (LBD11)
AT1G26770	AT1G26770	135.992	-1.84798	0.277782	0.31621	-5.84414	5.09183e-09	1.55161e-07	ATEXPA10	1	9259432	9261313	protein_coding	839218	ATEXPA10	75.0969	54.8457	42.6289	204.03	255.96	190.234	AT1G26770 AT1G26770.2 Encodes an expansin. Naming convention from the Expansin Working Group (Kende et al, Plant Mol Bio). Involved in the formation of nematode-induced syncytia in roots of Arabidopsis thaliana. protein_coding EXPANSIN A10 (EXPA10) EXPANSIN A10 (ATEXPA10);ARABIDOPSIS THALIANA EXPANSIN 10 (AT-EXP10);EXPANSIN A10 (EXPA10);ARABIDOPSIS THALIANA EXPANSIN ALPHA 1.1 (ATHEXP ALPHA 1.1);E…
AT5G14760	AT5G14760	70.8569	-1.84779	0.277817	0.37469	-4.93152	8.15911e-07	1.49426e-05	AO	5	4768263	4772153	protein_coding	831328	AO	30.7215	32.2622	22.8933	106.583	164.56	68.1434	AT5G14760 AT5G14760.1 At5g14760 encodes for L-aspartate oxidase involved in the early steps of NAD biosynthesis. In contrary to the EC 1.4.3.16 (l-aspartate oxidase - deaminating) the enzyme catalyzes the reaction L-aspartate + O2 = iminoaspartate (alpha-iminosuccinate) + H2O2 protein_coding L-ASPARTATE OXIDASE (AO) FLAGELLIN-INSENSITIVE 4 (FIN4);L-ASPARTATE OXIDASE (AO)
AT3G46970	AT3G46970	962.393	-1.84546	0.278267	0.419239	-4.40193	1.0729e-05	0.000145765	PHS2	3	17301394	17306633	protein_coding	823850	ATPHS2	167.261	225.835	665.747	1550.02	1812.79	1476.44	AT3G46970 AT3G46970.1 Encodes a cytosolic alpha-glucan phosphorylase. In vitro, the enzyme has a preference for branched polysaccharides, such as glycogen. protein_coding ALPHA-GLUCAN PHOSPHORYLASE 2 (PHS2) ALPHA-GLUCAN PHOSPHORYLASE 2 (PHS2);ARABIDOPSIS THALIANA ALPHA-GLUCAN PHOSPHORYLASE 2 (ATPHS2)
AT3G25870	AT3G25870	52.6846	-1.84384	0.278579	0.344351	-5.35453	8.57783e-08	2.01403e-06		3	9463305	9464676	protein_coding	822182		23.8945	12.9049	21.3144	57.8593	94.237	90.8578	AT3G25870 AT3G25870.1 hypothetical protein;(source:Araport11) protein_coding
AT3G22910	AT3G22910	5.52338	-1.84325	0.278693	0.577224	-3.19331	0.00140654	0.00902568	ACA13	3	8116292	8119490	protein_coding	821863		0	3.22622	1.57885	12.1809	50.2597	0	AT3G22910 AT3G22910.1 ATPase E1-E2 type family protein / haloacid dehalogenase-like hydrolase family protein;(source:Araport11) protein_coding AUTO-INHIBITED CA2+ ATPASE 13 (ACA13)
AT4G29110	AT4G29110	26.5283	-1.83962	0.279395	0.443094	-4.15176	3.29935e-05	0.000385359		4	14348637	14349720	protein_coding	829032		6.82699	9.67865	12.8939	48.7236	66.6752	31.2324	AT4G29110 AT4G29110.1 cotton fiber protein;(source:Araport11) protein_coding
AT4G13395	AT4G13395	40.7759	-1.83942	0.279435	0.582648	-3.15699	0.00159405	0.00997386	DVL10	4	7785428	7786161	protein_coding	5008138	DVL10	37.5485	3.22622	12.8939	234.482	60.3927	127.769	AT4G13395 AT4G13395.1 ROTUNDIFOLIA like 12;(source:Araport11) protein_coding ROTUNDIFOLIA LIKE 12 (RTFL12) DEVIL 10 (DVL10);ROTUNDIFOLIA LIKE 12 (RTFL12)
AT2G19900	AT2G19900	15.4941	-1.83762	0.279783	0.568883	-3.23023	0.00123692	0.00813687	NADP-ME1	2	8591808	8595559	protein_coding	816509	ATNADP-ME1	0	0	4.99968	27.407	22.6979	25.5538	AT2G19900 AT2G19900.1 The malic enzyme (EC 1.1.1.40) encoded by AtNADP-ME1 is expressed in response to developmental and cell-specific signals. The enzyme is active in vitro and appears to function as a homohexamer or homooctamer. It is believed to be a cytosolic protein. protein_coding NADP-MALIC ENZYME 1 (NADP-ME1) NADP-MALIC ENZYME 1 (NADP-ME1);ARABIDOPSIS THALIANA NADP-MALIC ENZYME 1 (ATNADP-…
AT3G25730	AT3G25730	94.9853	-1.83697	0.279908	0.267763	-6.86044	6.86484e-12	3.83301e-10	ARF14	3	9396272	9397766	protein_coding	822164	EDF3	44.3755	67.7506	41.05	234.482	162.128	164.68	AT3G25730 AT3G25730.1 ethylene response DNA binding factor 3;(source:Araport11) protein_coding ETHYLENE RESPONSE DNA BINDING FACTOR 3 (EDF3) ETHYLENE RESPONSE DNA BINDING FACTOR 3 (EDF3)
AT2G39650	AT2G39650	28.9926	-1.83226	0.280824	0.517796	-3.53858	0.000402284	0.00323558		2	16527730	16529494	protein_coding	818548		20.481	6.45243	10.2625	94.402	38.1001	70.9827	AT2G39650 AT2G39650.1 cruciferin (DUF506);(source:Araport11) protein_coding
AT1G24140	AT1G24140	4.76138	-1.83147	0.280979	0.582583	-3.1437	0.00166824	0.0103427	3MMP	1	8535999	8537780	protein_coding	839026		3.4135	0	1.84199	18.2714	20.4687	8.51792	AT1G24140 AT1G24140.1 Matrixin family protein;(source:Araport11) protein_coding (AT3-MMP) (AT3-MMP)
AT1G48000	AT1G48000	21.0522	-1.83015	0.281235	0.494238	-3.70298	0.000213082	0.00186093	MYB112	1	17704132	17706460	protein_coding	841218	MYB112	3.4135	22.5835	6.31539	27.407	58.5688	51.1075	AT1G48000 AT1G48000.1 Encodes a putative transcription factor (MYB112). protein_coding MYB DOMAIN PROTEIN 112 (MYB112) MYB DOMAIN PROTEIN 112 (AtMYB112);MYB DOMAIN PROTEIN 112 (MYB112)
AT1G18100	AT1G18100	65.4812	-1.82542	0.282159	0.346956	-5.26124	1.43087e-07	3.13082e-06	MFT	1	6227217	6230194	protein_coding	838390	E12A11	27.308	19.3573	43.4183	103.538	164.965	127.769	AT1G18100 AT1G18100.1 Encodes a member of the FT and TFL1 family of phosphatidylethanolamine-binding proteins. It is expressed in seeds and up-regulated in response to ABA. Loss of function mutants show decreased rate of germination in the presence of ABA. ABA dependent regulation is mediated by both ABI3 and ABI5. ABI5 promotes MFT expression, primarily in the radicle-hypocotyl transition zone a…
AT5G37260	AT5G37260	436.724	-1.82503	0.282235	0.324586	-5.62265	1.88055e-08	5.03514e-07	RVE2	5	14751344	14753088	protein_coding	833700	RVE2	68.2699	106.465	232.88	502.462	616.087	593.415	AT5G37260 AT5G37260.1 Encodes a MYB family transcription factor Circadian 1 (CIR1). Involved in circadian regulation in Arabidopsis. protein_coding REVEILLE 2 (RVE2) CIRCADIAN 1 (CIR1);REVEILLE 2 (RVE2)
AT4G37750	AT4G37750	131.157	-1.82455	0.282328	0.226763	-8.04608	8.5488e-16	8.60235e-14	ANT	4	17739514	17742407	protein_coding	829931	ANT	58.0294	67.7506	45.5234	207.075	187.055	198.752	AT4G37750 AT4G37750.1 ANT is required for control of cell proliferation and encodes a putative transcriptional regulator similar to AP2. Loss of function alleles have reduced fertility, abnormal ovules and abnormal lateral organs. Expressed specifically in the chalaza and in floral organ primordia. protein_coding AINTEGUMENTA (ANT) AINTEGUMENTA (ANT); (ATANT);COMPLEMENTING A PROTEIN KINASE C MUTA…
AT2G32940	AT2G32940	21.3502	-1.82413	0.282411	0.411443	-4.4335	9.27162e-06	0.000127958	AGO6	2	13971916	13977521	protein_coding	817856	AGO6	3.4135	16.1311	6.84167	36.5427	35.0602	34.0717	AT2G32940 AT2G32940.1 Encodes a nuclear localized 879-amino-acid protein that contains conserved PAZ and PIWI domains that is important for the accumulation of specific heterochromatin-related siRNAs, and for DNA methylation and transcriptional gene silencing. protein_coding ARGONAUTE 6 (AGO6) ARGONAUTE 6 (AGO6)
AT3G16510	AT3G16510	47.6101	-1.82181	0.282865	0.483115	-3.77097	0.000162611	0.00147868		3	5616801	5618322	protein_coding	820899		23.8945	29.036	24.209	204.03	57.7581	116.412	AT3G16510 AT3G16510.1 Calcium-dependent lipid-binding (CaLB domain) family protein;(source:Araport11) protein_coding
AT3G12830	AT3G12830	66.6777	-1.82097	0.283031	0.515669	-3.53127	0.000413571	0.00330893	SAUR72	3	4078651	4079627	protein_coding	820465		47.789	29.036	22.8933	267.98	80.6587	173.198	AT3G12830 AT3G12830.1 SAUR-like auxin-responsive protein family;(source:Araport11) protein_coding SMALL AUXIN UPREGULATED 72 (SAUR72) SMALL AUXIN UPREGULATED 72 (SAUR72)
AT1G74010	AT1G74010	21.2214	-1.82062	0.283099	0.494407	-3.68243	0.000231021	0.00199666		1	27832095	27834207	protein_coding	843739		10.2405	12.9049	12.6308	30.4523	103.357	31.2324	AT1G74010 AT1G74010.1 Calcium-dependent phosphotriesterase superfamily protein;(source:Araport11) protein_coding
AT2G41010	AT2G41010	129.131	-1.8202	0.283182	0.430013	-4.2329	2.30701e-05	0.000282612	CAMBP25	2	17113798	17115047	protein_coding	818701	ATCAMBP25	78.5104	64.5243	51.8388	423.286	155.44	281.091	AT2G41010 AT2G41010.1 Encodes a novel calmodulin binding protein whose gene expression is induced by dehydration and ionic (salt) and non-ionic (mannitol) osmotic stress. Lines over-expressing this gene are more sensitive and anti-sense lines are more tolerant to osmotic stress, suggesting this gene may be a negative regulator of response to osmotic stress. protein_coding CALMODULIN (CAM)-BINDING…
AT2G40140	AT2G40140	422.393	-1.81876	0.283465	0.358154	-5.07813	3.81165e-07	7.51416e-06	CZF1	2	16771997	16774734	protein_coding	818605	CZF1	191.156	170.989	237.88	1242.45	480.71	749.577	AT2G40140 AT2G40140.1 zinc finger (CCCH-type) family protein;(source:Araport11) protein_coding (CZF1) (SALT-INDUCIBLE ZINC FINGER 2 (SZF2); (ZFAR1); (ATSZF2); (CZF1)
AT5G42570	AT5G42570	232.171	-1.81308	0.284582	0.172124	-10.5336	6.05001e-26	2.01454e-23		5	17021218	17022723	protein_coding	834264		112.645	129.049	100.52	380.653	412.008	380.467	AT5G42570 AT5G42570.1 B-cell receptor-associated 31-like protein;(source:Araport11) protein_coding
AT5G36130	AT5G36130	8.67595	-1.8109	0.285013	0.58098	-3.11697	0.00182718	0.0111172		5	14209088	14209922	protein_coding	833610		0	6.45243	1.57885	21.3166	28.1698	17.0358	AT5G36130 AT5G36130.1 Cytochrome P450 superfamily protein;(source:Araport11) protein_coding
AT1G27760	AT1G27760	546.324	-1.80745	0.285695	0.188437	-9.59182	8.65418e-22	1.841e-19	SAT32	1	9668508	9671657	protein_coding	839669	SAT32	225.291	267.776	207.092	718.673	1079.98	655.88	AT1G27760 AT1G27760.3 Encodes a protein with similarity to human interferon-related developmental regulator (IFRD)that is involved in salt tolerance. Loss of function mutations are hypersensitive to salt stress and have reduced fertility. SAT32 is found in the cytoplasm but appears to translocate to the nucleus when plants are subject to salt stress. protein_coding SALT-TOLERANCE 32 (SAT32) SALT-…
AT3G28340	AT3G28340	50.0119	-1.80305	0.286568	0.526965	-3.42158	0.000622591	0.00463501	GATL10	3	10588947	10590685	protein_coding	822462	GATL10	30.7215	16.1311	17.8936	207.075	53.9076	96.5365	AT3G28340 AT3G28340.1 Encodes a protein with putative galacturonosyltransferase activity. protein_coding GALACTURONOSYLTRANSFERASE-LIKE 10 (GATL10) GALACTINOL SYNTHASE 8 (GolS8);GALACTURONOSYLTRANSFERASE-LIKE 10 (GATL10)
AT5G28030	AT5G28030	10.593	-1.80105	0.286966	0.538615	-3.34385	0.00082625	0.00587192	DES1	5	10029632	10032962	protein_coding	832873	DES1	6.82699	3.22622	1.84199	15.2261	27.5618	11.3572	AT5G28030 AT5G28030.2 L-cysteine desulfhydrase 1;(source:Araport11) protein_coding L-CYSTEINE DESULFHYDRASE 1 (DES1) L-CYSTEINE DESULFHYDRASE 1 (DES1)
AT1G10657	AT1G10657	37.3923	-1.79768	0.287636	0.477481	-3.76493	0.000166594	0.00150965		1	3530353	3532017	protein_coding	5007676		23.8945	22.5835	4.99968	79.1759	74.9842	53.9468	AT1G10657 AT1G10657.1 transmembrane protein;(source:Araport11) protein_coding
AT5G24655	AT5G24655	8.40159	-1.79672	0.287828	0.562175	-3.19602	0.00139337	0.00895059	LSU4	5	8440601	8441364	protein_coding	824119	LSU4	3.4135	6.45243	1.57885	12.1809	29.3857	17.0358	AT5G24655 AT5G24655.1 response to low sulfur 4;(source:Araport11) protein_coding RESPONSE TO LOW SULFUR 4 (LSU4) RESPONSE TO LOW SULFUR 4 (LSU4)
AT4G14400	AT4G14400	29.6785	-1.79378	0.288416	0.454458	-3.94706	7.91156e-05	0.000813544	ACD6	4	8294165	8299195	protein_coding	827085	ACD6	20.481	6.45243	19.7356	54.8141	116.732	36.911	AT4G14400 AT4G14400.1 encodes a novel protein with putative ankyrin and transmembrane regions. It is a member of one of the largest uncharacterized gene families in higher plants. The gene is involved in resistance to Pseudomonas syringae. protein_coding ACCELERATED CELL DEATH 6 (ACD6) ACCELERATED CELL DEATH 6 (ACD6)
AT5G52310	AT5G52310	7591.13	-1.79284	0.288603	0.584804	-3.06572	0.00217147	0.0127996	RD29A	5	21240717	21243644	protein_coding	835307	COR78	61.4429	83.8816	1222.82	10158.9	14739.7	12200.5	AT5G52310 AT5G52310.1 cold regulated gene, the 5' region of cor78 has cis-acting regulatory elements that can impart cold-regulated gene expression The mRNA is cell-to-cell mobile. protein_coding LOW-TEMPERATURE-INDUCED 78 (LTI78) COLD REGULATED 78 (COR78);LOW-TEMPERATURE-INDUCED 78 (LTI78); (LTI140);RESPONSIVE TO DESICCATION 29A (RD29A)
AT3G20440	AT3G20440	115.486	-1.79048	0.289076	0.276173	-6.48318	8.98078e-11	4.1016e-09	SBE3	3	7123182	7130477	protein_coding	821589	EMB2729	20.481	67.7506	52.3651	197.94	158.886	198.752	AT3G20440 AT3G20440.2 Encodes BE1, a putative glycoside hydrolase. Involved in organogenesis and somatic embryogenesis by regulating carbohydrate metabolism. Mutation in BE1 has pleotrophic effect on the whole plant development. protein_coding EMBRYO DEFECTIVE 2729 (EMB2729) BRANCHING ENZYME 1 (BE1);EMBRYO DEFECTIVE 2729 (EMB2729)
AT4G19970	AT4G19970	4.61806	-1.7883	0.289513	0.581222	-3.07679	0.00209241	0.0124215		4	10818128	10820704	protein_coding	827741		3.4135	0	1.84199	18.2714	18.0368	8.51792	AT4G19970 AT4G19970.1 nucleotide-diphospho-sugar transferase family protein;(source:Araport11) protein_coding
AT3G56100	AT3G56100	12.073	-1.78809	0.289554	0.584119	-3.06118	0.00220464	0.0129617	MRLK	3	20816866	20819819	protein_coding	824776	MRLK	0	0	1.57885	18.2714	28.9804	17.0358	AT3G56100 AT3G56100.1 Protein kinase expressed in meristematic cells. Phosphorylates AGL24. protein_coding MERISTEMATIC RECEPTOR-LIKE KINASE (MRLK) (IMK3);MERISTEMATIC RECEPTOR-LIKE KINASE (MRLK)
AT1G26240	AT1G26240	3.26876	-1.78655	0.289864	0.555296	-3.21729	0.00129407	0.00843401		1	9077874	9079646	protein_coding	839165		0	0	1.57885	3.04523	35.6682	5.67862	AT1G26240 AT1G26240.1 Proline-rich extensin-like family protein;(source:Araport11) protein_coding
AT5G58780	AT5G58780	26.4379	-1.7824	0.2907	0.460851	-3.86762	0.000109901	0.0010706		5	23735620	23737335	protein_coding	835992		6.82699	22.5835	4.21026	48.7236	43.3693	28.3931	AT5G58780 AT5G58780.1 Encodes a novel Z,E-mixed heptaprenyl diphosphate (Z,E-HepPP) synthase, which may be responsible for short-chain betulaprenols. It catalyzes the formation of C 35 short-chain polyisoprenoids in which the optimal allylic substrate was E,E-FPP. It may have a role in response to cold stress in root. protein_coding CIS -PRENYLTRANSFERASE 5 (CPT5) CIS -PRENYLTRANSFERASE 5 (CPT5);…
AT1G69295	AT1G69295	61.8224	-1.78211	0.290759	0.410333	-4.34307	1.40505e-05	0.000184195	PDCB4	1	26050143	26052721	protein_coding	843261	PDCB4	0	38.7146	32.1032	100.492	115.111	107.894	AT1G69295 AT1G69295.1 Encodes a member of the X8-GPI family of proteins. It localizes to the plasmodesmata and is predicted to bind callose. protein_coding PLASMODESMATA CALLOSE-BINDING PROTEIN 4 (PDCB4) PLASMODESMATA CALLOSE-BINDING PROTEIN 4 (PDCB4)
AT1G07135	AT1G07135	103.585	-1.77795	0.291598	0.527621	-3.36975	0.000752377	0.00544659		1	2189877	2190784	protein_coding	837224		68.2699	51.6195	33.6821	493.327	97.2769	218.627	AT1G07135 AT1G07135.1 glycine-rich protein;(source:Araport11) protein_coding
AT1G01680	AT1G01680	3.82758	-1.7766	0.291871	0.579088	-3.06792	0.00215553	0.0127179	PUB54	1	246262	248440	protein_coding	839251	ATPUB54	0	0	1.05256	0	20.6713	11.3572	AT1G01680 AT1G01680.1 plant U-box 54;(source:Araport11) protein_coding PLANT U-BOX 54 (PUB54) PLANT U-BOX 54 (PUB54);PLANT U-BOX 54 (ATPUB54)
AT5G62520	AT5G62520	23.3241	-1.77497	0.292201	0.584043	-3.03911	0.00237282	0.0137084	SRO5	5	25097944	25099907	protein_coding	836372	SRO5	0	6.45243	1.84199	76.1307	53.9076	28.3931	AT5G62520 AT5G62520.1 Encodes a protein with similarity to RCD1 but without the WWE domain. The protein does have a PARP signature upstream of the C-terminal protein interaction domain. The PARP signature may bind NAD+ and attach the ADP-ribose-moiety from NAD+ to the target molecule. Its presence suggests a role for the protein in ADP ribosylation. Up-regulated by NaCl. SRO5 and P5CDH (an overla…
AT2G43590	AT2G43590	674.49	-1.77392	0.292414	0.320653	-5.5322	3.16232e-08	8.1341e-07		2	18081304	18082776	protein_coding	818961		228.704	406.503	435.499	1065.83	1915.54	1110.17	AT2G43590 AT2G43590.1 Chitinase family protein;(source:Araport11) protein_coding
AT3G03640	AT3G03640	99.9665	-1.77289	0.292622	0.338345	-5.23989	1.60673e-07	3.47821e-06	BGLU25	3	880988	884157	protein_coding	821201	GLUC	61.4429	51.6195	57.3648	146.171	384.041	99.3758	AT3G03640 AT3G03640.1 Encodes beta-glucosidase (GLUC). protein_coding BETA GLUCOSIDASE 25 (BGLU25) (GLUC);BETA GLUCOSIDASE 25 (BGLU25)
AT1G61660	AT1G61660	85.3051	-1.77248	0.292705	0.244824	-7.2398	4.49356e-13	2.92865e-11	BHLH112	1	22753611	22756387	protein_coding	842462		23.8945	48.3933	46.3128	191.849	142.47	136.287	AT1G61660 AT1G61660.1 Encodes a transcriptional activator that regulates the expression of genes by binding to their GCG- or E-boxes to mediate physiological responses, including proline biosynthesis and ROS scavenging pathways, to enhance stress tolerance. protein_coding (ATBHLH112) (ATBHLH112)
AT3G05980	AT3G05980	16.5354	-1.77026	0.293156	0.444144	-3.98578	6.72591e-05	0.000712838		3	1795145	1796493	protein_coding	819769		6.82699	3.22622	6.31539	27.407	28.9804	19.8752	AT3G05980 AT3G05980.1 hypothetical protein;(source:Araport11) protein_coding
AT1G01580	AT1G01580	63.9822	-1.76882	0.293448	0.520157	-3.40056	0.00067248	0.00494809	FRO2	1	208995	213082	protein_coding	839411	FRO2	40.962	29.036	4.73654	207.075	33.0336	139.126	AT1G01580 AT1G01580.1 Encodes the low-iron-inducible ferric chelate reductase responsible for reduction of iron at the root surface. It is likely to be the major Fe(III) chelate reductase in Arabidopsis iron metabolism. Coordinately regulated with IRT1, the major transporter responsible for high-affinity iron uptake from the soil, at both transcriptional and posttranscriptional levels. Steady sta…
AT1G67470	AT1G67470	58.8823	-1.76645	0.293932	0.444487	-3.97412	7.06402e-05	0.000742228		1	25272122	25273860	protein_coding	843068		20.481	41.9408	21.0513	188.804	70.1204	102.215	AT1G67470 AT1G67470.1 Protein kinase superfamily protein;(source:Araport11) protein_coding
AT1G78995	AT1G78995	159.601	-1.76152	0.294938	0.257018	-6.85367	7.19785e-12	3.98252e-10		1	29715072	29716255	protein_coding	844240		47.789	32.2622	75.2584	237.528	203.673	201.591	AT1G78995 AT1G78995.1 hypothetical protein;(source:Araport11) protein_coding
AT3G61160	AT3G61160	314.309	-1.75976	0.295297	0.370783	-4.74607	2.07411e-06	3.38852e-05		3	22635803	22638817	protein_coding	825288		64.8564	41.9408	193.935	386.744	387.891	499.718	AT3G61160 AT3G61160.2 Protein kinase superfamily protein;(source:Araport11) protein_coding
AT3G56480	AT3G56480	250.569	-1.75811	0.295634	0.183314	-9.59074	8.74562e-22	1.841e-19	SCAB3	3	20936098	20939631	protein_coding	824815		85.3374	145.18	99.2042	377.608	348.778	400.342	AT3G56480 AT3G56480.1 myosin heavy chain-like protein;(source:Araport11) protein_coding STOMATAL CLOSURE-RELATED ACTIN BINDING PROTEIN 3 (SCAB3) STOMATAL CLOSURE-RELATED ACTIN BINDING PROTEIN 3 (SCAB3)
AT4G00955	AT4G00955	15.2999	-1.75785	0.295688	0.549776	-3.1974	0.00138673	0.00891733		4	412107	413810	protein_coding	827942		0	0	8.15737	24.3618	34.4522	25.5538	AT4G00955 AT4G00955.1 wall-associated receptor kinase-like protein;(source:Araport11) protein_coding
AT5G40180	AT5G40180	9.87112	-1.75474	0.296326	0.518394	-3.38496	0.000711899	0.00520035		5	16067868	16068751	protein_coding	834016		3.4135	0	4.73654	15.2261	16.0101	28.3931	AT5G40180 AT5G40180.1 Pmr5/Cas1p GDSL/SGNH-like acyl-esterase family protein;(source:Araport11) protein_coding
AT2G25000	AT2G25000	127.024	-1.75181	0.296929	0.530581	-3.30168	0.000961084	0.00662698	WRKY60	2	10629662	10631413	protein_coding	817039	WRKY60	30.7215	0	94.7308	164.442	427.613	133.447	AT2G25000 AT2G25000.1 Pathogen-induced transcription factor. Forms protein complexes with itself and with WRKY40. Coexpression with WRKY18 or WRKY40 made plants more susceptible to both P. syringae and B. cinerea. WRKY18, WRKY40, and WRKY60 have partially redundant roles in response to the hemibiotrophic bacterial pathogen Pseudomonas syringae and the necrotrophic fungal pathogen Botrytis cinerea…
AT1G76650	AT1G76650	168.955	-1.75031	0.297239	0.535698	-3.26734	0.00108564	0.00732859	CML38	1	28766750	28768138	protein_coding	843998	CML38	44.3755	41.9408	22.8933	377.608	102.141	184.555	AT1G76650 AT1G76650.1 calmodulin-like 38;(source:Araport11) protein_coding CALMODULIN-LIKE 38 (CML38)
AT1G71050	AT1G71050	16.1059	-1.74678	0.297966	0.48187	-3.625	0.000288961	0.00242977	HIPP20	1	26803097	26804292	protein_coding	843445	HIPP20	10.2405	12.9049	6.05225	36.5427	36.2762	42.5896	AT1G71050 AT1G71050.1 Heavy metal transport/detoxification superfamily protein;(source:Araport11) protein_coding HEAVY METAL ASSOCIATED ISOPRENYLATED PLANT PROTEIN 20 (HIPP20) HEAVY METAL ASSOCIATED ISOPRENYLATED PLANT PROTEIN 20 (HIPP20)
AT5G59480	AT5G59480	140.77	-1.74426	0.298486	0.409608	-4.25838	2.05918e-05	0.000256194		5	23979390	23982208	protein_coding	836067		78.5104	22.5835	45.5234	155.307	221.71	221.466	AT5G59480 AT5G59480.1 Haloacid dehalogenase-like hydrolase (HAD) superfamily protein;(source:Araport11) protein_coding
AT3G61760	AT3G61760	25.7442	-1.7438	0.298582	0.512513	-3.40245	0.00066784	0.00491988	DRP1B	3	22860298	22864229	protein_coding	825349	ADL1B	10.2405	0	9.20994	0	53.2996	59.6255	AT3G61760 AT3G61760.1 DYNAMIN-like 1B;(source:Araport11) protein_coding DYNAMIN-LIKE 1B (DL1B) DYNAMIN-LIKE 1B (DL1B);DYNAMIN-LIKE 1B (ADL1B)
AT4G29080	AT4G29080	129.876	-1.74304	0.29874	0.240534	-7.24655	4.27535e-13	2.80641e-11	IAA27	4	14323296	14325361	protein_coding	829029	PAP2	54.6159	54.8457	59.2068	182.714	221.102	195.912	AT4G29080 AT4G29080.1 phytochrome-associated protein 2 (PAP2) protein_coding PHYTOCHROME-ASSOCIATED PROTEIN 2 (PAP2) INDOLE-3-ACETIC ACID INDUCIBLE 27 (IAA27);PHYTOCHROME-ASSOCIATED PROTEIN 2 (PAP2)
AT1G23140	AT1G23140	57.6411	-1.74299	0.298749	0.362522	-4.80797	1.52471e-06	2.58791e-05	CAR8	1	8202146	8203301	protein_coding	838922		17.0675	12.9049	30.2612	76.1307	110.044	76.6613	AT1G23140 AT1G23140.1 Expression is upregulated in the shoot of cax1/cax3 mutant. protein_coding C2-DOMAIN ABA-RELATED8 (CAR8) C2-DOMAIN ABA-RELATED8 (CAR8)
AT5G13210	AT5G13210	38.9	-1.74251	0.29885	0.492912	-3.53513	0.00040757	0.00326806		5	4213955	4216908	protein_coding	831161		13.654	12.9049	9.47308	42.6332	88.9678	36.911	AT5G13210 AT5G13210.1 Uncharacterized conserved protein UCP015417, vWA;(source:Araport11) protein_coding
AT5G40390	AT5G40390	212.719	-1.74197	0.298962	0.259009	-6.72551	1.74984e-11	9.00183e-10	RFS5	5	16161449	16165453	protein_coding	834037	SIP1	139.953	83.8816	91.31	395.879	310.273	400.342	AT5G40390 AT5G40390.1 Encodes a protein which might be involved in the formation of verbascose. A T-DNA insertion mutant was shown to have a decreased amount of verbascose (as well as mannitol) whereas the levels of raffinose and stachyose remained unchanged. protein_coding SEED IMBIBITION 1-LIKE (SIP1) RAFFINOSE SYNTHASE 5 (RS5);SEED IMBIBITION 1-LIKE (SIP1)
AT5G39520	AT5G39520	43.0463	-1.74138	0.299083	0.528845	-3.2928	0.000991954	0.00680398		5	15823735	15825566	protein_coding	833948		3.4135	9.67865	56.0491	124.854	197.999	56.7862	AT5G39520 AT5G39520.1 hypothetical protein (DUF1997);(source:Araport11) protein_coding
AT2G46640	AT2G46640	55.0598	-1.74068	0.299229	0.442098	-3.93732	8.23982e-05	0.00084116		2	19148662	19151080	protein_coding	819276		30.7215	45.167	22.6301	118.764	162.128	110.733	AT2G46640 AT2G46640.3 Encodes TAC1 (Tiller Angle Control 1). Influences axillary branch growth angle. Inflorescence stems of TAC1 mutants are vertically oriented and have axillary shoots with narrow branch angles. protein_coding TILLER ANGLE CONTROL 1 (TAC1) TILLER ANGLE CONTROL 1 (TAC1)
AT4G28560	AT4G28560	5.1961	-1.73996	0.299378	0.565662	-3.07597	0.00209821	0.0124519	RIC7	4	14116015	14117367	protein_coding	828974	RIC7	0	0	1.31571	6.09045	8.91705	11.3572	AT4G28560 AT4G28560.1 encodes a member of a novel protein family that contains contain a CRIB (for Cdc42/Rac-interactive binding) motif required for their specific interaction with GTP-bound Rop1 (plant-specific Rho GTPase). Most similar to RIC6 and RIC8 (subfamily group II). Gene is expressed in all tissues examined. protein_coding ROP-INTERACTIVE CRIB MOTIF-CONTAINING PROTEIN 7 (RIC7) ROP-INTER…
AT2G27990	AT2G27990	25.752	-1.73804	0.299776	0.512069	-3.39416	0.000688401	0.00504699	BLH8	2	11921350	11924748	protein_coding	817343	BLH8	0	19.3573	8.9468	54.8141	42.9639	48.2682	AT2G27990 AT2G27990.1 Encodes a BEL1-like homeobox gene that functions together with PNY in meristem maintenance by regulating the allocation process during vegetative and reproductive development. Both gene products are required for the competence of the SAM to respond properly to floral inductive signals. protein_coding BEL1-LIKE HOMEODOMAIN 8 (BLH8) POUND-FOOLISH (PNF);BEL1-LIKE HOMEODOMAIN 8 …
AT3G16390	AT3G16390	37.1955	-1.73745	0.2999	0.490014	-3.54571	0.00039156	0.00315626	NSP3	3	5562400	5564574	protein_coding	820886	NSP3	20.481	12.9049	19.9987	109.628	23.9139	127.769	AT3G16390 AT3G16390.1 Encodes a nitrile-specifier protein NSP3. NSP3 is one out of five (At3g16400/NSP1, At2g33070/NSP2, At3g16390/NSP3, At3g16410/NSP4 and At5g48180/NSP5) A. thaliana epithiospecifier protein (ESP) homologues that promote simple nitrile, but not epithionitrile or thiocyanate formation. The mRNA is cell-to-cell mobile. protein_coding NITRILE SPECIFIER PROTEIN 3 (NSP3) NITRILE SPEC…
AT4G18650	AT4G18650	14.1795	-1.73662	0.300073	0.548136	-3.16822	0.00153375	0.00966258	DOGL4	4	10263969	10265439	protein_coding	827599		6.82699	3.22622	2.89455	21.3166	10.9436	45.4289	AT4G18650 AT4G18650.1 A maternally expressed imprinted gene. protein_coding
AT4G18250	AT4G18250	10.6136	-1.73574	0.300254	0.524341	-3.31033	0.000931855	0.00648158		4	10087205	10090276	protein_coding	827551		3.4135	3.22622	6.57853	21.3166	38.7081	14.1965	AT4G18250 AT4G18250.1 receptor Serine/Threonine kinase-like protein;(source:Araport11) protein_coding
AT1G52450	AT1G52450	12.8932	-1.73487	0.300436	0.584156	-2.96987	0.00297922	0.0164739		1	19541577	19546357	protein_coding	841676		0	0	5.7891	39.5879	14.7942	36.911	AT1G52450 AT1G52450.1 Ubiquitin carboxyl-terminal hydrolase-related protein;(source:Araport11) protein_coding
AT1G64890	AT1G64890	60.2891	-1.73192	0.301052	0.390573	-4.4343	9.23727e-06	0.00012758		1	24109538	24111489	protein_coding	842797		20.481	25.8097	26.8404	82.2211	99.1008	116.412	AT1G64890 AT1G64890.1 Major facilitator superfamily protein;(source:Araport11) protein_coding
AT3G54990	AT3G54990	79.1203	-1.72875	0.301713	0.303369	-5.69851	1.20858e-08	3.36383e-07	SMZ	3	20373718	20376522	protein_coding	824664	SMZ	37.5485	35.4884	33.9452	100.492	155.035	116.412	AT3G54990 AT3G54990.1 Encodes a AP2 domain transcription factor that can repress flowering. SMZ and its paralogous gene, SNARCHZAPFEN (SNZ), share a signature with partial complementarity to the miR172 microRNA, whose precursor is induced upon flowering. protein_coding SCHLAFMUTZE (SMZ) SCHLAFMUTZE (SMZ)
AT1G60590	AT1G60590	64.9079	-1.72485	0.30253	0.568619	-3.0334	0.00241815	0.0139215		1	22314089	22317070	protein_coding	842353		34.135	16.1311	1.05256	109.628	132.742	99.3758	AT1G60590 AT1G60590.1 Pectin lyase-like superfamily protein;(source:Araport11) protein_coding
AT4G11550	AT4G11550	11.8396	-1.72379	0.302753	0.506877	-3.4008	0.000671887	0.00494571		4	6996747	6999693	protein_coding	826759		6.82699	0	5.52596	21.3166	14.7942	39.7503	AT4G11550 AT4G11550.1 Cysteine/Histidine-rich C1 domain family protein;(source:Araport11) protein_coding
AT5G38780	AT5G38780	24.5846	-1.72345	0.302824	0.448077	-3.84632	0.000119905	0.00114971		5	15529778	15531524	protein_coding	833869		6.82699	16.1311	7.89423	42.6332	45.8012	31.2324	AT5G38780 AT5G38780.1 S-adenosyl-L-methionine-dependent methyltransferases superfamily protein;(source:Araport11) protein_coding
AT1G66400	AT1G66400	23.3908	-1.72329	0.302858	0.571958	-3.01296	0.00258713	0.0147374	CML23	1	24770419	24771393	protein_coding	842958	CML23	20.481	6.45243	3.94712	106.583	35.2629	51.1075	AT1G66400 AT1G66400.1 Encodes a calmodulin-like protein. Regulates nitric oxide levels and transition to flowering. protein_coding CALMODULIN LIKE 23 (CML23) CALMODULIN LIKE 23 (CML23)
AT1G61340	AT1G61340	28.3776	-1.7227	0.302982	0.539573	-3.1927	0.00140948	0.00903861		1	22628264	22630020	protein_coding	842428		10.2405	12.9049	10.7888	112.673	36.4788	36.911	AT1G61340 AT1G61340.2 Encodes a F-box protein induced by various biotic or abiotic stress. protein_coding F-BOX STRESS INDUCED 1 (FBS1) (ATFBS1);F-BOX STRESS INDUCED 1 (FBS1)
AT5G54130	AT5G54130	55.7002	-1.72195	0.303139	0.375202	-4.58939	4.44544e-06	6.70073e-05		5	21962570	21965623	protein_coding	835500		17.0675	32.2622	16.5779	85.2663	77.0108	76.6613	AT5G54130 AT5G54130.2 Calcium-binding endonuclease/exonuclease/phosphatase family;(source:Araport11) protein_coding
AT5G59670	AT5G59670	7.52769	-1.72159	0.303214	0.524024	-3.28532	0.00101865	0.00695844		5	24041131	24045666	protein_coding	836088		0	3.22622	2.10513	18.2714	8.51172	14.1965	AT5G59670 AT5G59670.1 Leucine-rich repeat protein kinase family protein;(source:Araport11) protein_coding
AT4G35190	AT4G35190	13.5917	-1.71963	0.303627	0.570933	-3.01196	0.00259566	0.0147768	LOG5	4	16746189	16748455	protein_coding	829672		6.82699	0	3.42083	21.3166	35.8708	17.0358	AT4G35190 AT4G35190.1 Putative lysine decarboxylase family protein;(source:Araport11) protein_coding LONELY GUY 5 (LOG5) LONELY GUY 5 (LOG5)
AT3G20600	AT3G20600	47.9145	-1.71937	0.303682	0.51911	-3.31214	0.000925848	0.00644224	NDR1	3	7194771	7195769	protein_coding	821607	NDR1	40.962	29.036	10.7888	210.121	54.9209	110.733	AT3G20600 AT3G20600.1 Required for non-race specific resistance to bacterial and fungal pathogens.Mediates systemic acquired resistance (SAR) response. The mRNA is cell-to-cell mobile. protein_coding NON RACE-SPECIFIC DISEASE RESISTANCE 1 (NDR1) NON RACE-SPECIFIC DISEASE RESISTANCE 1 (NDR1)
AT1G52120	AT1G52120	4.16142	-1.71771	0.304032	0.574242	-2.99126	0.0027783	0.0156175	JAL12	1	19396081	19398244	protein_coding	841642		0	3.22622	2.89455	9.13568	43.7746	5.67862	AT1G52120 AT1G52120.1 Mannose-binding lectin superfamily protein;(source:Araport11) protein_coding
AT5G66800	AT5G66800	30.7192	-1.71697	0.304187	0.384974	-4.45997	8.19723e-06	0.000114424		5	26671273	26672584	protein_coding	836813		17.0675	12.9049	13.1571	76.1307	38.7081	56.7862	AT5G66800 AT5G66800.1 membrane-associated kinase regulator-like protein;(source:Araport11) protein_coding
AT4G21326	AT4G21326	131.267	-1.71601	0.30439	0.271845	-6.31246	2.74628e-10	1.10539e-08	ATSBT3.12	4	11345872	11349759	protein_coding	#N/A	ATSBT3.12	34.135	51.6195	66.5747	194.895	199.62	190.234	AT4G21326 AT4G21326.1 subtilase 3.12;(source:Araport11) protein_coding SUBTILASE 3.12 (SBT3.12) SUBTILASE 3.12 (ATSBT3.12);SUBTILASE 3.12 (SBT3.12)
AT1G01070	AT1G01070	34.412	-1.71448	0.304713	0.391111	-4.38361	1.1673e-05	0.00015696		1	38444	41017	protein_coding	839550		10.2405	35.4884	14.2096	88.3116	60.3927	65.3041	AT1G01070 AT1G01070.1 Encodes a plasma membrane-localized amino acid transporter likely involved in amino acid export in the developing seed. protein_coding USUALLY MULTIPLE ACIDS MOVE IN AND OUT TRANSPORTERS 28 (UMAMIT28) USUALLY MULTIPLE ACIDS MOVE IN AND OUT TRANSPORTERS 28 (UMAMIT28)
AT4G14630	AT4G14630	34.5064	-1.71151	0.30534	0.440825	-3.88252	0.000103378	0.0010157	GLP9	4	8392825	8393860	protein_coding	827113	GLP9	17.0675	9.67865	26.051	57.8593	114.503	59.6255	AT4G14630 AT4G14630.1 germin-like protein with N-terminal signal sequence that may target it to the vacuole, plasma membrane and/or outside the cell. The mRNA is cell-to-cell mobile. protein_coding GERMIN-LIKE PROTEIN 9 (GLP9) GERMIN-LIKE PROTEIN 9 (GLP9)
AT5G53590	AT5G53590	63.6418	-1.71147	0.305349	0.363312	-4.71074	2.46824e-06	3.9548e-05		5	21771811	21772794	protein_coding	835441		30.7215	35.4884	50.7862	146.171	191.514	116.412	AT5G53590 AT5G53590.1 SAUR-like auxin-responsive protein family;(source:Araport11) protein_coding SMALL AUXIN UPREGULATED RNA 30 (SAUR30) SMALL AUXIN UPREGULATED RNA 30 (SAUR30)
AT1G65250	AT1G65250	22.7637	-1.71109	0.30543	0.431688	-3.96371	7.37951e-05	0.0007692		1	24234280	24235912	protein_coding	842832		10.2405	6.45243	9.99936	42.6332	41.3427	31.2324	AT1G65250 AT1G65250.1 Protein kinase superfamily protein;(source:Araport11) protein_coding
AT2G14660	AT2G14660	24.4246	-1.70789	0.306107	0.444856	-3.8392	0.000123434	0.00117493		2	6272469	6273227	protein_coding	815954		6.82699	12.9049	5.52596	24.3618	29.5884	42.5896	AT2G14660 AT2G14660.1 thymocyte nuclear-like protein;(source:Araport11) protein_coding
AT2G46680	AT2G46680	424.82	-1.70382	0.306972	0.283763	-6.00438	1.92067e-09	6.47794e-08	ATHB-7	2	19165274	19166967	protein_coding	819280	ATHB-7	194.569	267.776	174.199	663.859	882.585	655.88	AT2G46680 AT2G46680.1 encodes a putative transcription factor that contains a homeodomain closely linked to a leucine zipper motif. Transcript is detected in all tissues examined. Is transcriptionally regulated in an ABA-dependent manner and may act in a signal transduction pathway which mediates a drought response. protein_coding HOMEOBOX 7 (HB-7) HOMEOBOX 7 (HB-7);ARABIDOPSIS THALIANA HOMEOBOX …
AT2G28780	AT2G28780	127.786	-1.70066	0.307645	0.327686	-5.18992	2.10387e-07	4.42877e-06		2	12339851	12343443	protein_coding	817427		30.7215	48.3933	37.6292	197.94	95.4529	147.644	AT2G28780 AT2G28780.1 P-hydroxybenzoic acid efflux pump subunit;(source:Araport11) protein_coding
AT1G01390	AT1G01390	9.50308	-1.69904	0.30799	0.532941	-3.18805	0.00143236	0.00915829		1	148013	149848	protein_coding	837790		0	3.22622	1.57885	12.1809	9.72769	14.1965	AT1G01390 AT1G01390.1 UDP-Glycosyltransferase superfamily protein;(source:Araport11) protein_coding
AT5G61270	AT5G61270	50.8804	-1.69769	0.30828	0.543744	-3.12222	0.00179494	0.0109648	BHLH72	5	24638491	24640765	protein_coding	836248	PIF7	13.654	0	23.1564	82.2211	122.407	34.0717	AT5G61270 AT5G61270.1 Basic helix-loop-helix (bHLH) phytochrome interacting factor. Interacts specifically with the far-red light?absorbing Pfr form of phyB through a conserved domain called the active phyB binding motif. Upon light exposure, PIF7 rapidly migrates to intranuclear speckles, where it colocalizes with phyB. Role as negative regulator of phyB-mediated seedling deetiolation. protein_c…
AT3G04640	AT3G04640	90.8083	-1.69261	0.309367	0.482659	-3.50685	0.000453453	0.00357184		3	1260906	1261683	protein_coding	819622		61.4429	45.167	37.8923	380.653	85.9279	164.68	AT3G04640 AT3G04640.1 glycine-rich protein;(source:Araport11) protein_coding
AT1G35910	AT1G35910	6.10722	-1.69151	0.309603	0.574466	-2.94449	0.00323485	0.0176266	TPPD	1	13362962	13365172	protein_coding	840493	TPPD	0	6.45243	2.63141	15.2261	20.4687	17.0358	AT1G35910 AT1G35910.1 Haloacid dehalogenase-like hydrolase (HAD) superfamily protein;(source:Araport11) protein_coding TREHALOSE-6-PHOSPHATE PHOSPHATASE D (TPPD) (ATTPPD);TREHALOSE-6-PHOSPHATE PHOSPHATASE D (TPPD)
AT1G20190	AT1G20190	112.937	-1.68962	0.310009	0.499369	-3.38351	0.000715651	0.00522169	EXPA11	1	6998335	6999839	protein_coding	838608	ATEXPA11	20.481	9.67865	70.5218	173.578	172.869	176.037	AT1G20190 AT1G20190.1 member of Alpha-Expansin Gene Family. Naming convention from the Expansin Working Group (Kende et al, 2004. Plant Mol Bio) protein_coding EXPANSIN 11 (EXPA11) EXPANSIN 11 (EXP11);EXPANSIN 11 (ATEXPA11); (ATEXP11); (ATHEXP ALPHA 1.14);EXPANSIN 11 (EXPA11)
AT3G05750	AT3G05750	65.1131	-1.68937	0.310062	0.527361	-3.20344	0.00135795	0.00878469		3	1703850	1707730	protein_coding	819744		0	9.67865	33.1558	76.1307	77.4162	122.09	AT3G05750 AT3G05750.1 Encodes a member of the TRM superfamily, that plays a role in preprophase band formation during plant cell division and controls the robustness of the orientation of that cell division. protein_coding TON1 RECRUITING MOTIF 6 (TRM6) TON1 RECRUITING MOTIF 6 (TRM6)
AT4G02280	AT4G02280	252.775	-1.68778	0.310405	0.181121	-9.31849	1.18007e-20	2.32386e-18	SUS3	4	994726	998991	protein_coding	828081	SUS3	112.645	125.822	165.253	453.739	485.168	477.004	AT4G02280 AT4G02280.1 Encodes a protein with sucrose synthase activity (SUS3). It appears to be important for sucrose metabolism in developing seeds, especially during the late maturation phase, about 18 days after flowering. protein_coding SUCROSE SYNTHASE 3 (SUS3) SUCROSE SYNTHASE 3 (SUS3); (ATSUS3)
AT4G12470	AT4G12470	5548.55	-1.68735	0.310496	0.537017	-3.14209	0.00167749	0.0103859	AZI1	4	7401087	7401951	protein_coding	826859	AZI1	710.007	648.47	3155.33	7326.82	8055.33	9349.84	AT4G12470 AT4G12470.1 Encodes AZI1 (AZELAIC ACID INDUCED 1). Involved in the priming of salicylic acid induction and systemic immunity triggered by pathogen or azelaic acid. Targeting if AZI1 to chloroplasts is increased during SAR induction and that localization requires the PRR domain.It is involved in the uptake and movement of the azelaic acid signal. protein_coding AZELAIC ACID INDUCED 1 (AZ…
AT4G38530	AT4G38530	31.6213	-1.68296	0.311442	0.377289	-4.46067	8.17029e-06	0.000114292	PLC3	4	18020567	18022985	protein_coding	830010	ATPLC1	27.308	16.1311	9.73622	39.5879	59.5821	56.7862	AT4G38530 AT4G38530.1 Encodes a putative phosphoinositide-specific phospholipase C. There are two genes called ATPLC1, one corresponding to AT4g38530 (this one) and one corresponding to AT5g58670. protein_coding PHOSPHOLIPASE C1 (PLC1) PHOSPHOLIPASE C1 (PLC1);PHOSPHOLIPASE C1 (ATPLC1); (ATPLC3);PHOSPHOINOSITIDE-SPECIFIC PHOSPHOLIPASE C ISOFORM 3 (PLC3)
AT4G11600	AT4G11600	1123.69	-1.68224	0.311598	0.205667	-8.17943	2.85179e-16	3.07221e-14	GPX6	4	7009769	7011406	protein_coding	826765	ATGPX6	375.485	490.385	632.591	1604.83	1988.7	1470.76	AT4G11600 AT4G11600.1 Encodes glutathione peroxidase. protein_coding GLUTATHIONE PEROXIDASE 6 (GPX6) GLUTATHIONE PEROXIDASE 6 (ATGPX6); (PHGPX); (GPXL6);GLUTATHIONE PEROXIDASE 6 (GPX6); (LSC803)
AT5G17030	AT5G17030	6.97775	-1.68122	0.311819	0.580479	-2.89626	0.00377636	0.0199252	UGT78D3	5	5603133	5604893	protein_coding	831566	UGT78D3	0	0	0	0	7.29576	8.51792	AT5G17030 AT5G17030.1 UDP-glucosyl transferase 78D3;(source:Araport11) protein_coding UDP-GLUCOSYL TRANSFERASE 78D3 (UGT78D3) UDP-GLUCOSYL TRANSFERASE 78D3 (UGT78D3)
AT4G34950	AT4G34950	92.906	-1.68094	0.311878	0.445806	-3.77057	0.000162875	0.00148035		4	16642142	16644928	protein_coding	829647		10.2405	32.2622	62.3644	133.99	168.005	167.519	AT4G34950 AT4G34950.1 Major facilitator superfamily protein;(source:Araport11) protein_coding MAJOR FACILITATOR SUPERFAMILY 1 (MFS1) MAJOR FACILITATOR SUPERFAMILY 1 (MFS1)
AT3G09540	AT3G09540	52.0339	-1.68042	0.311991	0.585282	-2.87114	0.00409	0.0211177		3	2928752	2931362	protein_coding	820111		0	0	18.1567	127.9	77.2135	59.6255	AT3G09540 AT3G09540.1 Pectin lyase-like superfamily protein;(source:Araport11) protein_coding
AT1G66500	AT1G66500	29.065	-1.67994	0.312095	0.488186	-3.4412	0.000579148	0.00435765	PCFS1	1	24811080	24812661	protein_coding	842968		23.8945	12.9049	11.3151	85.2663	48.4358	68.1434	AT1G66500 AT1G66500.1 Pre-mRNA cleavage complex II;(source:Araport11) protein_coding
AT2G42150	AT2G42150	9.98167	-1.67959	0.312171	0.545067	-3.08144	0.00206001	0.012269		2	17572305	17574679	protein_coding	818815		0	3.22622	2.10513	3.04523	15.1995	19.8752	AT2G42150 AT2G42150.1 DNA-binding bromodomain-containing protein;(source:Araport11) protein_coding
AT5G42800	AT5G42800	10.5508	-1.6795	0.312191	0.580664	-2.89238	0.00382337	0.0201037	DFRA	5	17164093	17166032	protein_coding	834291	DFR	6.82699	16.1311	0	9.13568	130.513	11.3572	AT5G42800 AT5G42800.1 dihydroflavonol reductase. Catalyzes the conversion of dihydroquercetin to leucocyanidin in the biosynthesis of anthocyanins. Not expressed in roots (qRT-PCR). The mRNA is cell-to-cell mobile. protein_coding DIHYDROFLAVONOL 4-REDUCTASE (DFR) DIHYDROFLAVONOL 4-REDUCTASE (DFR); (M318); (TT3)
AT3G62270	AT3G62270	754.691	-1.67841	0.312428	0.206551	-8.12586	4.44185e-16	4.7022e-14	BOR2	3	23042212	23046153	protein_coding	825400		331.109	509.742	498.389	1851.5	1518.94	1118.69	AT3G62270 AT3G62270.1 BOR2 is involved in efficient borate crosslinking of rhamnogalacturonan II in cell walls under boron limitation. protein_coding REQUIRES HIGH BORON 2 (BOR2) REQUIRES HIGH BORON 2 (BOR2)
AT2G37770	AT2G37770	64.3002	-1.67745	0.312635	0.464759	-3.60928	0.000307046	0.00255718	AKR4C9	2	15834766	15837001	protein_coding	818354		44.3755	38.7146	19.7356	109.628	217.252	70.9827	AT2G37770 AT2G37770.2 Encodes an NADPH-dependent aldo-keto reductase that can act on a wide variety of substrates in vitro including saturated and unsaturated aldehydes, steroids, and sugars. GFP-tagged AKR4C9 localizes to the chloroplast where it may play a role in detoxifying reactive carbonyl compounds that threaten to impair the photosynthetic process. Transcript levels for this gene are up-r…
AT4G18290	AT4G18290	70.5342	-1.6772	0.312688	0.360363	-4.6542	3.25242e-06	5.06073e-05	KAT2	4	10114794	10118652	protein_coding	827555	KAT2	10.2405	25.8097	32.8926	85.2663	109.639	88.0185	AT4G18290 AT4G18290.1 Encodes KAT2, a member of the Shaker family potassium ion (K+) channel. Critical to stomatal opening induced by blue light. Critical to circadian rhythm of stomatal opening. Involved in plant development in response to high light intensity. Under high light intensity, the mutant plant produced less biomass compared to the wild type. The Shaker family K+ ion channels include …
AT3G08970	AT3G08970	14.525	-1.67685	0.312764	0.533838	-3.14112	0.00168301	0.0104096	ERDJ3A	3	2737297	2740549	protein_coding	820049	ATERDJ3A	6.82699	12.9049	6.57853	9.13568	79.8481	19.8752	AT3G08970 AT3G08970.1 J domain protein localized in ER lumen. Can compensate for the growth defect in jem1 scj1 mutant yeast. Also shows similarity to HSP40 proteins and is induced by heat stress. At high temperatures, mutant alleles are not transmitted through the pollen due to defects in pollen tube growth. protein_coding (ATERDJ3A) (ATERDJ3A);THERMOSENSITIVE MALE STERILE 1 (TMS1)
AT5G47060	AT5G47060	90.9603	-1.67412	0.313357	0.321541	-5.20657	1.92365e-07	4.07752e-06		5	19116719	19118744	protein_coding	834752		34.135	45.167	31.5769	137.035	150.982	82.3399	AT5G47060 AT5G47060.1 hypothetical protein (DUF581);(source:Araport11) protein_coding
AT4G13000	AT4G13000	4.66961	-1.67022	0.314205	0.565362	-2.95425	0.0031343	0.0171604		4	7598004	7599447	protein_coding	826913		6.82699	0	2.63141	15.2261	15.4022	14.1965	AT4G13000 AT4G13000.1 AGC (cAMP-dependent, cGMP-dependent and protein kinase C) kinase family protein;(source:Araport11) protein_coding
AT5G61460	AT5G61460	99.2983	-1.67017	0.314215	0.254658	-6.55851	5.43493e-11	2.55875e-09	SMC6B	5	24714076	24721970	protein_coding	836267	MIM	23.8945	35.4884	58.4173	167.487	147.739	161.841	AT5G61460 AT5G61460.1 Encodes SMC6B (STRUCTURAL MAINTENANCE OF CHROMOSOMES 6B), a component of the SMC5/6 complex. SMC5/6 complex promotes sister chromatid alignment and homologous recombination after DNA damage. protein_coding HYPERSENSITIVE TO MMS, IRRADIATION AND MMC (MIM) HYPERSENSITIVE TO MMS, IRRADIATION AND MMC (MIM);STRUCTURAL MAINTENANCE OF CHROMOSOMES 6B (SMC6B); (ATRAD18)
AT2G31250	AT2G31250	8.35289	-1.66869	0.314538	0.516812	-3.22882	0.00124302	0.00816521	HEMA3	2	13319621	13321597	protein_coding	817682	HEMA3	0	3.22622	2.36827	6.09045	10.5383	19.8752	AT2G31250 AT2G31250.1 Glutamyl-tRNA reductase family protein;(source:Araport11) protein_coding (HEMA3) (HEMA3)
AT4G30290	AT4G30290	114.937	-1.66558	0.315217	0.310904	-5.35724	8.45042e-08	1.99434e-06	XTH19	4	14828712	14830224	protein_coding	829152	ATXTH19	44.3755	67.7506	58.9436	225.347	172.058	210.109	AT4G30290 AT4G30290.1 Encodes a xyloglucan endotransglucosylase/hydrolase with only only the endotransglucosylase (XET; EC 2.4.1.207) activity towards xyloglucan and non-detectable endohydrolytic (XEH; EC 3.2.1.151) activity. Expressed throughout both the main and the lateral root, with intensive expression at the dividing and elongating regions. Is expressed in lateral root primordia but express…
AT2G23910	AT2G23910	39.8888	-1.66556	0.315221	0.405033	-4.11217	3.91965e-05	0.000445313		2	10177776	10180088	protein_coding	816923		27.308	25.8097	14.999	85.2663	84.3066	59.6255	AT2G23910 AT2G23910.1 NAD(P)-binding Rossmann-fold superfamily protein;(source:Araport11) protein_coding
AT4G25470	AT4G25470	92.0838	-1.66106	0.316207	0.535786	-3.10023	0.00193372	0.0116341	DREB1C	4	13015250	13016235	protein_coding	828651	CBF2	47.789	19.3573	44.9971	313.658	121.596	150.483	AT4G25470 AT4G25470.1 Encodes a member of the DREB subfamily A-1 of ERF/AP2 transcription factor family (CBF2). The protein contains one AP2 domain. There are six members in this subfamily, including CBF1, CBF2, and CBF3. This gene is involved in response to low temperature, abscisic acid, and circadian rhythm. Overexpressing this gene leads to increased freeze tolerance and induces the expressio…
AT2G05380	AT2G05380	32283.3	-1.65416	0.317723	0.242465	-6.82227	8.96133e-12	4.89904e-10	GRP3S	2	1966610	1968142	protein_coding	815086	GRP3S	11595.6	7584.84	15865	36015.9	40293.7	40235.8	AT2G05380 AT2G05380.1 glycine-rich protein 3 short isoform (GRP3S) mRNA, complete The mRNA is cell-to-cell mobile. protein_coding GLYCINE-RICH PROTEIN 3 SHORT ISOFORM (GRP3S) GLYCINE-RICH PROTEIN 3 SHORT ISOFORM (GRP3S)
AT5G25250	AT5G25250	27.9169	-1.65304	0.317969	0.47401	-3.48736	0.000487821	0.00379361	FLOT1	5	8749680	8751636	protein_coding	832596		3.4135	25.8097	24.209	82.2211	99.5061	45.4289	AT5G25250 AT5G25250.1 Encodes a protein that is involved in a membrane microdomain-dependent, but clathrin-independent, endocytic pathway required for optimal seedling development. The mRNA is cell-to-cell mobile. protein_coding FLOTILLIN 1 (FLOT1) FLOTILLIN 1 (FLOT1)
AT4G27360	AT4G27360	3.62425	-1.65139	0.318334	0.582126	-2.83682	0.00455654	0.0229254		4	13693957	13694663	protein_coding	828844		0	0	0.263141	3.04523	7.90374	5.67862	AT4G27360 AT4G27360.1 Dynein light chain type 1 family protein;(source:Araport11) protein_coding
AT2G45570	AT2G45570	9.02798	-1.64916	0.318825	0.57623	-2.86199	0.00420996	0.021603	CYP76C2	2	18779321	18781973	protein_coding	819165	CYP76C2	3.4135	9.67865	3.68398	0	70.931	11.3572	AT2G45570 AT2G45570.1 member of CYP76C protein_coding "CYTOCHROME P450, FAMILY 76, SUBFAMILY C, POLYPEPTIDE 2" (CYP76C2) "CYTOCHROME P450, FAMILY 76, SUBFAMILY C, POLYPEPTIDE 2" (CYP76C2)
AT5G67280	AT5G67280	88.1289	-1.64881	0.318902	0.292465	-5.63763	1.72403e-08	4.63639e-07	RLK	5	26842114	26845294	protein_coding	836863	RLK	37.5485	58.0719	32.8926	118.764	158.683	119.251	AT5G67280 AT5G67280.1 receptor-like kinase;(source:Araport11) protein_coding RECEPTOR-LIKE KINASE (RLK) RECEPTOR-LIKE KINASE (RLK)
AT1G68360	AT1G68360	9.98059	-1.64875	0.318915	0.544081	-3.03035	0.00244272	0.0140282	GIS3	1	25621533	25622593	protein_coding	843165		0	9.67865	2.36827	24.3618	17.8341	14.1965	AT1G68360 AT1G68360.1 Encodes a nuclear localized member of the C2H2 family of TFIIIA transcription factors.GIS3 is involved in trichome initiation and development downstream of GA and cytokinin signaling. GIS regulates the expression GIS and GIS2. protein_coding GLABROUS INFLORESCENCE STEMS 3 (GIS3) GLABROUS INFLORESCENCE STEMS 3 (GIS3)
AT5G10210	AT5G10210	40.0302	-1.64705	0.319292	0.398806	-4.12996	3.62827e-05	0.000417126		5	3206140	3207136	protein_coding	830885		27.308	9.67865	11.5782	63.9498	35.6682	73.822	AT5G10210 AT5G10210.1 nitric oxide synthase-interacting protein;(source:Araport11) protein_coding
AT1G32240	AT1G32240	23.4425	-1.64356	0.320065	0.413244	-3.97723	6.97237e-05	0.000734284	KAN2	1	11625616	11630745	protein_coding	840116	KAN2	13.654	3.22622	11.8414	48.7236	39.1134	34.0717	AT1G32240 AT1G32240.1 Encodes a member of the KANADI family of putative transcription factors. Together with KAN1, this gene appears to be involved in the development of the carpel and the outer integument of the ovule.Along with KAN1 and KAN4 appears to regulate the proper localization of PIN1 in early embryogenesis. protein_coding KANADI 2 (KAN2) KANADI 2 (KAN2)
AT4G12310	AT4G12310	249.059	-1.64282	0.320229	0.251248	-6.53866	6.20722e-11	2.89997e-09	CYP706A5	4	7309898	7312684	protein_coding	826840	CYP706A5	160.434	100.013	93.6782	356.292	409.171	357.753	AT4G12310 AT4G12310.1 member of CYP706A protein_coding "CYTOCHROME P450, FAMILY 706, SUBFAMILY A, POLYPEPTIDE 5" (CYP706A5) "CYTOCHROME P450, FAMILY 706, SUBFAMILY A, POLYPEPTIDE 5" (CYP706A5)
AT5G44350	AT5G44350	8.68735	-1.64248	0.320306	0.583182	-2.8164	0.00485645	0.0241359		5	17864376	17865756	protein_coding	834461		0	0	2.89455	42.6332	11.9569	14.1965	AT5G44350 AT5G44350.1 ethylene-responsive nuclear protein-like protein;(source:Araport11) protein_coding
AT3G28080	AT3G28080	18.3044	-1.64237	0.320329	0.576226	-2.85022	0.00436884	0.0222206		3	10451403	10455323	protein_coding	822432		0	0	8.15737	33.4975	35.6682	25.5538	AT3G28080 AT3G28080.1 nodulin MtN21-like transporter family protein protein_coding USUALLY MULTIPLE ACIDS MOVE IN AND OUT TRANSPORTERS 47 (UMAMIT47) USUALLY MULTIPLE ACIDS MOVE IN AND OUT TRANSPORTERS 47 (UMAMIT47)
AT5G64110	AT5G64110	81.0842	-1.64174	0.320469	0.395356	-4.15256	3.28773e-05	0.000384492	PER70	5	25654074	25656067	protein_coding	836532		61.4429	35.4884	45.2603	173.578	147.942	198.752	AT5G64110 AT5G64110.1 Peroxidase superfamily protein;(source:Araport11) protein_coding
AT5G65030	AT5G65030	16.4669	-1.64013	0.320827	0.526236	-3.11673	0.00182869	0.0111202		5	25975697	25976356	protein_coding	836627		10.2405	3.22622	3.42083	18.2714	24.5219	31.2324	AT5G65030 AT5G65030.1 nitric oxide synthase-interacting protein;(source:Araport11) protein_coding
AT5G60730	AT5G60730	10.3576	-1.63866	0.321155	0.523649	-3.12931	0.00175217	0.0107718		5	24422686	24425540	protein_coding	836194		3.4135	0	4.21026	21.3166	13.5782	19.8752	AT5G60730 AT5G60730.1 One of 3 GET paralogs in Arabidopsis. GET3c is a mitochondrion localized protein with no obvious role in Tail Anchored (TA) protein insertion. protein_coding GUIDED ENTRY OF TAIL-ANCHORED PROTEINS 3B (GET3C) GUIDED ENTRY OF TAIL-ANCHORED PROTEINS 3B (GET3C);GUIDED ENTRY OF TAIL-ANCHORED PROTEIN 3C (ATGET3C)
AT5G20630	AT5G20630	2009.08	-1.63688	0.321552	0.32997	-4.96069	7.02427e-07	1.30469e-05	GER3	5	6975029	6976036	protein_coding	832185	GLP3	518.852	735.577	1292.29	2841.2	2505.28	3537.78	AT5G20630 AT5G20630.1 Encodes a germin-like protein. Its transcripts are more abundant in RNA from leaves collected in the evening, suggesting some kind of circadian regulation. protein_coding GERMIN 3 (GER3) GERMIN-LIKE PROTEIN 3 (GLP3); (GLP3A);GERMIN 3 (GER3);ARABIDOPSIS THALIANA GERMIN 3 (ATGER3); (GLP3B)
AT2G35700	AT2G35700	9.50112	-1.63414	0.322162	0.567931	-2.87736	0.00401021	0.0207877	ERF038	2	15005064	15006034	protein_coding	818139	ATERF38	0	3.22622	3.42083	12.1809	21.8873	17.0358	AT2G35700 AT2G35700.1 encodes a member of the DREB subfamily A-4 of ERF/AP2 transcription factor family. The protein contains one AP2 domain. There are 17 members in this subfamily including TINY. Thought to be involved in secondary cell wall metabolism. protein_coding ERF FAMILY PROTEIN 38 (ERF38) ERF FAMILY PROTEIN 38 (ERF38);ERF FAMILY PROTEIN 38 (ATERF38)
AT1G76520	AT1G76520	1340.65	-1.63389	0.322219	0.176024	-9.28219	1.66027e-20	3.11661e-18	PILS3	1	28714765	28717910	protein_coding	843985		512.025	525.873	803.633	2070.75	2105.23	1814.32	AT1G76520 AT1G76520.1 Auxin efflux carrier family protein;(source:Araport11) protein_coding PIN-LIKES 3 (PILS3) PIN-LIKES 3 (PILS3)
AT2G38530	AT2G38530	1079.59	-1.63365	0.322271	0.284959	-5.73293	9.87096e-09	2.82023e-07	LTP2	2	16128176	16129399	protein_coding	818435	LTP2	361.831	287.133	373.66	968.382	1177.86	1300.4	AT2G38530 AT2G38530.1 Involved in lipid transfer between membranes and plays a role in maintaining the integrity of the cuticle-cell wall interface. Belongs to a family of Lipid transfer proteins. Sequence similarity to other plant/Arabidopsis LPT genes but highest similarity to LPT1. Stress and pathogen-inducible motifs found in the upstream region. Expressed in flower, leaves and siliques but a…
AT2G47160	AT2G47160	500.175	-1.63188	0.322667	0.167324	-9.75285	1.79361e-22	4.00588e-20	BOR1	2	19357420	19361328	protein_coding	819329	BOR1	187.742	264.55	291.824	922.704	714.377	826.239	AT2G47160 AT2G47160.2 Boron transporter. Protein accumulates in shoots and roots under conditions of boron deficiency and is degraded within several hours of restoring boron supply. Localized to the plasma membrane under B limitation, and to the cytoplasm after B application before degradation. Protein is transferred via the endosomes to the vacuole for degradation. Localized to the inner plasma …
AT5G63130	AT5G63130	20.2098	-1.63133	0.322791	0.564985	-2.88738	0.00388459	0.0203206		5	25322975	25324739	protein_coding	836433		17.0675	9.67865	7.10481	85.2663	35.2629	51.1075	AT5G63130 AT5G63130.1 Octicosapeptide/Phox/Bem1p family protein;(source:Araport11) protein_coding
AT1G49910	AT1G49910	14.1216	-1.63013	0.32306	0.484655	-3.36348	0.000769672	0.00554079	BUB3.2	1	18478951	18481539	protein_coding	841414	BUB3.2	10.2405	3.22622	3.94712	12.1809	21.6846	31.2324	AT1G49910 AT1G49910.1 Encodes a homolog of the yeast and human BUB3 (BUDDING UNINHIBITED BY BENZYMIDAZOL 3) protein. Yeast and human BUB3s function in spindle assembly checkpoint control. protein_coding BUB (BUDDING UNINHIBITED BY BENZYMIDAZOL) 3.2 (BUB3.2) BUB (BUDDING UNINHIBITED BY BENZYMIDAZOL) 3.2 (BUB3.2)
AT4G00390	AT4G00390	16.0652	-1.63003	0.323082	0.47891	-3.40362	0.000665	0.00490488		4	171487	172845	protein_coding	828200		0	16.1311	4.21026	39.5879	19.8607	17.0358	AT4G00390 AT4G00390.1 DNA-binding storekeeper protein-related transcriptional regulator;(source:Araport11) protein_coding
AT1G13510	AT1G13510	12.2262	-1.62859	0.323405	0.513123	-3.17387	0.00150421	0.00950592		1	4629203	4630821	protein_coding	837911		10.2405	3.22622	5.26282	18.2714	36.0735	19.8752	AT1G13510 AT1G13510.1 hypothetical protein (DUF1262);(source:Araport11) protein_coding
AT2G22880	AT2G22880	33.1839	-1.62858	0.323406	0.56341	-2.89058	0.00384529	0.0201949		2	9741119	9741463	protein_coding	816819		17.0675	16.1311	27.6298	225.347	29.1831	70.9827	AT2G22880 AT2G22880.1 VQ motif-containing protein;(source:Araport11) protein_coding (VQ12) (VQ12)
AT3G21560	AT3G21560	136.34	-1.62852	0.323419	0.26574	-6.12826	8.88455e-10	3.20299e-08	UGT84A2	3	7595680	7597607	protein_coding	821710	UGT84A2	95.5779	70.9768	51.8388	240.573	209.753	221.466	AT3G21560 AT3G21560.1 Encodes a protein with sinapic acid:UDP-glucose glucosyltransferase activity. Mutants defective in this gene are hyper-fluorescent (which accumulate in their trichomes a compound that is likely to be 3',5'-dimethoxynaringenin chalcone or sinapoyltriacetic acid lactone, potential products of the concerted action of 4-coumarate CoA ligase and chalcone synthase on sinapic acid)…
AT4G14690	AT4G14690	55.7426	-1.62779	0.323584	0.509295	-3.19616	0.0013927	0.00894946	ELIP2	4	8418242	8419325	protein_coding	827119	ELIP2	34.135	16.1311	4.4734	82.2211	91.6024	53.9468	AT4G14690 AT4G14690.1 Encodes an early light-induced protein. ELIPs are thought not to be directly involved in the synthesis and assembly of specific photosynthetic complexes, but rather affect the biogenesis of all chlorophyll-binding complexes. A study (PMID 17553115) has shown that the chlorophyll synthesis pathway was downregulated as a result of constitutive ELIP2 expression, leading to decr…
AT5G14750	AT5G14750	4.89721	-1.62571	0.324051	0.573355	-2.83543	0.0045764	0.0230064	WER	5	4763372	4764834	protein_coding	831327	WER	0	0	1.31571	30.4523	11.5516	8.51792	AT5G14750 AT5G14750.1 Encodes a MyB-related protein containing R2 and R3 repeats, involved in root and hypocotyl epidermal cell fate determination. Loss of function mutations make extra root hairs. Nuclear localized protein is a positive regulator for expression of CAPRICE (CPC). protein_coding MYB DOMAIN PROTEIN 66 (MYB66) WEREWOLF (WER);MYB DOMAIN PROTEIN 66 (MYB66);WEREWOLF 1 (WER1);MYB DOMAIN…
AT2G21320	AT2G21320	103.383	-1.62546	0.324106	0.485594	-3.34737	0.000815826	0.0058159	BBX18	2	9126263	9127987	protein_coding	816671		78.5104	38.7146	6.57853	152.261	195.162	136.287	AT2G21320 AT2G21320.1 B-box zinc finger family protein;(source:Araport11) protein_coding B-BOX DOMAIN PROTEIN 18 (BBX18) B-BOX DOMAIN PROTEIN 18 (BBX18)
AT3G62740	AT3G62740	43.5482	-1.62521	0.324163	0.491292	-3.30803	0.000939556	0.00651535	BGLU7	3	23211287	23214066	protein_coding	825449	BGLU7	23.8945	12.9049	22.1039	103.538	78.8348	73.822	AT3G62740 AT3G62740.1 beta glucosidase 7;(source:Araport11) protein_coding BETA GLUCOSIDASE 7 (BGLU7) BETA GLUCOSIDASE 7 (BGLU7)
AT4G01450	AT4G01450	47.0737	-1.62344	0.32456	0.449454	-3.61203	0.000303807	0.00253829		4	608273	610765	protein_coding	828176		27.308	32.2622	18.9462	118.764	54.1103	127.769	AT4G01450 AT4G01450.2 nodulin MtN21-like transporter family protein protein_coding USUALLY MULTIPLE ACIDS MOVE IN AND OUT TRANSPORTERS 30 (UMAMIT30) USUALLY MULTIPLE ACIDS MOVE IN AND OUT TRANSPORTERS 30 (UMAMIT30)
AT1G69480	AT1G69480	45.9355	-1.62237	0.324801	0.417437	-3.8865	0.000101698	0.0010035	PHO1-H10	1	26113990	26117955	protein_coding	843280		27.308	19.3573	26.051	76.1307	130.716	56.7862	AT1G69480 AT1G69480.1 EXS (ERD1/XPR1/SYG1) family protein;(source:Araport11) protein_coding
AT3G53150	AT3G53150	10.3446	-1.62041	0.325242	0.561401	-2.88638	0.00389705	0.0203741	UGT73D1	3	19697607	19699392	protein_coding	#N/A	UGT73D1	0	0	8.42052	15.2261	27.7644	31.2324	AT3G53150 AT3G53150.1 UDP-glucosyl transferase 73D1;(source:Araport11) protein_coding UDP-GLUCOSYL TRANSFERASE 73D1 (UGT73D1) UDP-GLUCOSYL TRANSFERASE 73D1 (UGT73D1)
AT1G78940	AT1G78940	26.0424	-1.61547	0.326359	0.382356	-4.22505	2.38892e-05	0.000290896		1	29680782	29684180	protein_coding	844233		3.4135	9.67865	12.8939	45.6784	42.7613	25.5538	AT1G78940 AT1G78940.2 kinase with adenine nucleotide alpha hydrolases-like domain-containing protein;(source:Araport11) protein_coding
AT3G57130	AT3G57130	18.2058	-1.61437	0.326607	0.446933	-3.61211	0.000303712	0.00253829	NPR6	3	21147558	21150238	protein_coding	824880	BOP1	10.2405	0	8.9468	24.3618	30.1964	34.0717	AT3G57130 AT3G57130.1 Encodes BOP1. Contains Pfam domain, PF00023: Ankyrin repeat and Pfam domain, PF00651: BTB/POZ domain. Lines carrying recessive mutations exhibit a number of visible defects, most pronounced being ectopic outgrowths of in leaf petioles of rosette leaves. Along with BOP2, BOP1 is required for nectary development and formation of normal abscission zones.Forms homodimers and het…
AT5G14610	AT5G14610	34.8856	-1.6121	0.327121	0.431739	-3.73398	0.000188477	0.00167806		5	4710563	4715076	protein_coding	831313		27.308	6.45243	10.2625	48.7236	43.1666	65.3041	AT5G14610 AT5G14610.1 DEAD box RNA helicase family protein;(source:Araport11) protein_coding
AT5G16360	AT5G16360	48.4768	-1.61179	0.327192	0.49925	-3.22842	0.00124475	0.00817366		5	5354876	5356353	protein_coding	831497		6.82699	19.3573	28.4192	127.9	64.8512	68.1434	AT5G16360 AT5G16360.1 NC domain-containing protein-like protein;(source:Araport11) protein_coding
AT4G22710	AT4G22710	7.18022	-1.61176	0.327199	0.578864	-2.78434	0.0053636	0.026014	CYP706A2	4	11934969	11936823	protein_coding	828367	CYP706A2	0	0	2.63141	15.2261	26.7511	17.0358	AT4G22710 AT4G22710.1 member of CYP706A protein_coding "CYTOCHROME P450, FAMILY 706, SUBFAMILY A, POLYPEPTIDE 2" (CYP706A2) "CYTOCHROME P450, FAMILY 706, SUBFAMILY A, POLYPEPTIDE 2" (CYP706A2)
AT3G52630	AT3G52630	20.7033	-1.61084	0.327408	0.394042	-4.08799	4.35132e-05	0.000487998	RPA3A	3	19513937	19514868	protein_coding	824429		6.82699	12.9049	8.68366	36.5427	30.8043	34.0717	AT3G52630 AT3G52630.1 Nucleic acid-binding, OB-fold-like protein;(source:Araport11) protein_coding REPLICATION PROTEIN A 3A (RPA3A) REPLICATION PROTEIN A 3A (RPA3A)
AT5G38910	AT5G38910	5.81856	-1.60717	0.328242	0.521121	-3.08406	0.00204197	0.0121893		5	15578749	15579733	protein_coding	833883		3.4135	0	0.789423	0	70.931	17.0358	AT5G38910 AT5G38910.1 RmlC-like cupins superfamily protein;(source:Araport11) protein_coding
AT3G55510	AT3G55510	89.1181	-1.6058	0.328554	0.316979	-5.06594	4.06393e-07	7.98571e-06	RBL	3	20578922	20582505	protein_coding	824716	RBL	34.135	38.7146	45.7866	143.126	119.164	159.001	AT3G55510 AT3G55510.1 Noc2p family;(source:Araport11) protein_coding REBELOTE (RBL) REBELOTE (RBL)
AT5G61820	AT5G61820	2760.84	-1.60128	0.329585	0.158361	-10.1116	4.90888e-24	1.26621e-21		5	24834300	24836933	protein_coding	836304		1440.5	1367.92	1195.45	3873.53	4477.17	3989.23	AT5G61820 AT5G61820.1 stress up-regulated Nod 19 protein;(source:Araport11) protein_coding
AT2G21620	AT2G21620	1110.13	-1.60087	0.329679	0.260651	-6.1418	8.1589e-10	2.98321e-08	RD2	2	9248525	9250311	protein_coding	816700	RD2	378.898	432.313	609.172	1364.26	1733.76	1527.55	AT2G21620 AT2G21620.2 Encodes gene that is induced in response to desiccation; mRNA expression is seen 10 and 24 hrs after start of desiccation treatment. protein_coding RESPONSIVE TO DESICCATION 2 (RD2) RESPONSIVE TO DESICCATION 2 (RD2)
AT2G32030	AT2G32030	15.9645	-1.60017	0.329839	0.539972	-2.96342	0.0030424	0.0167515		2	13632468	13633551	protein_coding	817763		3.4135	16.1311	5.7891	57.8593	26.1432	31.2324	AT2G32030 AT2G32030.1 Acyl-CoA N-acyltransferases (NAT) superfamily protein;(source:Araport11) protein_coding
AT1G14410	AT1G14410	175.723	-1.59689	0.330589	0.212308	-7.52157	5.41212e-14	4.1999e-12	WHY1	1	4928921	4931080	protein_coding	838003	ATWHY1	61.4429	106.465	89.7311	228.392	241.571	366.271	AT1G14410 AT1G14410.1 Encodes a homolog of the potato p24 protein. Binds single strand telomeric repeats. Negatively regulates telomerase activity and telomere length. protein_coding WHIRLY 1 (WHY1) A. THALIANA WHIRLY 1 (ATWHY1);WHIRLY 1 (WHY1); (PTAC1)
AT2G22560	AT2G22560	22.182	-1.59591	0.330813	0.411882	-3.87468	0.000106766	0.00104451	NET2D	2	9585549	9589366	protein_coding	816788		6.82699	12.9049	14.999	57.8593	47.6251	34.0717	AT2G22560 AT2G22560.1 Kinase interacting (KIP1-like) family protein;(source:Araport11) protein_coding NETWORKED 2D (NET2D) NETWORKED 2D (NET2D)
AT1G77920	AT1G77920	268.23	-1.59402	0.331247	0.237157	-6.72139	1.79998e-11	9.20806e-10	TGA7	1	29298243	29300945	protein_coding	844127		126.299	116.144	161.569	310.613	645.675	329.36	AT1G77920 AT1G77920.1 bZIP transcription factor family protein;(source:Araport11) protein_coding TGACG SEQUENCE-SPECIFIC BINDING PROTEIN 7 (TGA7) TGACG SEQUENCE-SPECIFIC BINDING PROTEIN 7 (TGA7)
AT5G04360	AT5G04360	147.011	-1.59346	0.331375	0.441843	-3.6064	0.000310478	0.00258342	PU1	5	1221448	1228841	protein_coding	830315	ATPU1	30.7215	45.167	106.046	213.166	178.138	337.878	AT5G04360 AT5G04360.1 Encodes an enzyme thought to be involved in the hydrolysis of the &#945;-1,6 linkages during starch degradation in seed endosperm. However, a knockout mutant of Arabidopsis lacking limit dextrinase has normal rates of starch degradation in the leaf at night, indicating that more than one isoamylases might be involved in this process. protein_coding LIMIT DEXTRINASE (LDA) PUL…
AT4G17760	AT4G17760	9.87768	-1.59316	0.331445	0.550457	-2.89425	0.00380062	0.0200071		4	9871761	9873398	protein_coding	827497		6.82699	3.22622	2.10513	9.13568	20.266	22.7145	AT4G17760 AT4G17760.1 PCNA domain-containing protein;(source:Araport11) protein_coding
AT1G22065	AT1G22065	11.194	-1.59186	0.331743	0.518794	-3.06839	0.00215216	0.0127103		1	7785708	7786477	protein_coding	6240889		0	6.45243	4.21026	24.3618	10.133	28.3931	AT1G22065 AT1G22065.1 hypothetical protein;(source:Araport11) protein_coding
AT3G27270	AT3G27270	8.27566	-1.58965	0.332252	0.578247	-2.74908	0.0059762	0.0283104		3	10073082	10076357	protein_coding	822346		6.82699	0	0	15.2261	11.349	17.0358	AT3G27270 AT3G27270.1 TRAM, LAG1 and CLN8 (TLC) lipid-sensing domain containing protein;(source:Araport11) protein_coding
AT1G19070	AT1G19070	11.9328	-1.58876	0.332457	0.538084	-2.95263	0.00315083	0.0172303		1	6584454	6584705	protein_coding	838489		0	0	5.7891	9.13568	17.2261	28.3931	AT1G19070 AT1G19070.1 F-box family protein;(source:Araport11) protein_coding
AT5G17350	AT5G17350	39.7864	-1.58862	0.33249	0.583442	-2.72284	0.00647237	0.0302		5	5718498	5719608	protein_coding	831601		40.962	19.3573	2.89455	237.528	31.4123	90.8578	AT5G17350 AT5G17350.1 hypothetical protein;(source:Araport11) protein_coding
AT1G72490	AT1G72490	26.5374	-1.58213	0.333988	0.585561	-2.70191	0.00689431	0.0316447		1	27288900	27291107	protein_coding	843581		0	0	9.99936	94.402	52.2863	11.3572	AT1G72490 AT1G72490.1 DRO1 is a member of the IGT gene family and has a unknown function . It is expressed in roots and involved in leaf root architecture, specifically the orientation of lateral root angles. Involved in determining lateral root branch angle. protein_coding DEEPER ROOTING 1 (DRO1) (ATNGR2);DEEPER ROOTING 1 (DRO1); (LAZY4); (LAZY3)
AT1G53100	AT1G53100	26.5268	-1.57903	0.334706	0.448961	-3.51709	0.000436313	0.00345766		1	19786900	19789150	protein_coding	841744		20.481	3.22622	7.10481	27.407	50.665	14.1965	AT1G53100 AT1G53100.1 Core-2/I-branching beta-1,6-N-acetylglucosaminyltransferase family protein;(source:Araport11) protein_coding
AT1G24090	AT1G24090	14.5539	-1.57829	0.334878	0.495962	-3.18229	0.00146118	0.00929485		1	8520443	8523193	protein_coding	839020		3.4135	6.45243	6.84167	39.5879	20.6713	19.8752	AT1G24090 AT1G24090.1 RNase H family protein;(source:Araport11) protein_coding (RNH1C) (RNH1C)
AT3G27040	AT3G27040	4.18588	-1.57717	0.335138	0.575676	-2.73969	0.00614977	0.0289455		3	9974768	9976390	protein_coding	822322		0	0	0	0	12.1596	5.67862	AT3G27040 AT3G27040.1 MATH domain/coiled-coil protein;(source:Araport11) protein_coding
AT5G62230	AT5G62230	17.6163	-1.5761	0.335388	0.438634	-3.59319	0.000326652	0.0026996	ERL1	5	24996129	25002439	protein_coding	836344	ERL1	6.82699	9.67865	6.57853	36.5427	23.9139	25.5538	AT5G62230 AT5G62230.1 Encodes a receptor-like kinase that, together with ER and ERL2 governs the initial decision of protodermal cells to either divide proliferatively to produce pavement cells or divide asymmetrically to generate stomatal complexes. It is important for maintaining stomatal stem cell activity and preventing terminal differentiation of the meristemoid into the guard mother cell. A…
AT5G59240	AT5G59240	8.72783	-1.57504	0.335633	0.526347	-2.99241	0.00276785	0.0155683	RPS8B	5	23902462	23903767	protein_coding	836042		0	6.45243	2.63141	15.2261	16.0101	8.51792	AT5G59240 AT5G59240.1 Ribosomal protein S8e family protein;(source:Araport11) protein_coding
AT1G30410	AT1G30410	308.569	-1.57363	0.335963	0.39766	-3.95722	7.58266e-05	0.000786346	ATMRP13	1	10738683	10747563	protein_coding	839921	ATMRP13	143.367	148.406	210.25	691.266	449.5	638.844	AT1G30410 AT1G30410.1 member of MRP subfamily protein_coding ATP-BINDING CASSETTE C12 (ABCC12) MULTIDRUG RESISTANCE-ASSOCIATED PROTEIN 13 (ATMRP13);ATP-BINDING CASSETTE C12 (ABCC12);MULTIDRUG RESISTANCE-ASSOCIATED PROTEIN 13 (MRP13)
AT3G54820	AT3G54820	44.4927	-1.57172	0.336406	0.396789	-3.96111	7.46029e-05	0.000775853	PIP2-5	3	20301759	20304309	protein_coding	824647	PIP2D	27.308	16.1311	17.8936	66.995	73.9709	65.3041	AT3G54820 AT3G54820.1 plasma membrane intrinsic protein 2;(source:Araport11) protein_coding PLASMA MEMBRANE INTRINSIC PROTEIN 2;5 (PIP2;5) PLASMA MEMBRANE INTRINSIC PROTEIN 2;5 (PIP2;5);PLASMA MEMBRANE INTRINSIC PROTEIN 2D (PIP2D)
AT5G45400	AT5G45400	37.1021	-1.57166	0.336421	0.351384	-4.47278	7.72106e-06	0.00010894	RPA1C	5	18398832	18402284	protein_coding	834576	RPA70C	30.7215	12.9049	14.4728	60.9045	52.0836	65.3041	AT5G45400 AT5G45400.1 Replication factor-A protein 1-like protein;(source:Araport11) protein_coding (RPA70C) (RPA70C);REPLICATION PROTEIN A 1C (RPA1C); (ATRPA70C)
AT3G59010	AT3G59010	5.85354	-1.57125	0.336517	0.574328	-2.7358	0.00622282	0.029243	PME35	3	21802770	21805335	protein_coding	825070	PME61	0	3.22622	2.10513	12.1809	15.4022	8.51792	AT3G59010 AT3G59010.1 Encodes PME35, a pectin methylesterase. PME35-mediated demethylesterification of the primary cell wall regulates the mechanical strength of the supporting tissue. protein_coding PECTIN METHYLESTERASE 61 (PME61) PECTIN METHYLESTERASE 35 (PME35);PECTIN METHYLESTERASE 61 (PME61)
AT5G43420	AT5G43420	34.1038	-1.57115	0.33654	0.42255	-3.71826	0.000200598	0.00176878	ATL16	5	17451488	17453124	protein_coding	834362		23.8945	29.036	12.1045	97.4473	45.1932	70.9827	AT5G43420 AT5G43420.1 RING/U-box superfamily protein;(source:Araport11) protein_coding
AT5G06720	AT5G06720	5.94812	-1.5705	0.336691	0.583951	-2.68944	0.00715714	0.0325331	PER53	5	2077382	2079005	protein_coding	830561	ATPA2	0	0	6.05225	6.09045	31.4123	19.8752	AT5G06720 AT5G06720.1 Encodes a peroxidase with diverse roles in the wound response, flower development, and syncytium formation. protein_coding PEROXIDASE 2 (PA2) PEROXIDASE 2 (ATPA2);PEROXIDASE 2 (PA2);PEROXIDASE 53 (PRX53); (ATPRX53)
AT1G55010	AT1G55010	6.31687	-1.56888	0.337071	0.577111	-2.7185	0.00655783	0.0304823	PDF1.5	1	20516916	20517531	protein_coding	841943	PDF1.5	0	0	3.94712	9.13568	14.1862	22.7145	AT1G55010 AT1G55010.1 Predicted to encode a PR (pathogenesis-related) protein. Belongs to the plant defensin (PDF) family with the following members: At1g75830/PDF1.1, At5g44420/PDF1.2a, At2g26020/PDF1.2b, At5g44430/PDF1.2c, At2g26010/PDF1.3, At1g19610/PDF1.4, At1g55010/PDF1.5, At2g02120/PDF2.1, At2g02100/PDF2.2, At2g02130/PDF2.3, At1g61070/PDF2.4, At5g63660/PDF2.5, At2g02140/PDF2.6, At5g38330/PD…
AT5G17460	AT5G17460	431.989	-1.56808	0.337257	0.542971	-2.88796	0.00387751	0.0203093		5	5757073	5759817	protein_coding	831612		68.2699	61.2981	281.824	548.141	758.759	746.738	AT5G17460 AT5G17460.2 glutamyl-tRNA (Gln) amidotransferase subunit C;(source:Araport11) protein_coding
AT2G40390	AT2G40390	4.44549	-1.56805	0.337263	0.582584	-2.69155	0.00711215	0.0323857		2	16867293	16869104	protein_coding	818632		0	0	1.84199	6.09045	8.30906	17.0358	AT2G40390 AT2G40390.1 neuronal PAS domain protein;(source:Araport11) protein_coding
AT5G44110	AT5G44110	64.405	-1.56738	0.33742	0.251102	-6.24201	4.31996e-10	1.67618e-08	ABCI21	5	17753959	17755768	protein_coding	834434	ATPOP1	23.8945	51.6195	33.4189	115.719	101.533	119.251	AT5G44110 AT5G44110.1 Encodes a member of the NAP subfamily of ABC transporters whose expression pattern is regulated by light and sucrose. protein_coding ATP-BINDING CASSETTE A21 (ABCI21) (ATPOP1);ATP-BINDING CASSETTE A21 (ABCI21); (POP1);ARABIDOPSIS THALIANA NON-INTRINSIC ABC PROTEIN (ATNAP2)
AT1G49470	AT1G49470	29.5122	-1.56734	0.337429	0.392933	-3.98883	6.63988e-05	0.000704128		1	18310428	18311714	protein_coding	841370		10.2405	19.3573	14.7359	70.0402	42.1533	48.2682	AT1G49470 AT1G49470.1 transmembrane epididymal protein (DUF716);(source:Araport11) protein_coding
AT2G41190	AT2G41190	129.742	-1.56672	0.337574	0.293312	-5.34149	9.21882e-08	2.13443e-06	AVT1A	2	17167279	17170559	protein_coding	818718		47.789	87.1079	40.7869	155.307	216.238	139.126	AT2G41190 AT2G41190.1 Transmembrane amino acid transporter family protein;(source:Araport11) protein_coding
AT1G18300	AT1G18300	107.806	-1.56632	0.337669	0.561648	-2.78879	0.00529052	0.0257688	NUDT4	1	6299669	6301139	protein_coding	838410	atnudt4	102.405	51.6195	47.3654	648.633	57.9608	249.859	AT1G18300 AT1G18300.1 nudix hydrolase homolog 4;(source:Araport11) protein_coding NUDIX HYDROLASE HOMOLOG 4 (NUDT4) NUDIX HYDROLASE HOMOLOG 4 (NUDT4);NUDIX HYDROLASE HOMOLOG 4 (atnudt4)
AT2G23970	AT2G23970	4.01329	-1.56527	0.337914	0.582981	-2.68495	0.00725409	0.0328596	GGP5	2	10199675	10201095	protein_coding	816930		0	0	0.526282	3.04523	9.32237	8.51792	AT2G23970 AT2G23970.1 Class I glutamine amidotransferase-like superfamily protein;(source:Araport11) protein_coding
AT5G52290	AT5G52290	12.6639	-1.56349	0.338332	0.532782	-2.93457	0.00334008	0.018071	SHOC1	5	21230224	21236554	protein_coding	835305	SHOC1	0	3.22622	5.7891	27.407	18.6447	14.1965	AT5G52290 AT5G52290.1 Encodes a protein with similarity to XPF endonucleases. Loss of function mutations have defects in meiosis- specifically a reduction in the number of chiasmata. As a result both pollen and embryo sacs are abnormal and plants have severely reduced fertility. protein_coding SHORTAGE IN CHIASMATA 1 (SHOC1) SHORTAGE IN CHIASMATA 1 (SHOC1)
AT3G09450	AT3G09450	18.6755	-1.56315	0.338412	0.563368	-2.77464	0.0055262	0.0265914		3	2907479	2910206	protein_coding	820103		3.4135	19.3573	1.84199	27.407	54.1103	28.3931	AT3G09450 AT3G09450.1 fusaric acid resistance family protein;(source:Araport11) protein_coding
AT5G08430	AT5G08430	148.987	-1.56226	0.33862	0.427751	-3.65227	0.000259931	0.00221929		5	2716313	2720442	protein_coding	830742		40.962	0	104.467	219.256	181.583	190.234	AT5G08430 AT5G08430.1 SWIB/MDM2 and Plus-3 and GYF domain-containing protein;(source:Araport11) protein_coding
AT1G09780	AT1G09780	1179.79	-1.56225	0.338622	0.129814	-12.0346	2.33804e-33	1.52924e-30	PGM1	1	3165370	3167924	protein_coding	837507		669.045	674.279	617.066	1915.45	1953.24	1956.28	AT1G09780 AT1G09780.1 Encodes a 2,3-biphosphoglycerate-independent phosphoglycerate mutase that is involved in pollen development and stomatal movement. protein_coding 2,3-BIPHOSPHOGLYCERATE-INDEPENDENT PHOSPHOGLYCERATE MUTASE 1 (iPGAM1) 2,3-BIPHOSPHOGLYCERATE-INDEPENDENT PHOSPHOGLYCERATE MUTASE 1 (iPGAM1)
AT2G32680	AT2G32680	5.71927	-1.56157	0.338783	0.576715	-2.7077	0.00677517	0.0312074	AtRLP23	2	13859769	13862614	protein_coding	817828	AtRLP23	0	6.45243	1.57885	12.1809	19.658	5.67862	AT2G32680 AT2G32680.1 receptor like protein 23;(source:Araport11) protein_coding RECEPTOR LIKE PROTEIN 23 (RLP23) RECEPTOR LIKE PROTEIN 23 (RLP23);RECEPTOR LIKE PROTEIN 23 (AtRLP23)
AT3G18000	AT3G18000	467.254	-1.56093	0.338934	0.222497	-7.0155	2.29126e-12	1.37581e-10	NMT1	3	6154363	6157552	protein_coding	821324	NMT1	266.253	325.848	194.198	779.578	794.833	777.97	AT3G18000 AT3G18000.1 Arabidopsis thaliana N-methyltransferase-like protein mRNA. Reduce transmission through pollen. protein_coding XIPOTL 1 (XPL1) N-METHYLTRANSFERASE 1 (NMT1); (PEAMT);XIPOTL 1 (XPL1)
AT3G28580	AT3G28580	12.2332	-1.56083	0.338956	0.56488	-2.76312	0.00572517	0.027412		3	10715597	10717393	protein_coding	822488		0	0	3.94712	0	67.2832	39.7503	AT3G28580 AT3G28580.1 P-loop containing nucleoside triphosphate hydrolases superfamily protein;(source:Araport11) protein_coding
AT4G36280	AT4G36280	31.4834	-1.56083	0.338957	0.406174	-3.84276	0.000121659	0.00116177	MORC2	4	17165253	17169375	protein_coding	829785		6.82699	16.1311	12.3676	45.6784	46.6118	34.0717	AT4G36280 AT4G36280.1 Histidine kinase-, DNA gyrase B-, and HSP90-like ATPase family protein;(source:Araport11) protein_coding CRT1 HOMOLOGUE 1 (CRH1) CRT1 HOMOLOGUE 1 (CRH1); (ATMORC2);MICRORCHIDIA 2 (MORC2)
AT4G21770	AT4G21770	190.434	-1.55864	0.33947	0.20277	-7.68675	1.50919e-14	1.22842e-12		4	11563517	11566377	protein_coding	828265		68.2699	80.6554	86.8366	304.523	212.185	252.698	AT4G21770 AT4G21770.1 Pseudouridine synthase family protein;(source:Araport11) protein_coding
AT5G38100	AT5G38100	8.57822	-1.55749	0.339742	0.576101	-2.70349	0.00686146	0.0315265		5	15199489	15201197	protein_coding	833790		0	0	1.05256	36.5427	22.4953	0	AT5G38100 AT5G38100.1 S-adenosyl-L-methionine-dependent methyltransferases superfamily protein;(source:Araport11) protein_coding
AT3G44300	AT3G44300	1211.32	-1.55694	0.339872	0.488425	-3.18767	0.00143425	0.00916176	NIT2	3	15983199	15985535	protein_coding	823555	NIT2	423.274	435.539	1214.92	2018.99	4152.1	2007.39	AT3G44300 AT3G44300.1 Encodes an enzyme that catalyzes the hydrolysis of indole-3-acetonitrile (IAN) to indole-3-acetic acid (IAA) (nitrile aminohydrolase, EC 3.5.5.1) and IAN to indole-3-acetamide (IAM) at lower levels. Mutants have reduced sensitivity to IAN and are sensitive to IAA. This enzyme likely participates in other non-auxin-related metabolic pathways. The mRNA is cell-to-cell mobile. …
AT5G49230	AT5G49230	71.4341	-1.55649	0.339977	0.494909	-3.145	0.00166085	0.0103073	DI19-7	5	19958872	19960681	protein_coding	834983	HRB1	0	0	47.1023	88.3116	78.6321	90.8578	AT5G49230 AT5G49230.1 Identified in a screen for mutations hypersensitive to red and blue light. Mutants have shorter hypocotyls. Encodes a nuclear localized protein with similarity to drought induced proteins. Contains a ZZ zinc finger domain which is thought to mediate protein-protein interactions.May be involved in red and blue light signal transduction. protein_coding HYPERSENSITIVE TO RED AN…
AT1G65480	AT1G65480	5.16105	-1.55505	0.340318	0.564437	-2.75504	0.00586851	0.0279013	FT	1	24331373	24333999	protein_coding	842859	FT	0	3.22622	0	30.4523	3.0399	14.1965	AT1G65480 AT1G65480.1 FT, together with LFY, promotes flowering and is antagonistic with its homologous gene, TERMINAL FLOWER1 (TFL1). FT is expressed in leaves and is induced by long day treatment. Either the FT mRNA or protein is translocated to the shoot apex where it induces its own expression. Recent data suggests that FT protein acts as a long-range signal. FT is a target of CO and acts ups…
AT5G08260	AT5G08260	454.755	-1.55327	0.340736	0.237594	-6.5375	6.25548e-11	2.91508e-09	SCPL35	5	2657054	2661437	protein_coding	830722	scpl35	187.742	190.347	259.194	663.859	663.712	681.434	AT5G08260 AT5G08260.1 serine carboxypeptidase-like 35;(source:Araport11) protein_coding SERINE CARBOXYPEPTIDASE-LIKE 35 (scpl35) SERINE CARBOXYPEPTIDASE-LIKE 35 (scpl35)
AT2G14580	AT2G14580	11.7151	-1.54961	0.341603	0.51441	-3.01239	0.00259197	0.0147603	PRB1	2	6225351	6226227	protein_coding	815945	ATPRB1	6.82699	12.9049	5.26282	18.2714	24.7245	45.4289	AT2G14580 AT2G14580.1 pathogenesis related protein, encodes a basic PR1-like protein. Expresses in flowers, roots, and not in leaves and responses to ethylene and methyl jasmonate. Salicylic acid represses gene expression. protein_coding BASIC PATHOGENESIS-RELATED PROTEIN 1 (PRB1) (ATCAPE7);BASIC PATHOGENESIS-RELATED PROTEIN 1 (PRB1);BASIC PATHOGENESIS-RELATED PROTEIN 1 (ATPRB1)
AT3G13330	AT3G13330	471.476	-1.54792	0.342002	0.13001	-11.9062	1.09851e-32	6.48969e-30	PA200	3	4319490	4330218	protein_coding	820533	PA200	249.185	232.288	284.192	837.437	789.361	715.506	AT3G13330 AT3G13330.1 Encodes a protein that interacts with the 26S proteasome. Mutants are phenotypically indistinguishable from wild type plants under a variety of growth conditions. Protein levels increase upon exposure of seedlings to MG132, a specific, potent, reversible, and cell-permeable proteasome inhibitor. protein_coding PROTEASOME ACTIVATING PROTEIN 200 (PA200) PROTEASOME ACTIVATING P…
AT3G25600	AT3G25600	91.5405	-1.54606	0.342445	0.360329	-4.29068	1.78123e-05	0.000226853	CML16	3	9306776	9307967	protein_coding	822147		71.6834	48.3933	46.3128	249.709	118.961	176.037	AT3G25600 AT3G25600.1 Calcium-binding EF-hand family protein;(source:Araport11) protein_coding
AT5G44400	AT5G44400	35.6086	-1.54566	0.34254	0.446634	-3.46068	0.00053882	0.00410481		5	17886160	17888530	protein_coding	834466		27.308	45.167	20.525	143.126	114.098	51.1075	AT5G44400 AT5G44400.1 FAD-binding Berberine family protein;(source:Araport11) protein_coding (ATBBE26) (ATBBE26)
AT1G55205	AT1G55205	16.0948	-1.54507	0.342678	0.524565	-2.94544	0.00322499	0.0175886		1	20594443	20596034	protein_coding	5007805		3.4135	0	6.57853	30.4523	16.2128	22.7145	AT1G55205 AT1G55205.2 hypothetical protein;(source:Araport11) protein_coding
AT4G22485	AT4G22485	182.008	-1.54478	0.342748	0.580207	-2.66247	0.00775703	0.0347001		4	11844506	11846476	protein_coding	5008156		102.405	35.4884	136.833	618.181	298.924	678.595	AT4G22485 AT4G22485.1 Encodes a Protease inhibitor/seed storage/LTP family protein protein_coding
AT4G37400	AT4G37400	14.3327	-1.5446	0.34279	0.466752	-3.30926	0.00093544	0.00650158	CYP81F3	4	17583992	17586442	protein_coding	829894	CYP81F3	13.654	6.45243	4.99968	27.407	22.2926	31.2324	AT4G37400 AT4G37400.1 member of CYP81F protein_coding "CYTOCHROME P450, FAMILY 81, SUBFAMILY F, POLYPEPTIDE 3" (CYP81F3) "CYTOCHROME P450, FAMILY 81, SUBFAMILY F, POLYPEPTIDE 3" (CYP81F3)
AT1G75750	AT1G75750	3931.18	-1.54417	0.342893	0.22418	-6.8881	5.65438e-12	3.21597e-10	GASA1	1	28441501	28442435	protein_coding	843908	GASA1	2269.98	1061.43	1878.83	5146.43	4925.25	5803.54	AT1G75750 AT1G75750.1 GA-responsive GAST1 protein homolog regulated by BR and GA antagonistically. Possibly involved in cell elongation based on expression data The mRNA is cell-to-cell mobile. protein_coding GAST1 PROTEIN HOMOLOG 1 (GASA1) GAST1 PROTEIN HOMOLOG 1 (GASA1)
AT1G48750	AT1G48750	85.2146	-1.54256	0.343275	0.435946	-3.53843	0.000402519	0.00323606		1	18035967	18036510	protein_coding	841297		92.1644	41.9408	10.2625	176.623	125.447	170.358	AT1G48750 AT1G48750.1 Bifunctional inhibitor/lipid-transfer protein/seed storage 2S albumin superfamily protein;(source:Araport11) protein_coding
AT2G37560	AT2G37560	10.7007	-1.54086	0.343681	0.506902	-3.03975	0.00236775	0.0136835	ORC2	2	15758601	15761262	protein_coding	818332	ORC2	6.82699	6.45243	2.89455	21.3166	16.0101	17.0358	AT2G37560 AT2G37560.1 Origin Recognition Complex subunit 2. Involved in the initiation of DNA replication. Regulated transcriptionally during cell cycle, peaking at G1/S-phase. Target of E2F/DF family of transcription factors. Interacts strongly with all ORC subunits. protein_coding ORIGIN RECOGNITION COMPLEX SECOND LARGEST SUBUNIT 2 (ORC2) ORIGIN RECOGNITION COMPLEX SECOND LARGEST SUBUNIT 2 (ATO…
AT2G16485	AT2G16485	109.546	-1.54034	0.343806	0.574996	-2.67886	0.0073873	0.0333722	NERD	2	7136845	7145424	protein_coding	816147		13.654	22.5835	36.3135	264.935	102.546	139.126	AT2G16485 AT2G16485.1 Encodes NERD (Needed for RDR2-independent DNA methylation), a plant-specific GW repeat- and PHD finger-containing protein involved in siRNA-dependent DNA methylation. protein_coding NEEDED FOR RDR2-INDEPENDENT DNA METHYLATION (NERD) NEEDED FOR RDR2-INDEPENDENT DNA METHYLATION (NERD)
AT2G36570	AT2G36570	55.8564	-1.54016	0.343847	0.350459	-4.39471	1.10922e-05	0.000150143	PXC1	2	15335284	15337995	protein_coding	818230		20.481	61.2981	25.5247	164.442	97.0742	68.1434	AT2G36570 AT2G36570.1 Leucine-rich repeat protein kinase family protein;(source:Araport11) protein_coding PXY/TDR-CORRELATED 1 (PXC1) PXY/TDR-CORRELATED 1 (PXC1)
AT2G30750	AT2G30750	15.1048	-1.53961	0.343977	0.5834	-2.63904	0.00831414	0.0366551	CYP71A12	2	13099486	13101371	protein_coding	817626	CYP71A12	10.2405	16.1311	16.841	6.09045	197.188	0	AT2G30750 AT2G30750.1 putative cytochrome P450 protein_coding CYTOCHROME P450, FAMILY 71, SUBFAMILY A, POLYPEPTIDE 12 (CYP71A12) CYTOCHROME P450, FAMILY 71, SUBFAMILY A, POLYPEPTIDE 12 (CYP71A12)
AT1G35710	AT1G35710	60.9927	-1.53944	0.344019	0.389442	-3.95294	7.71954e-05	0.000797381		1	13220471	13224681	protein_coding	840475		20.481	38.7146	31.8401	76.1307	162.128	59.6255	AT1G35710 AT1G35710.1 kinase family with leucine-rich repeat domain-containing protein;(source:Araport11) protein_coding
AT5G50720	AT5G50720	14.5019	-1.53852	0.344239	0.534679	-2.87747	0.00400884	0.0207865	HVA22E	5	20633193	20634618	protein_coding	835144	ATHVA22E	6.82699	9.67865	2.36827	18.2714	19.2527	36.911	AT5G50720 AT5G50720.1 Encodes one of five HVA22 homologs in Arabidopsis. HVA22 is an ABA- and stress-inducible gene first isolated from barley. Members of this gene family have only been found in eukaryotes. AtHVA22e mRNA is upregulated to varying degrees in response to cold stress, salt stress, ABA treatment or dehydration. protein_coding HVA22 HOMOLOGUE E (HVA22E) ARABIDOPSIS THALIANA HVA22 HOM…
AT3G24320	AT3G24320	33.2448	-1.53832	0.344287	0.536084	-2.86954	0.00411069	0.0212065	MSH1	3	8822924	8829728	protein_coding	822021	MSH1	0	22.5835	7.10481	57.8593	49.6517	34.0717	AT3G24320 AT3G24320.1 Encodes a DNA binding protein that promotes re-arrangements of mitochondrial genome. Mutations affects mitochondrial gene expression, and impairs mitochondrial function. Dual targeting of the protein to mitochondria and chloroplasts caused by alternative translation initiation. Plastid MSH1 depletion results in variegation, abiotic stress tolerance, variable growth rate, and…
AT5G49330	AT5G49330	12.7777	-1.53745	0.344495	0.512887	-2.99763	0.00272086	0.0153464	MYB111	5	19998823	20001572	protein_coding	834993	MYB111	0	12.9049	3.15769	15.2261	17.0234	28.3931	AT5G49330 AT5G49330.1 Member of the R2R3 factor gene family. protein_coding MYB DOMAIN PROTEIN 111 (MYB111) MYB DOMAIN PROTEIN 111 (MYB111);PRODUCTION OF FLAVONOL GLYCOSIDES 3 (PFG3);ARABIDOPSIS MYB DOMAIN PROTEIN 111 (ATMYB111)
AT4G16750	AT4G16750	57.3079	-1.5372	0.344552	0.346439	-4.43716	9.11535e-06	0.000126086	ERF039	4	9420651	9421857	protein_coding	827379		27.308	19.3573	22.6301	79.1759	86.3332	53.9468	AT4G16750 AT4G16750.1 encodes a member of the DREB subfamily A-4 of ERF/AP2 transcription factor family. The protein contains one AP2 domain. There are 17 members in this subfamily including TINY. protein_coding
AT1G66060	AT1G66060	21.2885	-1.53552	0.344954	0.572221	-2.68344	0.00728684	0.0329916		1	24593915	24595544	protein_coding	842920		0	3.22622	11.5782	30.4523	35.6682	42.5896	AT1G66060 AT1G66060.1 hypothetical protein (DUF577);(source:Araport11) protein_coding
AT5G26920	AT5G26920	81.4543	-1.53389	0.345344	0.366366	-4.18678	2.82942e-05	0.000336262	CBP60G	5	9475679	9478777	protein_coding	832750	CBP60G	34.135	38.7146	70.785	197.94	168.411	139.126	AT5G26920 AT5G26920.1 Encodes a calmodulin-binding protein CBP60g (calmodulin binding protein 60-like.g). The calmodulin-binding domain is located near the N-terminus; calmodulin binding is dependent on Ca(2+). Inducible by both bacterial pathogen and MAMP (microbe-associated molecular pattern) treatments. Bacterial growth is enhanced in cbp60g mutants. cbp60g mutants also show defects in salicyl…
AT1G64390	AT1G64390	190.307	-1.53272	0.345624	0.286906	-5.34225	9.17977e-08	2.12808e-06	AtGH9C2	1	23911024	23915236	protein_coding	842747	AtGH9C2	112.645	167.763	66.8378	417.196	362.559	235.663	AT1G64390 AT1G64390.1 glycosyl hydrolase 9C2;(source:Araport11) protein_coding GLYCOSYL HYDROLASE 9C2 (GH9C2) GLYCOSYL HYDROLASE 9C2 (GH9C2);GLYCOSYL HYDROLASE 9C2 (AtGH9C2)
AT1G02930	AT1G02930	411.942	-1.52812	0.346728	0.368106	-4.15131	3.30571e-05	0.000385856	GSTF6	1	661088	662475	protein_coding	839515	GSTF6	146.78	196.799	454.971	599.91	1530.08	522.433	AT1G02930 AT1G02930.1 Encodes glutathione transferase belonging to the phi class of GSTs. Naming convention according to Wagner et al. (2002). protein_coding GLUTATHIONE S-TRANSFERASE 6 (GSTF6) GLUTATHIONE S-TRANSFERASE (ATGSTF6);ARABIDOPSIS GLUTATHIONE S-TRANSFERASE 1 (ATGST1);GLUTATHIONE S-TRANSFERASE 6 (GSTF6);GLUTATHIONE S-TRANSFERASE 1 (GST1);EARLY RESPONSIVE TO DEHYDRATION 11 (ERD11);ARABID…
AT4G18810	AT4G18810	385.925	-1.52748	0.346882	0.245847	-6.21314	5.19354e-10	1.98155e-08		4	10322060	10325906	protein_coding	827615		215.05	183.894	157.885	520.734	577.784	559.344	AT4G18810 AT4G18810.2 NAD(P)-binding Rossmann-fold superfamily protein;(source:Araport11) protein_coding
AT5G52950	AT5G52950	34.7687	-1.5261	0.347216	0.437446	-3.48866	0.000485457	0.00377774		5	21473720	21477024	protein_coding	835372		10.2405	35.4884	14.999	109.628	36.8841	65.3041	AT5G52950 AT5G52950.1 LIM domain protein;(source:Araport11) protein_coding
AT5G48400	AT5G48400	18.1095	-1.52586	0.347273	0.519541	-2.93693	0.00331476	0.0179658	GLR1.2	5	19616066	19619508	protein_coding	834895	ATGLR1.2	13.654	12.9049	20.7881	27.407	114.098	36.911	AT5G48400 AT5G48400.2 member of Putative ligand-gated ion channel subunit family protein_coding (ATGLR1.2) GLUTAMATE RECEPTOR 1.2 (GLR1.2); (ATGLR1.2)
AT3G12900	AT3G12900	10.1795	-1.52567	0.347319	0.584938	-2.60825	0.00910053	0.039364		3	4104463	4106341	protein_coding	820473		10.2405	3.22622	0	33.4975	4.66118	48.2682	AT3G12900 AT3G12900.1 2-oxoglutarate (2OG) and Fe(II)-dependent oxygenase superfamily protein;(source:Araport11) protein_coding
AT2G05510	AT2G05510	241.01	-1.52516	0.347442	0.353915	-4.30939	1.63708e-05	0.000210557		2	2015624	2016772	protein_coding	815100		157.021	174.216	96.3097	493.327	280.482	590.576	AT2G05510 AT2G05510.1 Glycine-rich protein family;(source:Araport11) protein_coding
AT5G14570	AT5G14570	328.035	-1.52509	0.347457	0.263822	-5.78077	7.43601e-09	2.16852e-07	NRT2.7	5	4695084	4697078	protein_coding	831308	ATNRT2.7	153.607	151.632	183.936	359.337	800.913	320.842	AT5G14570 AT5G14570.1 Encodes ATNRT2.7, a nitrate transporter that controls nitrate content in seeds. Expression is detected in reproductive organs and peaks in seeds. Localized to the vacuolar membrane. protein_coding HIGH AFFINITY NITRATE TRANSPORTER 2.7 (NRT2.7) HIGH AFFINITY NITRATE TRANSPORTER 2.7 (ATNRT2.7);HIGH AFFINITY NITRATE TRANSPORTER 2.7 (NRT2.7)
AT3G12170	AT3G12170	16.5751	-1.52154	0.348315	0.511584	-2.97416	0.0029379	0.0163193		3	3880908	3882851	protein_coding	820394		3.4135	6.45243	7.36795	15.2261	24.5219	42.5896	AT3G12170 AT3G12170.1 Chaperone DnaJ-domain superfamily protein;(source:Araport11) protein_coding
AT2G32990	AT2G32990	42.6898	-1.51976	0.348744	0.401741	-3.78293	0.000154991	0.00142139	AtGH9B8	2	14003128	14006065	protein_coding	817861	AtGH9B8	30.7215	41.9408	15.5253	115.719	81.4694	68.1434	AT2G32990 AT2G32990.1 glycosyl hydrolase 9B8;(source:Araport11) protein_coding GLYCOSYL HYDROLASE 9B8 (GH9B8) GLYCOSYL HYDROLASE 9B8 (AtGH9B8);GLYCOSYL HYDROLASE 9B8 (GH9B8)
AT2G24100	AT2G24100	323.217	-1.51931	0.348853	0.206579	-7.35462	1.91474e-13	1.30845e-11		2	10244745	10246994	protein_coding	816944		122.886	100.013	186.567	456.784	427.816	425.896	AT2G24100 AT2G24100.1 ATP-dependent DNA helicase;(source:Araport11) protein_coding ALTERED SEED GERMINATION 1 (ASG1) ALTERED SEED GERMINATION 1 (ASG1)
AT1G55120	AT1G55120	50.0789	-1.51722	0.349359	0.34847	-4.35395	1.33708e-05	0.000176983	CWINV3	1	20566030	20569322	protein_coding	841955	FRUCT5	20.481	29.036	30.5244	118.764	77.8215	76.6613	AT1G55120 AT1G55120.1 Encodes a protein with fructan exohydrolase (FEH) activity acting on levan-type fructans (6-FEH, levanase). The enzyme does not have invertase activity. protein_coding BETA-FRUCTOFURANOSIDASE 5 (FRUCT5) BETA-FRUCTOFURANOSIDASE 5 (ATFRUCT5);6-FRUCTAN EXOHYDROLASE (AtcwINV3);BETA-FRUCTOFURANOSIDASE 5 (FRUCT5)
AT2G17840	AT2G17840	470.59	-1.51596	0.349664	0.409716	-3.70002	0.000215579	0.00188006	ERD7	2	7755605	7757929	protein_coding	816293	ERD7	126.299	148.406	397.08	724.764	893.123	712.666	AT2G17840 AT2G17840.1 Identified as drought-inducible gene by differential hybridization. Upregulated by high light, drought, cold and salt stress determined by microarray analysis. protein_coding EARLY-RESPONSIVE TO DEHYDRATION 7 (ERD7) EARLY-RESPONSIVE TO DEHYDRATION 7 (ERD7)
AT4G24380	AT4G24380	38.8804	-1.51583	0.349696	0.568263	-2.66748	0.0076423	0.0342958		4	12612378	12613719	protein_coding	828540		30.7215	0	19.2093	161.397	54.9209	45.4289	AT4G24380 AT4G24380.1 dihydrofolate reductase;(source:Araport11) protein_coding
AT4G39320	AT4G39320	19.7911	-1.51567	0.349733	0.512012	-2.96023	0.00307409	0.0168812		4	18288770	18290010	protein_coding	830087		6.82699	16.1311	4.73654	30.4523	44.5852	19.8752	AT4G39320 AT4G39320.1 microtubule-associated protein-like protein;(source:Araport11) protein_coding
AT5G43620	AT5G43620	22.2711	-1.51525	0.349837	0.519351	-2.91758	0.00352764	0.0189125	PCFS5	5	17522486	17524003	protein_coding	834382		23.8945	16.1311	8.68366	103.538	31.4123	48.2682	AT5G43620 AT5G43620.1 Pre-mRNA cleavage complex II;(source:Araport11) protein_coding
AT3G25700	AT3G25700	39.1766	-1.51338	0.35029	0.329241	-4.59657	4.29504e-06	6.50078e-05		3	9358719	9360582	protein_coding	822158		17.0675	22.5835	14.7359	57.8593	48.0304	56.7862	AT3G25700 AT3G25700.1 Eukaryotic aspartyl protease family protein;(source:Araport11) protein_coding
AT4G24120	AT4G24120	131.724	-1.51213	0.350593	0.289656	-5.22045	1.78492e-07	3.80106e-06	YSL1	4	12524186	12527347	protein_coding	828512	YSL1	30.7215	77.4292	79.9949	210.121	231.033	164.68	AT4G24120 AT4G24120.1 Member of a small family of oligopeptide transporters similar to the yellow stripe locus of maize (ZmYS1). protein_coding YELLOW STRIPE LIKE 1 (YSL1) YELLOW STRIPE LIKE 1 (ATYSL1);YELLOW STRIPE LIKE 1 (YSL1)
AT5G37500	AT5G37500	65.8589	-1.51199	0.350627	0.560005	-2.69996	0.00693472	0.0317824	GORK	5	14889245	14895233	protein_coding	833728	GORK	0	0	42.892	124.854	79.6454	68.1434	AT5G37500 AT5G37500.1 Encodes a guard cell outward potassium channel. Belongs to the Shaker family K+ channel. This family includes five groups based on phylogenetic analysis (FEBS Letters (2007) 581: 2357): I (inward rectifying channel): AKT1 (AT2G26650), AKT5 (AT4G32500) and SPIK (also known as AKT6, AT2G25600); II (inward rectifying channel): KAT1 (AT5G46240) and KAT2 (AT4G18290); III (weakly …
AT5G01820	AT5G01820	220.337	-1.51195	0.350638	0.258953	-5.83868	5.26174e-09	1.59807e-07	CIPK14	5	313190	315405	protein_coding	831765	ATSR1	187.742	170.989	96.5728	441.558	499.557	354.913	AT5G01820 AT5G01820.1 Encodes a CBL-interacting serine/threonine protein kinase. protein_coding SERINE/THREONINE PROTEIN KINASE 1 (SR1) SERINE/THREONINE PROTEIN KINASE 1 (ATSR1);SNF1-RELATED PROTEIN KINASE 3.15 (SnRK3.15);SOS2-LIKE PROTEIN KINASE 24 (PKS24); (ATCIPK14);SERINE/THREONINE PROTEIN KINASE 1 (SR1);CBL-INTERACTING PROTEIN KINASE 14 (CIPK14)
AT1G64940	AT1G64940	21.4461	-1.51097	0.350876	0.505574	-2.98861	0.00280247	0.0157155	CYP89A6	1	24123789	24125514	protein_coding	842802	CYP89A6	0	9.67865	7.89423	21.3166	36.4788	22.7145	AT1G64940 AT1G64940.1 member of CYP89A protein_coding "CYTOCHROME P450, FAMILY 87, SUBFAMILY A, POLYPEPTIDE 6" (CYP89A6) "CYTOCHROME P450, FAMILY 87, SUBFAMILY A, POLYPEPTIDE 6" (CYP89A6)
AT3G16050	AT3G16050	40.6326	-1.51086	0.350901	0.381492	-3.96041	7.48217e-05	0.000777687	PDX12	3	5443950	5445329	protein_coding	820850	A37	13.654	25.8097	19.4724	103.538	43.1666	59.6255	AT3G16050 AT3G16050.1 Encodes a protein with pyridoxal phosphate synthase activity whose transcripts were detected mostly in roots and accumulate during senescence. The protein was found in very low abundance, which prevented a specific localisation. protein_coding PYRIDOXINE BIOSYNTHESIS 1.2 (PDX1.2) (A37);PYRIDOXINE BIOSYNTHESIS 1.2 (PDX1.2);ARABIDOPSIS THALIANA PYRIDOXINE BIOSYNTHESIS 1.2 (ATP…
AT5G52450	AT5G52450	182.078	-1.50983	0.351152	0.272025	-5.55034	2.85111e-08	7.42749e-07	DTX16	5	21288850	21291928	protein_coding	835321		71.6834	74.203	135.781	313.658	335.808	261.216	AT5G52450 AT5G52450.1 MATE efflux family protein;(source:Araport11) protein_coding
AT3G55980	AT3G55980	511.778	-1.50731	0.351766	0.459838	-3.27792	0.00104577	0.00711713	SZF1	3	20776220	20778952	protein_coding	824764	SZF1	378.898	374.241	166.568	2107.3	324.256	843.274	AT3G55980 AT3G55980.1 salt-inducible zinc finger 1;(source:Araport11) protein_coding SALT-INDUCIBLE ZINC FINGER 1 (SZF1) (ATSZF1);SALT-INDUCIBLE ZINC FINGER 1 (SZF1)
AT2G29760	AT2G29760	29.0617	-1.50688	0.351871	0.407385	-3.6989	0.000216532	0.00188747	PCMP-H33	2	12712879	12715852	protein_coding	817526	OTP81	6.82699	9.67865	17.6305	39.5879	42.7613	59.6255	AT2G29760 AT2G29760.1 Encodes a chloroplast RNA editing factor. protein_coding ORGANELLE TRANSCRIPT PROCESSING 81 (OTP81) (QED1);ORGANELLE TRANSCRIPT PROCESSING 81 (OTP81)
AT5G19890	AT5G19890	22.3212	-1.50652	0.351959	0.509781	-2.95523	0.00312433	0.0171263	PER59	5	6724076	6725966	protein_coding	832111		10.2405	9.67865	11.8414	66.995	25.1299	39.7503	AT5G19890 AT5G19890.1 Peroxidase superfamily protein;(source:Araport11) protein_coding
AT4G17550	AT4G17550	148.626	-1.50272	0.352887	0.209455	-7.17442	7.26162e-13	4.6017e-11		4	9777648	9779939	protein_coding	827470		71.6834	64.5243	81.5737	225.347	232.654	204.43	AT4G17550 AT4G17550.1 Encodes a member of the phosphate starvation-induced glycerol-3-phosphate permease gene family: AT3G47420(G3Pp1), AT4G25220(G3Pp2), AT1G30560(G3Pp3), AT4G17550(G3Pp4) and AT2G13100(G3Pp5). protein_coding GLYCEROL-3-PHOSPHATE PERMEASE 4 (G3Pp4) GLYCEROL-3-PHOSPHATE PERMEASE 4 (G3Pp4);GLYCEROL-3-PHOSPHATE PERMEASE 4 (AtG3Pp4)
AT1G17180	AT1G17180	160.75	-1.50202	0.353059	0.308219	-4.87323	1.09789e-06	1.96164e-05	GSTU25	1	5872024	5873124	protein_coding	838289	ATGSTU25	98.9914	138.727	84.2052	286.251	458.012	201.591	AT1G17180 AT1G17180.1 Encodes glutathione transferase belonging to the tau class of GSTs. Naming convention according to Wagner et al. (2002). Detoxification of the environmental pollutant 2,4,6-trinitrotoluene. Arabidopsis plant over-expressing At1g17180 were more resistant to TNT, removed more TNT from sterile and soil-based media, and had reduced levels of glutathione when grown in the presenc…
AT4G05020	AT4G05020	102.116	-1.50129	0.353238	0.290801	-5.1626	2.4354e-07	5.06265e-06	NDB2	4	2572427	2576599	protein_coding	825844	NDB2	75.0969	109.691	63.6802	207.075	294.262	207.269	AT4G05020 AT4G05020.2 NAD(P)H dehydrogenase B2;(source:Araport11) protein_coding NAD(P)H DEHYDROGENASE B2 (NDB2) NAD(P)H DEHYDROGENASE B2 (NDB2)
AT5G49480	AT5G49480	717.395	-1.49938	0.353705	0.261662	-5.73023	1.00293e-08	2.85656e-07	ATCP1	5	20070489	20071682	protein_coding	835008	ATCP1	535.919	409.73	261.036	1038.42	1502.72	996.597	AT5G49480 AT5G49480.1 AtCP1 encodes a novel Ca2+-binding protein, which shares sequence similarities with calmodulins. The expression of AtCP1 is induced by NaCl. The mRNA is cell-to-cell mobile. protein_coding CA2+-BINDING PROTEIN 1 (CP1) CA2+-BINDING PROTEIN 1 (CP1);CA2+-BINDING PROTEIN 1 (ATCP1)
AT1G55940	AT1G55940	29.0104	-1.49809	0.354022	0.519645	-2.88291	0.00394015	0.0205395	CYP708A1	1	20922342	20924587	protein_coding	842045	CYP708A1	17.0675	6.45243	17.1042	91.3568	29.791	56.7862	AT1G55940 AT1G55940.1 member of CYP708A protein_coding "CYTOCHROME P450, FAMILY 708, SUBFAMILY A, POLYPEPTIDE 1" (CYP708A1) "CYTOCHROME P450, FAMILY 708, SUBFAMILY A, POLYPEPTIDE 1" (CYP708A1)
AT4G19960	AT4G19960	59.6533	-1.49724	0.354231	0.437054	-3.42575	0.000613113	0.00457777	KUP9	4	10813183	10817070	protein_coding	827740	KUP9	37.5485	32.2622	24.7353	149.216	87.1438	82.3399	AT4G19960 AT4G19960.1 Encodes a potassium ion transmembrane transporter. Also mediates cesium uptake when expressed in E. coli. The mRNA is cell-to-cell mobile. protein_coding K+ UPTAKE PERMEASE 9 (KUP9) K+ UPTAKE PERMEASE 9 (KUP9); (KT9); (HAK9); (ATKUP9)
AT5G35735	AT5G35735	202.12	-1.49571	0.354606	0.416255	-3.59325	0.000326578	0.0026996		5	13900695	13903218	protein_coding	833550		136.54	80.6554	157.885	618.181	316.15	340.717	AT5G35735 AT5G35735.1 Auxin-responsive family protein;(source:Araport11) protein_coding
AT3G45010	AT3G45010	91.8964	-1.4951	0.354755	0.30194	-4.95167	7.35801e-07	1.3653e-05	SCPL48	3	16466144	16468989	protein_coding	823636	scpl48	54.6159	64.5243	46.8391	185.759	163.141	139.126	AT3G45010 AT3G45010.1 serine carboxypeptidase-like 48;(source:Araport11) protein_coding SERINE CARBOXYPEPTIDASE-LIKE 48 (scpl48) SERINE CARBOXYPEPTIDASE-LIKE 48 (scpl48)
AT4G04750	AT4G04750	33.1105	-1.49424	0.354968	0.498528	-2.99731	0.00272377	0.0153581		4	2417800	2422822	protein_coding	825811		0	29.036	11.5782	36.5427	71.7417	45.4289	AT4G04750 AT4G04750.1 Major facilitator superfamily protein;(source:Araport11) protein_coding
AT5G10930	AT5G10930	65.6026	-1.49407	0.355009	0.3504	-4.26391	2.00878e-05	0.00025129	CIPK5	5	3445029	3447278	protein_coding	830960	CIPK5	40.962	64.5243	16.841	103.538	121.799	99.3758	AT5G10930 AT5G10930.1 Encodes CBL-interacting protein kinase 5 (CIPK5). protein_coding CBL-INTERACTING PROTEIN KINASE 5 (CIPK5) SNF1-RELATED PROTEIN KINASE 3.24 (SnRK3.24);CBL-INTERACTING PROTEIN KINASE 5 (CIPK5)
AT4G01390	AT4G01390	24.3449	-1.49392	0.355046	0.467028	-3.19878	0.00138011	0.00888589		4	570200	571595	protein_coding	828075		3.4135	16.1311	10.5256	51.7689	33.6416	31.2324	AT4G01390 AT4G01390.1 TRAF-like family protein;(source:Araport11) protein_coding
AT3G13560	AT3G13560	101.293	-1.4933	0.355198	0.251283	-5.94272	2.80331e-09	9.2007e-08		3	4425191	4428199	protein_coding	820558		27.308	90.3341	45.2603	176.623	136.998	153.323	AT3G13560 AT3G13560.1 O-Glycosyl hydrolases family 17 protein;(source:Araport11) protein_coding
AT2G05440	AT2G05440	987.418	-1.49205	0.355506	0.265623	-5.61718	1.941e-08	5.17429e-07	ATGRP9	2	1993038	1994177	protein_coding	815093	ATGRP9	839.72	1042.07	703.376	3261.44	2069.16	2348.11	AT2G05440 AT2G05440.2 GLYCINE RICH PROTEIN 9;(source:Araport11) protein_coding GLYCINE RICH PROTEIN 9 (GRP9) GLYCINE RICH PROTEIN 9 (GRP9);ARABIDOPSIS GLYCINE RICH PROTEIN 9 (ATGRP9)
AT2G37710	AT2G37710	263.779	-1.4919	0.355543	0.178082	-8.3776	5.40198e-17	6.50868e-15	LECRK41	2	15814531	15817088	protein_coding	818348	RLK	184.329	167.763	133.676	462.874	475.035	386.146	AT2G37710 AT2G37710.1 Induced in response to Salicylic acid. The mRNA is cell-to-cell mobile. protein_coding L-TYPE LECTIN RECEPTOR KINASE IV.1 (LECRK-IV.1) L-TYPE LECTIN RECEPTOR KINASE IV.1 (LECRK-IV.1);RECEPTOR LECTIN KINASE (RLK)
AT3G01440	AT3G01440	93.5446	-1.49154	0.355633	0.453618	-3.2881	0.00100868	0.00690834	PNSL3	3	168408	169662	protein_coding	821143	PQL1	54.6159	41.9408	19.9987	140.08	113.084	144.805	AT3G01440 AT3G01440.1 Encodes a subunit of the NAD(P)H complex located in the chloroplast thylakoid lumen. protein_coding PHOTOSYNTHETIC NDH SUBCOMPLEX L 3 (PnsL3) PSBQ-LIKE 1 (PQL1);PSBQ-LIKE 2 (PQL2);PHOTOSYNTHETIC NDH SUBCOMPLEX L 3 (PnsL3)
AT4G21650	AT4G21650	84.5645	-1.49061	0.355861	0.421786	-3.53405	0.000409241	0.00327715	SBT3.13	4	11501162	11504739	protein_coding	828252		44.3755	93.5603	39.208	237.528	200.836	130.608	AT4G21650 AT4G21650.1 Subtilase family protein;(source:Araport11) protein_coding SUBTILASE 3.13 (SBT3.13) SUBTILASE 3.13 (SBT3.13)
AT4G23880	AT4G23880	79.4217	-1.48945	0.356149	0.265081	-5.61885	1.92231e-08	5.13195e-07		4	12415585	12416691	protein_coding	828487		47.789	19.3573	48.9442	127.9	126.46	124.93	AT4G23880 AT4G23880.1 hypothetical protein;(source:Araport11) protein_coding
AT3G05660	AT3G05660	62.5621	-1.4889	0.356284	0.490849	-3.03332	0.00241881	0.0139215	AtRLP33	3	1648843	1652149	protein_coding	819733	AtRLP33	0	12.9049	39.7343	82.2211	94.8449	62.4648	AT3G05660 AT3G05660.1 receptor like protein 33;(source:Araport11) protein_coding RECEPTOR LIKE PROTEIN 33 (RLP33) RECEPTOR LIKE PROTEIN 33 (RLP33);RECEPTOR LIKE PROTEIN 33 (AtRLP33)
AT4G33720	AT4G33720	4.3454	-1.48716	0.356715	0.546794	-2.71977	0.00653269	0.0303847		4	16182743	16183619	protein_coding	829514		0	0	1.57885	0	41.748	2.83931	AT4G33720 AT4G33720.1 CAP (Cysteine-rich secretory proteins, Antigen 5, and Pathogenesis-related 1 protein) superfamily protein;(source:Araport11) protein_coding (ATCAPE3) (ATCAPE3)
AT3G06435	AT3G06435	161.358	-1.48709	0.356731	0.447445	-3.32352	0.00088889	0.00623906		3	1968288	1970946	protein_coding	28718918		0	16.1311	6.57853	51.7689	22.6979	22.7145	AT3G06435 AT3G06435.1 Expressed protein;(source:Araport11) protein_coding
AT3G05650	AT3G05650	12.7417	-1.48679	0.356805	0.539391	-2.75643	0.00584365	0.0278078	AtRLP32	3	1644882	1648742	protein_coding	819732	AtRLP32	0	3.22622	6.57853	15.2261	26.1432	17.0358	AT3G05650 AT3G05650.1 receptor like protein 32;(source:Araport11) protein_coding RECEPTOR LIKE PROTEIN 32 (RLP32) RECEPTOR LIKE PROTEIN 32 (AtRLP32);RECEPTOR LIKE PROTEIN 32 (RLP32)
AT3G29000	AT3G29000	11.7866	-1.48678	0.356808	0.578167	-2.57154	0.0101248	0.0429128	CML30	3	11005638	11006514	protein_coding	822540		0	9.67865	0.789423	54.8141	12.1596	22.7145	AT3G29000 AT3G29000.1 Calcium-binding EF-hand family protein;(source:Araport11) protein_coding
AT5G63290	AT5G63290	20.9932	-1.48593	0.357018	0.400939	-3.70613	0.000210454	0.00184414		5	25369245	25370940	protein_coding	836449		10.2405	12.9049	10.5256	39.5879	28.9804	45.4289	AT5G63290 AT5G63290.1 CPO3 (At5g63290) has not been characterized per se, but is a homolog of the CPDH/HEMN (see review by Layer et al, 2010). The homolog from cyanobacteria was recently characterized to be a CPDH (see Goto et al, 2010), but not yet from plants. protein_coding (ATHEMN1) (ATHEMN1)
AT1G26520	AT1G26520	60.9331	-1.4855	0.357124	0.274081	-5.41994	5.96184e-08	1.45386e-06		1	9163211	9165900	protein_coding	839192		17.0675	29.036	32.1032	109.628	86.1305	65.3041	AT1G26520 AT1G26520.1 Cobalamin biosynthesis CobW-like protein;(source:Araport11) protein_coding
AT1G31200	AT1G31200	9.25529	-1.48523	0.357192	0.529161	-2.80676	0.00500426	0.0246896	ATPP2-A9	1	11146923	11147547	protein_coding	#N/A	ATPP2-A9	3.4135	0	3.15769	9.13568	13.3756	14.1965	AT1G31200 AT1G31200.1 phloem protein 2-A9;(source:Araport11) protein_coding PHLOEM PROTEIN 2-A9 (PP2-A9) PHLOEM PROTEIN 2-A9 (ATPP2-A9);PHLOEM PROTEIN 2-A9 (PP2-A9)
AT5G53920	AT5G53920	31.9625	-1.48503	0.357241	0.340187	-4.36533	1.26932e-05	0.000168942		5	21891983	21894267	protein_coding	835475		10.2405	19.3573	13.1571	36.5427	43.5719	48.2682	AT5G53920 AT5G53920.1 ribosomal protein L11 methyltransferase-like protein;(source:Araport11) protein_coding PROTEIN METHYLTRANSFERASE A (PRMA) PROTEIN METHYLTRANSFERASE A (PRMA)
AT5G64900	AT5G64900	15.8668	-1.48501	0.357247	0.477956	-3.10699	0.00189002	0.0114162	PEP1	5	25937078	25938176	protein_coding	836613	PROPEP1	10.2405	6.45243	8.42052	48.7236	21.2793	28.3931	AT5G64900 AT5G64900.1 Encodes a putative 92-aa protein that is the precursor of AtPep1, a 23-aa peptide which activates transcription of the defensive gene defensin (PDF1.2) and activates the synthesis of H2O2, both being components of the innate immune response. protein_coding PRECURSOR OF PEPTIDE 1 (PROPEP1) ARABIDOPSIS THALIANA PEPTIDE 1 (ATPEP1);PRECURSOR OF PEPTIDE 1 (PROPEP1);PEPTIDE 1 (PEP…
AT1G78950	AT1G78950	18.185	-1.48459	0.357349	0.431976	-3.43675	0.00058874	0.00442256		1	29684236	29688800	protein_coding	844234		0	12.9049	6.05225	30.4523	17.4288	25.5538	AT1G78950 AT1G78950.1 Terpenoid cyclases family protein;(source:Araport11) protein_coding BETA-AMYRIN SYNTHASE (BAS) (ATBAS); (ATLUP4);BETA-AMYRIN SYNTHASE (BAS)
AT2G27080	AT2G27080	77.4079	-1.48441	0.357396	0.544523	-2.72607	0.00640942	0.0299597	NHL13	2	11563933	11567504	protein_coding	817250		64.8564	61.2981	22.6301	341.065	74.7816	195.912	AT2G27080 AT2G27080.1 Late embryogenesis abundant (LEA) hydroxyproline-rich glycoprotein family;(source:Araport11) protein_coding NDR/HIN1-LIKE 13 (NHL13) NDR/HIN1-LIKE 13 (NHL13)
AT4G14103	AT4G14103	15.5791	-1.48243	0.357885	0.519727	-2.85233	0.00434	0.0221217		4	8126687	8128833	protein_coding	827048		0	6.45243	8.42052	15.2261	25.7378	34.0717	AT4G14103 AT4G14103.2 F-box/RNI-like superfamily protein;(source:Araport11) protein_coding
AT4G18270	AT4G18270	64.7422	-1.47919	0.35869	0.263453	-5.61463	1.96987e-08	5.22844e-07	ATTRANS 11	4	10098673	10102107	protein_coding	827553	ATTRANS11	20.481	35.4884	27.893	94.402	83.496	70.9827	AT4G18270 AT4G18270.1 Encodes protein similar to similar to bacterial translocase I (mra Y). Expressed during flower bud development. protein_coding TRANSLOCASE 11 (TRANS11) TRANSLOCASE 11 (TRANS11);ARABIDOPSIS THALIANA TRANSLOCASE 11 (ATTRANS11)
AT1G29640	AT1G29640	17.1058	-1.47877	0.358794	0.513148	-2.88177	0.00395454	0.0205788		1	10355638	10356482	protein_coding	839841		3.4135	12.9049	7.89423	15.2261	55.9342	14.1965	AT1G29640 AT1G29640.1 senescence regulator (Protein of unknown function, DUF584);(source:Araport11) protein_coding
AT4G29690	AT4G29690	41.7436	-1.47696	0.359244	0.315301	-4.6843	2.80918e-06	4.42747e-05		4	14540878	14542565	protein_coding	829090		30.7215	38.7146	22.1039	76.1307	78.2268	93.6971	AT4G29690 AT4G29690.1 Alkaline-phosphatase-like family protein;(source:Araport11) protein_coding
AT2G05940	AT2G05940	129.818	-1.47658	0.359339	0.387496	-3.81058	0.00013864	0.00129017	RIPK	2	2287238	2289636	protein_coding	815147		85.3374	90.3341	64.9959	429.377	185.231	150.483	AT2G05940 AT2G05940.1 Encodes a receptor-like cytoplasmic kinase that phosphorylates the host target RIN4, leading to the activation of a plant innate immune receptor RPM1. protein_coding RPM1-INDUCED PROTEIN KINASE (RIPK) RPM1-INDUCED PROTEIN KINASE (RIPK)
AT5G56300	AT5G56300	4.45699	-1.47574	0.359548	0.579604	-2.54612	0.0108927	0.0453487	GAMT2	5	22799507	22801692	protein_coding	835729	GAMT2	0	0	0.263141	3.04523	12.3623	2.83931	AT5G56300 AT5G56300.1 A member of the Arabidopsis SABATH methyltransferase gene family. Encodes GAMT2, a methyltransferase that uses S-adenosine-L-methionine (SAM) as a methyl donor to methylate the carboxyl group of GAs, resulting in the methyl esters of GAs (MeGAs). Expressed most highly in the siliques during seed development. protein_coding GIBBERELLIC ACID METHYLTRANSFERASE 2 (GAMT2) GIBBERE…
AT4G17770	AT4G17770	102.137	-1.47504	0.359724	0.275414	-5.35572	8.52186e-08	2.00603e-06	TPS5	4	9876172	9880386	protein_coding	827498	ATTPS5	58.0294	96.7865	46.3128	176.623	211.374	150.483	AT4G17770 AT4G17770.1 Encodes an enzyme putatively involved in trehalose biosynthesis. The protein has a trehalose synthase (TPS)-like domain that may or may not be active as well as a trehalose phosphatase (TPP)-like domain. Phosphorylated TPS5 extracted from Arabidopsis cells binds directly to 14-3-3 isoforms. The mRNA is cell-to-cell mobile. protein_coding TREHALOSE PHOSPHATASE/SYNTHASE 5 (TPS…
AT3G10410	AT3G10410	518.117	-1.47481	0.359781	0.293766	-5.02036	5.15749e-07	9.9846e-06	SCPL49	3	3235290	3238267	protein_coding	820205	SCPL49	133.126	261.324	393.396	764.352	813.68	840.435	AT3G10410 AT3G10410.1 SERINE CARBOXYPEPTIDASE-LIKE 49;(source:Araport11) protein_coding SERINE CARBOXYPEPTIDASE-LIKE 49 (scpl49) SERINE CARBOXYPEPTIDASE-LIKE 49 (scpl49);CARBOXYPEPTIDASE Y (CPY)
AT3G06020	AT3G06020	5.54404	-1.47384	0.360023	0.568775	-2.59125	0.00956282	0.0410273	FAF4	3	1813164	1814363	protein_coding	819773		0	0	1.84199	9.13568	9.52503	5.67862	AT3G06020 AT3G06020.1 A member of the FAF family proteins encoded by the FANTASTIC FOUR (FAF) genes: AT4G02810 (FAF1), AT1G03170 (FAF2), AT5G19260 (FAF3) and AT3G06020 (FAF4). FAFs have the potential to regulate shoot meristem size in Arabidopsis thaliana. FAFs can repress WUS, which ultimately leads to an arrest of meristem activity in FAF overexpressing lines. protein_coding FANTASTIC FOUR 4 (F…
AT1G21520	AT1G21520	35.2458	-1.47364	0.360074	0.417631	-3.52856	0.000417821	0.00333855		1	7534019	7534927	protein_coding	838752		27.308	9.67865	20.7881	60.9045	77.2135	51.1075	AT1G21520 AT1G21520.1 hypothetical protein;(source:Araport11) protein_coding
AT3G46940	AT3G46940	42.8957	-1.47074	0.360797	0.374938	-3.92262	8.75897e-05	0.000883325	DUT1	3	17288134	17289006	protein_coding	823847	DUT1	23.8945	35.4884	17.3673	82.2211	56.9475	88.0185	AT3G46940 AT3G46940.1 DUTP-PYROPHOSPHATASE-LIKE 1;(source:Araport11) protein_coding DUTP-PYROPHOSPHATASE-LIKE 1 (DUT1) DUTP-PYROPHOSPHATASE-LIKE 1 (DUT1)
AT3G47740	AT3G47740	5.36173	-1.47005	0.360969	0.567726	-2.58937	0.00961519	0.0412105	ABCA3	3	17600521	17605128	protein_coding	823928	ATATH2	0	6.45243	1.57885	18.2714	8.91705	8.51792	AT3G47740 AT3G47740.1 member of ATH subfamily protein_coding ATP-BINDING CASSETTE A3 (ABCA3) A. THALIANA ABC2 HOMOLOG 2 (ATATH2);ATP-BINDING CASSETTE A3 (ABCA3);ABC2 HOMOLOG 2 (ATH2)
AT2G21130	AT2G21130	115.74	-1.46811	0.361455	0.493148	-2.97702	0.00291061	0.016207	CYP19-2	2	9055398	9056481	protein_coding	816648		13.654	12.9049	101.046	137.035	175.706	210.109	AT2G21130 AT2G21130.1 Cyclophilin-like peptidyl-prolyl cis-trans isomerase family protein;(source:Araport11) protein_coding
AT1G35230	AT1G35230	7.65574	-1.46768	0.361564	0.571387	-2.56862	0.0102105	0.043176	AGP5	1	12917070	12917829	protein_coding	840412	AGP5	3.4135	9.67865	4.73654	12.1809	47.6251	8.51792	AT1G35230 AT1G35230.1 Encodes arabinogalactan-protein (AGP5). The mRNA is cell-to-cell mobile. protein_coding ARABINOGALACTAN PROTEIN 5 (AGP5) ARABINOGALACTAN PROTEIN 5 (AGP5)
AT2G25625	AT2G25625	60.947	-1.46648	0.361863	0.402631	-3.64226	0.00027026	0.0022957		2	10906215	10907350	protein_coding	817103		51.2025	41.9408	31.8401	85.2663	208.132	76.6613	AT2G25625 AT2G25625.1 histone deacetylase-like protein;(source:Araport11) protein_coding CHLOROPLAST VESICULATION (CV) CHLOROPLAST VESICULATION (CV)
AT2G17280	AT2G17280	76.8681	-1.46607	0.361967	0.313941	-4.66988	3.01372e-06	4.72545e-05	PGM	2	7513128	7515117	protein_coding	816234		40.962	48.3933	24.4721	76.1307	138.214	70.9827	AT2G17280 AT2G17280.1 Phosphoglycerate mutase family protein;(source:Araport11) protein_coding
AT2G46630	AT2G46630	10.7458	-1.46602	0.361979	0.467793	-3.13391	0.00172491	0.0106364		2	19145218	19147147	protein_coding	3768746		3.4135	6.45243	7.63109	27.407	19.8607	25.5538	AT2G46630 AT2G46630.1 serine/arginine repetitive matrix protein;(source:Araport11) protein_coding
AT5G58680	AT5G58680	13.0758	-1.46117	0.363198	0.545913	-2.67657	0.00743807	0.0335602		5	23708112	23709527	protein_coding	835982		0	9.67865	4.73654	45.6784	16.2128	8.51792	AT5G58680 AT5G58680.1 ARM repeat superfamily protein;(source:Araport11) protein_coding
AT3G04290	AT3G04290	152.95	-1.45505	0.364742	0.386027	-3.76931	0.000163702	0.00148565	LTL1	3	1133320	1136397	protein_coding	819584	ATLTL1	109.232	132.275	46.0497	338.02	247.043	286.77	AT3G04290 AT3G04290.1 Li-tolerant lipase 1;(source:Araport11) protein_coding LI-TOLERANT LIPASE 1 (LTL1) LI-TOLERANT LIPASE 1 (LTL1); (ATLTL1)
AT5G64990	AT5G64990	7.0402	-1.45399	0.365011	0.578482	-2.51345	0.0119556	0.0488704	AtRABH1a	5	25963387	25964912	protein_coding	836623	RABH1a	0	0	2.63141	12.1809	13.9835	5.67862	AT5G64990 AT5G64990.2 RAB GTPase homolog H1A;(source:Araport11) protein_coding RAB GTPASE HOMOLOG H1A (RABH1a) RAB GTPASE HOMOLOG H1A (RABH1a)
AT2G18230	AT2G18230	155.133	-1.4532	0.365209	0.339799	-4.27665	1.89723e-05	0.000239132	PPA2	2	7931923	7934353	protein_coding	816338	AtPPa2	98.9914	93.5603	46.576	210.121	264.674	207.269	AT2G18230 AT2G18230.1 Encodes a protein that might have inorganic pyrophosphatase activity. protein_coding PYROPHOSPHORYLASE 2 (PPa2) PYROPHOSPHORYLASE 2 (PPa2);PYROPHOSPHORYLASE 2 (AtPPa2)
AT4G22530	AT4G22530	103.307	-1.45223	0.365457	0.35603	-4.07895	4.52404e-05	0.000504266		4	11858444	11860426	protein_coding	828348		61.4429	19.3573	81.8369	200.985	202.255	127.769	AT4G22530 AT4G22530.1 S-adenosyl-L-methionine-dependent methyltransferases superfamily protein;(source:Araport11) protein_coding
AT5G11110	AT5G11110	98.3381	-1.45159	0.365617	0.294411	-4.93049	8.20217e-07	1.50065e-05	SPS2	5	3536189	3541149	protein_coding	830979	SPS1	51.2025	48.3933	50.26	124.854	181.583	122.09	AT5G11110 AT5G11110.1 Encodes a protein with putative sucrose-phosphate synthase activity.Involved in pollen exine formation. protein_coding SUCROSE PHOSPHATE SYNTHASE 2F (SPS2F) SUCROSE PHOSPHATE SYNTHASE 2F (SPS2F);KAONASHI 2 (KNS2);SUCROSE PHOSPHATE SYNTHASE 2F (ATSPS2F);SUCROSE PHOSPHATE SYNTHASE 1 (SPS1);SUCROSE-PHOSPHATE SYNTHASE A2 (SPSA2)
AT3G01670	AT3G01670	23.2258	-1.44957	0.366131	0.413378	-3.50664	0.000453805	0.00357308		3	247192	250472	protein_coding	821096		10.2405	19.3573	12.6308	36.5427	32.8309	68.1434	AT3G01670 AT3G01670.1 Encodes a protein localized to phloem filaments that is required for phloem filament formation. The mRNA is cell-to-cell mobile. protein_coding SIEVE ELEMENT OCCLUSION A (SEOA) ARABIDOPSIS THALIANA SIEVE ELEMENT OCCLUSION-RELATED 2 (ATSEOR2);SIEVE ELEMENT OCCLUSION A (SEOA);SIEVE ELEMENT OCCLUSION-RELATED 2 (SEOR2)
AT5G43570	AT5G43570	3.59603	-1.44946	0.366158	0.572189	-2.53318	0.0113032	0.0466232		5	17506400	17507641	protein_coding	834377		0	3.22622	3.94712	12.1809	30.399	8.51792	AT5G43570 AT5G43570.1 Predicted to encode a PR (pathogenesis-related) peptide that belongs to the PR-6 proteinase inhibitor family. Six putative PR-6-type protein encoding genes are found in Arabidopsis: At2g38900, At2g38870, At5g43570, At5g43580, At3g50020 and At3g46860. protein_coding
AT2G20500	AT2G20500	10.88	-1.44873	0.366343	0.548482	-2.64135	0.00825759	0.03652		2	8835120	8836044	protein_coding	816571		6.82699	9.67865	4.21026	33.4975	26.3458	17.0358	AT2G20500 AT2G20500.1 hypothetical protein;(source:Araport11) protein_coding
AT4G26950	AT4G26950	7.55603	-1.44703	0.366777	0.580625	-2.49219	0.0126958	0.0513158		4	13533391	13534498	protein_coding	828802		0	3.22622	1.31571	6.09045	15.4022	11.3572	AT4G26950 AT4G26950.1 senescence regulator (Protein of unknown function, DUF584);(source:Araport11) protein_coding
AT4G31390	AT4G31390	378.382	-1.44685	0.366821	0.194133	-7.45288	9.13209e-14	6.79858e-12	ABC1K1	4	15233042	15237193	protein_coding	829266		238.945	119.37	175.778	514.643	503.61	474.164	AT4G31390 AT4G31390.1 Protein kinase superfamily protein;(source:Araport11) protein_coding ABC1-LIKE KINASE RELATED TO CHLOROPHYLL DEGRADATION AND OXIDATIVE STRESS 1 (ACDO1) ABC1-LIKE KINASE 1 (ABC1K1);PROTON GRADIENT REGULATION 6 (PGR6); (ATACDO1);ABC1-LIKE KINASE RELATED TO CHLOROPHYLL DEGRADATION AND OXIDATIVE STRESS 1 (ACDO1)
AT1G69870	AT1G69870	206.123	-1.44463	0.367386	0.316296	-4.56735	4.93929e-06	7.37832e-05	NPF2.13	1	26315787	26320233	protein_coding	843323	NRT1.7	71.6834	100.013	176.568	362.382	436.53	275.413	AT1G69870 AT1G69870.1 Encodes a low affinity nitrate transporter NRT1.7. Expressed in phloem. Responsible for source-to-sink remobilization of nitrate. The mRNA is cell-to-cell mobile. protein_coding NRT1/ PTR FAMILY 2.13 (NPF2.13) NITRATE TRANSPORTER 1.7 (NRT1.7); (ATNPF2.13);NRT1/ PTR FAMILY 2.13 (NPF2.13)
AT4G21215	AT4G21215	196.614	-1.44455	0.367408	0.408615	-3.53523	0.000407427	0.00326806		4	11310348	11313850	protein_coding	827870		51.2025	74.203	137.097	261.889	288.588	323.681	AT4G21215 AT4G21215.2 transmembrane protein;(source:Araport11) protein_coding
AT2G01180	AT2G01180	30.8206	-1.44418	0.3675	0.585605	-2.46614	0.0136578	0.0543465	ATPAP1	2	106621	108829	protein_coding	814646	ATPAP1	0	0	18.1567	115.719	41.14	28.3931	AT2G01180 AT2G01180.1 Encodes phosphatidate phosphatase. Up-regulated by genotoxic stress (gamma ray or UV-B) and elicitor treatments with mastoparan and harpin. Expressed in roots and leaves. protein_coding PHOSPHATIDIC ACID PHOSPHATASE 1 (PAP1) PHOSPHATIDIC ACID PHOSPHATASE 1 (ATPAP1); (ATLPP1);LIPID PHOSPHATE PHOSPHATASE 1 (LPP1);PHOSPHATIDIC ACID PHOSPHATASE 1 (PAP1)
AT3G13275	AT3G13275	8.89812	-1.44078	0.368368	0.545633	-2.64056	0.00827683	0.0365786		3	4289086	4289860	protein_coding	820527		3.4135	3.22622	2.36827	15.2261	9.93035	17.0358	AT3G13275 AT3G13275.1 transmembrane protein;(source:Araport11) protein_coding
AT5G06320	AT5G06320	385.699	-1.43985	0.368605	0.365865	-3.93547	8.30333e-05	0.000846699	NHL3	5	1930793	1931782	protein_coding	830520	NHL3	334.523	264.55	276.035	1208.95	592.983	868.828	AT5G06320 AT5G06320.1 encodes a protein whose sequence is similar to tobacco hairpin-induced gene (HIN1) and Arabidopsis non-race specific disease resistance gene (NDR1). Expression of this gene is induced by cucumber mosaic virus, spermine and Pseudomonas syringae pv. tomato DC3000. The gene product is localized to the plasma membrane. protein_coding NDR1/HIN1-LIKE 3 (NHL3) NDR1/HIN1-LIKE 3 (NHL…
AT2G36010	AT2G36010	44.7118	-1.43724	0.369273	0.357008	-4.0258	5.67823e-05	0.000614605	E2F3	2	15119516	15123184	protein_coding	818174	E2F3	13.654	16.1311	21.0513	42.6332	60.798	65.3041	AT2G36010 AT2G36010.2 Member of the E2F transcription factors, (cell cycle genes), key components of the cyclin D/retinoblastoma/E2F pathway. protein_coding E2F TRANSCRIPTION FACTOR 3 (E2F3) (ATE2FA);E2F TRANSCRIPTION FACTOR 3 (E2F3)
AT1G80730	AT1G80730	7.94602	-1.43605	0.369577	0.529494	-2.71212	0.00668541	0.0308949	ZFP1	1	30339322	30340385	protein_coding	844412	ZFP1	3.4135	3.22622	2.63141	15.2261	8.91705	17.0358	AT1G80730 AT1G80730.1 Encodes a zinc finger protein and is expressed at high levels in the shoot apex, including the apical meristem, developing leaves and the developing vascular system. expression induced three days post germination. T-DNA insertion mutant has a dominant phenotype in leaf initiation. protein_coding ZINC-FINGER PROTEIN 1 (ZFP1) ZINC-FINGER PROTEIN 1 (ZFP1);ARABIDOPSIS THALIANA Z…
AT4G01060	AT4G01060	17.74	-1.43467	0.369932	0.563992	-2.54377	0.0109663	0.0456031	ETC3	4	460395	461246	protein_coding	827917	ETC3	10.2405	9.67865	2.36827	24.3618	31.8176	39.7503	AT4G01060 AT4G01060.1 Encodes a Myb-related protein similar to CPC. Involved in epidermal cell differentiation. Mutants have reduced numbers of root hairs and increased trichome branching. Involved in endoreduplication. Loss of function mutants are hypertrophic and early flowering. protein_coding CAPRICE-LIKE MYB3 (CPL3) CAPRICE-LIKE MYB3 (CPL3);ENHANCER OF TRY AND CPC 3 (ETC3)
AT4G09750	AT4G09750	91.3965	-1.43286	0.370395	0.341746	-4.19278	2.75556e-05	0.000328123		4	6146623	6148814	protein_coding	826563		58.0294	74.203	48.1548	146.171	200.634	167.519	AT4G09750 AT4G09750.1 NAD(P)-binding Rossmann-fold superfamily protein;(source:Araport11) protein_coding
AT1G73630	AT1G73630	6.50189	-1.43155	0.370733	0.581058	-2.46369	0.0137516	0.0545899	CML26	1	27684673	27685614	protein_coding	843697		0	0	1.84199	9.13568	9.93035	11.3572	AT1G73630 AT1G73630.1 EF hand calcium-binding protein family;(source:Araport11) protein_coding
AT4G19690	AT4G19690	113.776	-1.43009	0.371108	0.479799	-2.9806	0.00287683	0.016058	IRT1	4	10707344	10709015	protein_coding	827713	IRT1	119.472	61.2981	20.2619	295.387	90.9944	292.449	AT4G19690 AT4G19690.2 The gene encodes Fe2+ transporter protein. It is a member of the Zrt/Irt-like protein (ZIP) family of transporters. AtIRT1 has broad specificity for divalent heavy metals, mediating the transport of zinc, manganese, cobalt and cadmium under Fe-deficient conditions. IRT1 is monoubiquitinated to promote endocytic trafficking. The mRNA is cell-to-cell mobile. protein_coding IRO…
AT4G22758	AT4G22758	8.71666	-1.42958	0.37124	0.556632	-2.56826	0.010221	0.0432105		4	11958128	11960071	protein_coding	10723027		0	3.22622	5.52596	18.2714	21.482	11.3572	AT4G22758 AT4G22758.1 PPR containing protein;(source:Araport11) protein_coding
AT3G01410	AT3G01410	42.4005	-1.42953	0.371251	0.381161	-3.75047	0.000176501	0.00158686		3	153343	155657	protein_coding	821319		23.8945	29.036	16.3147	60.9045	45.8012	96.5365	AT3G01410 AT3G01410.1 Polynucleotidyl transferase, ribonuclease H-like superfamily protein;(source:Araport11) protein_coding
AT1G80120	AT1G80120	19.1095	-1.42871	0.371463	0.363429	-3.93119	8.45251e-05	0.000858089		1	30138818	30140360	protein_coding	844352		10.2405	12.9049	8.9468	24.3618	30.399	31.2324	AT1G80120 AT1G80120.1 LURP-one-like protein (DUF567);(source:Araport11) protein_coding
AT4G12120	AT4G12120	66.9403	-1.42728	0.37183	0.338821	-4.2125	2.52555e-05	0.000305501	SEC1B	4	7256522	7261180	protein_coding	826820	SEC1B	23.8945	29.036	60.5225	109.628	161.723	99.3758	AT4G12120 AT4G12120.1 member of KEULE Gene Family protein_coding (SEC1B) (ATSEC1B); (SEC1B)
AT1G56080	AT1G56080	26.2293	-1.4263	0.372085	0.355961	-4.00689	6.15234e-05	0.000658527		1	20974161	20976372	protein_coding	842059		13.654	12.9049	14.7359	33.4975	41.748	53.9468	AT1G56080 AT1G56080.1 interactor of constitutive active ROPs protein;(source:Araport11) protein_coding
AT5G11920	AT5G11920	14.7668	-1.42598	0.372167	0.511672	-2.7869	0.00532152	0.0258922	CWINV6	5	3839316	3842409	protein_coding	831065	AtcwINV6	6.82699	19.3573	6.05225	12.1809	61.406	19.8752	AT5G11920 AT5G11920.1 Encodes a protein with fructan exohydrolase (FEH) activity acting on both inulin and levan-type fructans (1- and 6-FEH). The enzyme does not have invertase activity. protein_coding 6-&1-FRUCTAN EXOHYDROLASE (cwINV6) 6-&1-FRUCTAN EXOHYDROLASE (AtcwINV6);6-&1-FRUCTAN EXOHYDROLASE (cwINV6)
AT2G37460	AT2G37460	35.6489	-1.42585	0.3722	0.431346	-3.30558	0.000947784	0.00655503		2	15726338	15729170	protein_coding	818323		27.308	38.7146	15.2622	63.9498	79.6454	90.8578	AT2G37460 AT2G37460.1 nodulin MtN21-like transporter family protein protein_coding USUALLY MULTIPLE ACIDS MOVE IN AND OUT TRANSPORTERS 12 (UMAMIT12) USUALLY MULTIPLE ACIDS MOVE IN AND OUT TRANSPORTERS 12 (UMAMIT12)
AT4G23990	AT4G23990	18.761	-1.42559	0.372266	0.572232	-2.49129	0.012728	0.0514005	CSLG3	4	12456342	12460753	protein_coding	828499	ATCSLG3	0	12.9049	7.89423	60.9045	37.4921	11.3572	AT4G23990 AT4G23990.1 encodes a protein similar to cellulose synthase protein_coding CELLULOSE SYNTHASE LIKE G3 (CSLG3) ARABIDOPSIS THALIANA CELLULOSE SYNTHASE-LIKE G3 (ATCSLG3);CELLULOSE SYNTHASE LIKE G3 (CSLG3)
AT4G23140	AT4G23140	3.70559	-1.4254	0.372317	0.572409	-2.49017	0.0127681	0.0515299	CRK6	4	12121369	12124564	protein_coding	828413	CRK6	0	0	2.89455	9.13568	24.1166	2.83931	AT4G23140 AT4G23140.2 Arabidopsis thaliana receptor-like protein kinase. Naming convention from Chen et al 2003 (PMID 14756307) protein_coding CYSTEINE-RICH RLK (RECEPTOR-LIKE PROTEIN KINASE) 6 (CRK6) CYSTEINE-RICH RLK (RECEPTOR-LIKE PROTEIN KINASE) 6 (CRK6)
AT1G62870	AT1G62870	11.9053	-1.42443	0.372566	0.524182	-2.71744	0.00657893	0.0305334		1	23283912	23286797	protein_coding	842588		3.4135	3.22622	6.84167	21.3166	18.2394	25.5538	AT1G62870 AT1G62870.1 hypothetical protein;(source:Araport11) protein_coding
AT1G56650	AT1G56650	6.26975	-1.42435	0.372586	0.557251	-2.55604	0.0105871	0.0443792	MYB75	1	21233555	21235292	protein_coding	842120	PAP1	6.82699	0	0	6.09045	45.8012	14.1965	AT1G56650 AT1G56650.1 Encodes a putative MYB domain containing transcription factor involved in anthocyanin metabolism and radical scavenging. Essential for the sucrose-mediated expression of the dihydroflavonol reductase gene. Auxin and ethylene responsiveness of PAP1 transcription is lost in myb12 mutants. Interacts with JAZ proteins to regulate anthocyanin accumulation. protein_coding PRODUCTI…
AT5G23850	AT5G23850	62.4149	-1.42238	0.373096	0.280389	-5.07289	3.91824e-07	7.71598e-06		5	8037798	8040941	protein_coding	832450		34.135	35.4884	40.5237	112.673	101.533	116.412	AT5G23850 AT5G23850.1 O-glucosyltransferase rumi-like protein (DUF821);(source:Araport11) protein_coding
AT2G30766	AT2G30766	53.7827	-1.42198	0.373201	0.51795	-2.74539	0.00604388	0.0285793		2	13107583	13110480	protein_coding	6240993		58.0294	45.167	3.42083	112.673	131.324	122.09	AT2G30766 AT2G30766.1 hypothetical protein;(source:Araport11) protein_coding
AT5G41400	AT5G41400	69.08	-1.42148	0.373329	0.35679	-3.98408	6.77412e-05	0.000716702		5	16569375	16570275	protein_coding	834142		68.2699	41.9408	22.6301	127.9	113.084	116.412	AT5G41400 AT5G41400.1 RING/U-box superfamily protein;(source:Araport11) protein_coding
AT2G18950	AT2G18950	115.423	-1.41864	0.374064	0.565769	-2.50746	0.0121601	0.0495771	HPT1	2	8207199	8210513	protein_coding	816412	HPT1	54.6159	0	65.259	219.256	266.903	110.733	AT2G18950 AT2G18950.1 Encodes homogentisate phytyltransferase involved in tocopherol biosynthesis. Has impact on seed longevity and plays a role in the adaptation to low temperature stress, notably phloem loading. protein_coding HOMOGENTISATE PHYTYLTRANSFERASE 1 (HPT1) HOMOGENTISATE PHYTYLTRANSFERASE 1 (HPT1);VITAMIN E 2 (VTE2);HOMOGENTISATE PHYTYLTRANSFERASE (ATHPT); (TPT1)
AT3G60440	AT3G60440	94.0118	-1.41803	0.374223	0.302075	-4.69428	2.67542e-06	4.24957e-05		3	22337791	22339520	protein_coding	825215		78.5104	51.6195	32.1032	109.628	153.616	147.644	AT3G60440 AT3G60440.1 Phosphoglycerate mutase family protein;(source:Araport11) protein_coding
AT4G05520	AT4G05520	113.631	-1.41776	0.374292	0.222653	-6.36761	1.92002e-10	8.00984e-09	EHD2	4	2804403	2808015	protein_coding	825902	ATEHD2	44.3755	83.8816	56.5753	124.854	175.301	190.234	AT4G05520 AT4G05520.1 Encodes AtEHD2, one of the Arabidopsis Eps15 homology domain proteins involved in endocytosis (AtEHD1, At3g20290). protein_coding EPS15 HOMOLOGY DOMAIN 2 (EHD2) EPS15 HOMOLOGY DOMAIN 2 (ATEHD2);EPS15 HOMOLOGY DOMAIN 2 (EHD2)
AT3G52180	AT3G52180	115.309	-1.41766	0.374318	0.534421	-2.65271	0.00798481	0.0355023	DSP4	3	19349600	19353728	protein_coding	824383	ATPTPKIS1	27.308	0	147.096	204.03	347.562	170.358	AT3G52180 AT3G52180.1 Encodes a plant-specific glucan phosphatase that contains a noncatalytic carbohydrate-binding module as well as a dual specificity protein phosphatase domain. SEX4 can dephosphorylate C6- and C3-glucosyl residues on native starch grains and related maltodextrin compounds in vitro. This protein interacts with the plant SnRK AKIN11, binds starch, and is localized in the chloro…
AT1G61640	AT1G61640	57.0657	-1.41667	0.374577	0.311201	-4.55225	5.30748e-06	7.81989e-05		1	22746340	22749264	protein_coding	842460		20.481	19.3573	36.8398	94.402	92.2104	68.1434	AT1G61640 AT1G61640.1 Protein kinase superfamily protein;(source:Araport11) protein_coding
AT2G25140	AT2G25140	126.765	-1.41583	0.374794	0.243222	-5.82114	5.84467e-09	1.75187e-07	CLPB4	2	10697629	10702203	protein_coding	817052	HSP98.7	78.5104	80.6554	56.8385	164.442	196.986	198.752	AT2G25140 AT2G25140.1 Encodes ClpB4, which belongs to the Casein lytic proteinase/heat shock protein 100 (Clp/Hsp100) family. Targeted to the mitochondrion, also referred to as ClpB-m. Transcripts of ClpB4 accumulate dramatically at high temperatures, suggesting that it may be involved in response to heat stress. protein_coding CASEIN LYTIC PROTEINASE B4 (CLPB4) CASEIN LYTIC PROTEINASE B-M (CLPB-…
AT5G62840	AT5G62840	46.632	-1.41534	0.374922	0.327286	-4.32448	1.52895e-05	0.000198731		5	25228139	25229738	protein_coding	836405		37.5485	9.67865	24.209	94.402	53.7049	73.822	AT5G62840 AT5G62840.1 Phosphoglycerate mutase family protein;(source:Araport11) protein_coding
AT1G78860	AT1G78860	21.0606	-1.41357	0.375381	0.436705	-3.23691	0.00120833	0.00799758		1	29646003	29647691	protein_coding	844223		10.2405	19.3573	7.36795	24.3618	32.4256	45.4289	AT1G78860 AT1G78860.1 curculin-like (mannose-binding) lectin family protein, low similarity to Ser/Thr protein kinase (Zea mays) GI:2598067; contains Pfam profile PF01453: Lectin (probable mannose binding) but not the protein kinase domain of the Z. mays protein protein_coding
AT1G30280	AT1G30280	192.802	-1.4135	0.375399	0.567926	-2.48889	0.0128143	0.0516693		1	10662608	10664668	protein_coding	839908		34.135	0	158.411	286.251	365.802	315.163	AT1G30280 AT1G30280.1 Chaperone DnaJ-domain superfamily protein;(source:Araport11) protein_coding
AT1G24070	AT1G24070	15.8353	-1.41287	0.375563	0.584293	-2.41809	0.0156023	0.0601306	CSLA10	1	8516166	8519984	protein_coding	839019	ATCSLA10	0	12.9049	5.52596	63.9498	29.1831	17.0358	AT1G24070 AT1G24070.1 encodes a gene similar to cellulose synthase protein_coding CELLULOSE SYNTHASE-LIKE A10 (CSLA10) CELLULOSE SYNTHASE-LIKE A10 (ATCSLA10);CELLULOSE SYNTHASE-LIKE A10 (CSLA10);CELLULOSE SYNTHASE LIKE A10 (CSLA10)
AT1G02920	AT1G02920	404.181	-1.41235	0.375699	0.365213	-3.86721	0.000110089	0.00107186	GSTF7	1	658578	659980	protein_coding	839295	ATGSTF7	167.261	193.573	392.607	441.558	1404.03	428.735	AT1G02920 AT1G02920.1 Encodes glutathione transferase belonging to the phi class of GSTs. Naming convention according to Wagner et al. (2002). protein_coding GLUTATHIONE S-TRANSFERASE 7 (GSTF7) GLUTATHIONE S-TRANSFERASE 7 (GSTF7); (ATGSTF8);GLUTATHIONE S-TRANSFERASE 11 (GST11); (ATGSTF7);ARABIDOPSIS GLUTATHIONE S-TRANSFERASE 11 (ATGST11)
AT3G10320	AT3G10320	23.2222	-1.41233	0.375704	0.431192	-3.27542	0.00105506	0.00717238		3	3195314	3197457	protein_coding	820194		13.654	6.45243	20.2619	48.7236	57.3528	36.911	AT3G10320 AT3G10320.1 MUCI21 is a GT61 protein required for the production of highly branched xylan in seed coat mucilage. MUCI21 likely decorates xylan with xylose side chains that seem to be necessary for pectin attachment to the seed surface. protein_coding MUCILAGE-RELATED 21 (MUCI21) MUCILAGE-MODIFIED 5 (MUM5); (MUM5);MUCILAGE-RELATED 21 (MUCI21)
AT1G74450	AT1G74450	135.263	-1.41152	0.375916	0.523849	-2.69451	0.00704924	0.0321784		1	27982453	27984280	protein_coding	843786		105.818	93.5603	75.2584	645.588	87.9545	281.091	AT1G74450 AT1G74450.1 Plants overexpressing At1g74450 are stunted in height and have reduced male fertility. protein_coding
AT5G24105	AT5G24105	16.803	-1.4112	0.375999	0.521741	-2.70479	0.00683478	0.0314345	AGP41	5	8151907	8153007	protein_coding	2745995	AGP41	17.0675	6.45243	2.36827	18.2714	32.0203	25.5538	AT5G24105 AT5G24105.1 Encodes a putative arabinogalactan-protein (AGP41). protein_coding ARABINOGALACTAN PROTEIN 41 (AGP41) ARABINOGALACTAN PROTEIN 41 (AGP41)
AT3G27870	AT3G27870	114.249	-1.41041	0.376204	0.472187	-2.98698	0.00281749	0.015786	ALA8	3	10330547	10335490	protein_coding	822407		0	77.4292	82.6263	216.211	178.544	173.198	AT3G27870 AT3G27870.1 ATPase E1-E2 type family protein / haloacid dehalogenase-like hydrolase family protein;(source:Araport11) protein_coding
AT2G26400	AT2G26400	12.0002	-1.41001	0.376309	0.578999	-2.43526	0.0148813	0.0579739	ARD	2	11231770	11233388	protein_coding	817180	ARD	3.4135	3.22622	0.526282	9.13568	27.9671	0	AT2G26400 AT2G26400.1 Encodes a protein predicted to belong to the acireductone dioxygenase (ARD/ARD?)family. protein_coding ACIREDUCTONE DIOXYGENASE 3 (ARD3) ACIREDUCTONE DIOXYGENASE 3 (ARD3);ACIREDUCTONE DIOXYGENASE 3 (ATARD3);ACIREDUCTONE DIOXYGENASE (ARD)
AT5G06630	AT5G06630	13.4419	-1.40899	0.376576	0.570609	-2.46927	0.013539	0.0540006		5	2036312	2037855	protein_coding	817037		3.4135	6.45243	6.31539	48.7236	13.5782	22.7145	AT5G06630 AT5G06630.1 proline-rich extensin-like family protein;(source:Araport11) protein_coding
AT5G15190	AT5G15190	30.0383	-1.40814	0.376798	0.451543	-3.1185	0.00181772	0.0110744		5	4932708	4933620	protein_coding	831371		20.481	12.9049	18.9462	73.0854	49.6517	53.9468	AT5G15190 AT5G15190.1 hypothetical protein;(source:Araport11) protein_coding
AT3G16340	AT3G16340	178.864	-1.40791	0.376857	0.233746	-6.02324	1.7096e-09	5.87422e-08	ABCG29	3	5539385	5546487	protein_coding	820881	PDR1	129.713	112.918	94.4677	374.563	246.435	295.288	AT3G16340 AT3G16340.1 Encodes a p-coumaryl alcohol exporter involved in lignin biosynthesis. protein_coding ATP-BINDING CASSETTE G29 (ABCG29) PLEIOTROPIC DRUG RESISTANCE 1 (ATPDR1); (ATABCG29);ATP-BINDING CASSETTE G29 (ABCG29);PLEIOTROPIC DRUG RESISTANCE 1 (PDR1)
AT4G16265	AT4G16265	32.0873	-1.40681	0.377144	0.531775	-2.64551	0.00815688	0.036162	NRPB9B	4	9202250	9204147	protein_coding	827321	NRPB9B	0	12.9049	16.5779	27.407	49.6517	59.6255	AT4G16265 AT4G16265.1 One of two highly similar, non-catalytic subunits common to nuclear DNA-directed RNA polymerases II, IV and V; homologous to budding yeast RPB9. Appears to be redundant with At3g16980 protein_coding (NRPB9B) (NRPE9B);DEFECTIVE IN MERISTEM SILENCING 13 (DMS13); (NRPB9B); (NRPD9B)
AT3G25780	AT3G25780	30.2917	-1.40538	0.377518	0.50189	-2.80018	0.00510748	0.0250571	AOC3	3	9409160	9411090	protein_coding	822169	AOC3	23.8945	19.3573	15.7885	100.492	51.4757	51.1075	AT3G25780 AT3G25780.1 Encodes allene oxide cyclase, one of the enzymes involved in jasmonic acid biosynthesis. One of four genes in Arabidopsis that encode this enzyme. mRNA expression is upregulated in senescing leaves. Note: Nomenclature for Arabidopsis allene oxide cyclase 3 (AOC3, AT3G25780) gene is based on Stenzel et al. 2003 Plant Molecular Biology 51:895-911. AOC3 (AT3G25780) is also refe…
AT2G45220	AT2G45220	128.809	-1.4047	0.377697	0.393392	-3.57074	0.000355972	0.00291429	PME17	2	18644061	18646606	protein_coding	819130		136.54	103.239	105.52	197.94	659.253	156.162	AT2G45220 AT2G45220.1 Plant invertase/pectin methylesterase inhibitor superfamily;(source:Araport11) protein_coding PECTIN METHYLESTERASE 17 (PME17) PECTIN METHYLESTERASE 17 (PME17); (ATPME17)
AT5G62900	AT5G62900	226.875	-1.40363	0.377978	0.365267	-3.84274	0.000121671	0.00116177		5	25248690	25250032	protein_coding	836410		34.135	80.6554	179.199	310.613	292.641	332.199	AT5G62900 AT5G62900.1 basic-leucine zipper transcription factor K;(source:Araport11) protein_coding
AT5G55050	AT5G55050	34.597	-1.40281	0.378192	0.492863	-2.84625	0.00442381	0.0224425		5	22337626	22340389	protein_coding	835596		10.2405	22.5835	9.47308	51.7689	55.1236	34.0717	AT5G55050 AT5G55050.1 GDSL-motif esterase/acyltransferase/lipase. Enzyme group with broad substrate specificity that may catalyze acyltransfer or hydrolase reactions with lipid and non-lipid substrates. The mRNA is cell-to-cell mobile. protein_coding
AT1G17665	AT1G17665	58.0225	-1.4019	0.378431	0.54975	-2.55007	0.0107702	0.0449612		1	6072153	6074525	protein_coding	838343		0	9.67865	51.5757	82.2211	96.2636	110.733	AT1G17665 AT1G17665 -
AT1G23205	AT1G23205	24.7886	-1.39828	0.37938	0.498132	-2.80706	0.00499966	0.0246736		1	8233953	8235019	protein_coding	838929		20.481	9.67865	5.52596	39.5879	26.7511	48.2682	AT1G23205 AT1G23205.1 Plant invertase/pectin methylesterase inhibitor superfamily protein;(source:Araport11) protein_coding
AT3G16330	AT3G16330	5.67895	-1.39751	0.379583	0.559421	-2.49814	0.0124848	0.0506191		3	5535124	5536237	protein_coding	820880		3.4135	0	3.15769	9.13568	14.5915	8.51792	AT3G16330 AT3G16330.1 Avr9/Cf-9 rapidly elicited protein;(source:Araport11) protein_coding
AT2G28140	AT2G28140	8.61915	-1.39693	0.379737	0.567262	-2.46258	0.0137941	0.0547044		2	11994954	11996236	protein_coding	817360		3.4135	0	2.63141	18.2714	10.741	11.3572	AT2G28140 AT2G28140.1 enabled-like protein (DUF1635);(source:Araport11) protein_coding
AT1G56670	AT1G56670	9.1744	-1.39679	0.379773	0.577993	-2.41662	0.0156653	0.0603099	LIP4	1	21241579	21244207	protein_coding	842122		6.82699	6.45243	0	27.407	15.4022	14.1965	AT1G56670 AT1G56670.1 GDSL-motif esterase/acyltransferase/lipase. Enzyme group with broad substrate specificity that may catalyze acyltransfer or hydrolase reactions with lipid and non-lipid substrates. protein_coding
AT3G01960	AT3G01960	5.80496	-1.39553	0.380104	0.583203	-2.39287	0.016717	0.0631767		3	323855	325346	protein_coding	821109		0	0	0.263141	9.13568	5.87714	8.51792	AT3G01960 AT3G01960.1 hypothetical protein;(source:Araport11) protein_coding
AT5G09800	AT5G09800	13.4091	-1.39552	0.380109	0.565145	-2.46931	0.0135375	0.0540006	PUB28	5	3042904	3044546	protein_coding	830840		3.4135	16.1311	4.4734	63.9498	25.3325	8.51792	AT5G09800 AT5G09800.1 ARM repeat superfamily protein;(source:Araport11) protein_coding
AT3G18280	AT3G18280	43.7084	-1.39446	0.380387	0.286525	-4.8668	1.13421e-06	2.01474e-05		3	6266946	6267648	protein_coding	821356		37.5485	38.7146	28.9455	76.1307	99.9114	88.0185	AT3G18280 AT3G18280.1 Bifunctional inhibitor/lipid-transfer protein/seed storage 2S albumin superfamily protein;(source:Araport11) protein_coding TRACHEARY ELEMENT DIFFERENTIATION-RELATED 4 (TED4) (ATTED4);TRACHEARY ELEMENT DIFFERENTIATION-RELATED 4 (TED4)
AT5G59180	AT5G59180	59.2224	-1.3935	0.380639	0.280768	-4.96319	6.93452e-07	1.29327e-05	NRPB7	5	23883356	23885305	protein_coding	836036	NRPB7	10.2405	32.2622	38.9449	85.2663	95.6556	85.1792	AT5G59180 AT5G59180.1 Non-catalytic subunit specific to DNA-directed RNA polymerase II; the ortholog of budding yeast RPB7 protein_coding (NRPB7) (NRPB7)
AT4G11990	AT4G11990	21.3957	-1.39344	0.380655	0.426801	-3.26485	0.00109521	0.00737411		4	7186012	7189962	protein_coding	826806		10.2405	9.67865	6.57853	18.2714	30.399	19.8752	AT4G11990 AT4G11990.1 Cell cycle regulated microtubule associated protein;(source:Araport11) protein_coding
AT1G08730	AT1G08730	13.4343	-1.39237	0.38094	0.583744	-2.38523	0.0170684	0.0642661	XI-C	1	2779438	2788477	protein_coding	837394	XIC	0	6.45243	0	15.2261	15.6048	34.0717	AT1G08730 AT1G08730.1 Encodes a class XI myosin that is involved in organelle motility, actin organization, and optimal growth of pollen tubes. protein_coding (XIC) MYOSIN XI C (ATXIC); (XIC)
AT1G07370	AT1G07370	59.2966	-1.39195	0.38105	0.326316	-4.26565	1.99318e-05	0.000249508	PCNA	1	2263037	2264553	protein_coding	837249	PCNA1	13.654	51.6195	28.4192	79.1759	84.9146	99.3758	AT1G07370 AT1G07370.1 Encodes putative proliferating cell nuclear antigen involved in cell cycle regulation. May be sumoylated. protein_coding PROLIFERATING CELLULAR NUCLEAR ANTIGEN 1 (PCNA1) PROLIFERATING CELLULAR NUCLEAR ANTIGEN 1 (ATPCNA1);PROLIFERATING CELLULAR NUCLEAR ANTIGEN 1 (PCNA1)
AT5G08020	AT5G08020	27.963	-1.39146	0.381178	0.40412	-3.44319	0.00057489	0.00433095	RPA1B	5	2571957	2575061	protein_coding	830696	ATRPA70B	23.8945	19.3573	12.3676	45.6784	46.4092	59.6255	AT5G08020 AT5G08020.1 Encodes a homolog of Replication Protein A. rpa70b mutants are hypersensitive to UV-B radiation and MMS treatments suggesting a role for this protein in DNA damage repair. The mRNA is cell-to-cell mobile. protein_coding RPA70-KDA SUBUNIT B (RPA70B) ARABIDOPSIS THALIANA RPA70-KDA SUBUNIT B (ATRPA70B);REPLICATION PROTEIN A 1B (RPA1B);RPA70-KDA SUBUNIT B (RPA70B)
AT1G02230	AT1G02230	6.71622	-1.39007	0.381546	0.5378	-2.58473	0.00974545	0.0415936	NAC004	1	434965	436922	protein_coding	837630	ANAC004	0	9.67865	3.42083	12.1809	18.8474	11.3572	AT1G02230 AT1G02230.1 NAC domain containing protein 4;(source:Araport11) protein_coding NAC DOMAIN CONTAINING PROTEIN 4 (NAC004) NAC DOMAIN CONTAINING PROTEIN 4 (NAC004);NAC DOMAIN CONTAINING PROTEIN 4 (ANAC004)
AT2G46110	AT2G46110	42.6832	-1.38964	0.381659	0.368316	-3.77297	0.000161319	0.00146911	KPHMT1	2	18954570	18956582	protein_coding	819219	PANB1	10.2405	9.67865	26.3141	57.8593	56.5422	59.6255	AT2G46110 AT2G46110.1 Encodes a ketopentoate hydroxymethyltransferase that appears to localize to the mitochondria. This protein is expected to play a role in pantothenate (vitamin B5) biosynthesis. protein_coding KETOPANTOATE HYDROXYMETHYLTRANSFERASE 1 (KPHMT1) KETOPANTOATE HYDROXYMETHYLTRANSFERASE 1 (KPHMT1); (PANB1)
AT1G66670	AT1G66670	876.739	-1.38847	0.38197	0.133537	-10.3977	2.54075e-25	7.2705e-23	CLPP3	1	24863734	24865848	protein_coding	842985	CLPP3	453.995	412.956	623.381	1288.13	1396.73	1411.14	AT1G66670 AT1G66670.1 One of several nuclear-encoded ClpPs (caseinolytic protease). Contains a highly conserved catalytic triad of Ser-type proteases (Ser-His-Asp). The name reflects nomenclature described in Adam et. al (2001). protein_coding CLP PROTEASE PROTEOLYTIC SUBUNIT 3 (CLPP3) CLP PROTEASE PROTEOLYTIC SUBUNIT 3 (CLPP3); (NCLPP3)
AT3G09910	AT3G09910	34.8376	-1.38748	0.382233	0.44475	-3.11968	0.0018105	0.0110462	RABC2B	3	3036611	3038502	protein_coding	820149	RABC2b	3.4135	19.3573	18.4199	39.5879	47.2198	59.6255	AT3G09910 AT3G09910.1 RAB GTPase homolog C2B;(source:Araport11) protein_coding RAB GTPASE HOMOLOG C2B (RABC2b) (ATRAB18C);RAB GTPASE HOMOLOG C2B (RABC2b);RAB GTPASE HOMOLOG C2B (ATRABC2B)
AT3G25250	AT3G25250	20.5157	-1.38738	0.382258	0.509071	-2.72532	0.00642398	0.0300048	OXI1	3	9195334	9197126	protein_coding	822119	AGC2-1	17.0675	16.1311	11.5782	66.995	37.4921	45.4289	AT3G25250 AT3G25250.1 Arabidopsis protein kinase The mRNA is cell-to-cell mobile. protein_coding AGC2 KINASE 1 (AGC2-1) AGC2 KINASE 1 (AGC2-1); (AtOXI1);OXIDATIVE SIGNAL-INDUCIBLE1 (OXI1); (AGC2)
AT1G07070	AT1G07070	110.933	-1.38723	0.382299	0.235658	-5.88661	3.94201e-09	1.23198e-07	RPL35AA	1	2168561	2169957	protein_coding	837218		58.0294	64.5243	57.3648	137.035	150.779	201.591	AT1G07070 AT1G07070.1 Ribosomal protein L35Ae family protein;(source:Araport11) protein_coding
AT1G77110	AT1G77110	19.1093	-1.38714	0.382321	0.507979	-2.73071	0.00631981	0.0296088	PIN6	1	28970714	28974805	protein_coding	844046	PIN6	10.2405	12.9049	2.63141	30.4523	13.1729	36.911	AT1G77110 AT1G77110.1 Rate-limiting factor in saturable efflux of auxins. PINs are directly involved of in catalyzing cellular auxin efflux. protein_coding PIN-FORMED 6 (PIN6) PIN-FORMED 6 (PIN6)
AT1G23150	AT1G23150	37.6833	-1.38696	0.382368	0.406199	-3.4145	0.000638994	0.00473595		1	8206549	8207618	protein_coding	838923		10.2405	19.3573	29.2087	94.402	57.7581	53.9468	AT1G23150 AT1G23150.1 hypothetical protein;(source:Araport11) protein_coding
AT1G60270	AT1G60270	67.6381	-1.38667	0.382446	0.44232	-3.135	0.00171857	0.0106044	BGLU6	1	22221575	22224358	protein_coding	3767579	BGLU6	54.6159	32.2622	13.6833	103.538	85.3199	107.894	AT1G60270 AT1G60270.1 beta glucosidase 6;(source:Araport11) protein_coding BETA GLUCOSIDASE 6 (BGLU6) BETA GLUCOSIDASE 6 (BGLU6)
AT1G44800	AT1G44800	182.449	-1.38667	0.382447	0.335665	-4.1311	3.61026e-05	0.000415316		1	16913994	16917053	protein_coding	841044		81.9239	180.668	119.992	505.508	254.136	343.556	AT1G44800 AT1G44800.1 Encodes Siliques Are Red 1 (SIAR1). Functions as a bidirectional amino acid transporter that is crucial for the amino acid homeostasis of siliques. Member of nodulin MtN21-like transporter family. protein_coding SILIQUES ARE RED 1 (SIAR1) USUALLY MULTIPLE ACIDS MOVE IN AND OUT TRANSPORTERS 18 (UMAMIT18);SILIQUES ARE RED 1 (SIAR1)
AT1G46480	AT1G46480	16.5758	-1.38557	0.382739	0.502446	-2.75764	0.00582201	0.0277451	WOX4	1	17236524	17238185	protein_coding	841113	WOX4	10.2405	9.67865	12.6308	51.7689	40.7347	22.7145	AT1G46480 AT1G46480.1 Encodes WOX4, a WUSCHEL-related homeobox gene family member with 65 amino acids in its homeodomain. Proteins in this family contain a sequence of eight residues (TLPLFPMH) downstream of the homeodomain called the WUS box. This protein also contains an acidic domain approximately 10 residues upstream of the WUS box. Part of the TDIF-TDR-WOX4 signaling pathway that plays a cru…
AT5G19730	AT5G19730	54.2316	-1.38386	0.383193	0.452733	-3.05667	0.00223809	0.0131205	PME53	5	6670275	6673625	protein_coding	832093		37.5485	38.7146	6.31539	73.0854	66.2699	96.5365	AT5G19730 AT5G19730.1 Pectin lyase-like superfamily protein;(source:Araport11) protein_coding
AT3G02990	AT3G02990	80.4263	-1.38347	0.383295	0.319172	-4.33456	1.4605e-05	0.000191191	HSFA1E	3	673428	676428	protein_coding	821162	ATHSFA1E	13.654	35.4884	51.3125	97.4473	115.719	113.572	AT3G02990 AT3G02990.1 member of Heat Stress Transcription Factor (Hsf) family The mRNA is cell-to-cell mobile. protein_coding HEAT SHOCK TRANSCRIPTION FACTOR A1E (HSFA1E) HEAT SHOCK TRANSCRIPTION FACTOR A1E (ATHSFA1E);HEAT SHOCK TRANSCRIPTION FACTOR A1E (HSFA1E)
AT5G59550	AT5G59550	205.962	-1.38338	0.383321	0.482514	-2.86702	0.00414359	0.0213342		5	23998164	24000166	protein_coding	836074		208.223	132.275	108.151	919.658	188.271	377.628	AT5G59550 AT5G59550.1 Encodes an ABA- and drought-induced RING-DUF1117 gene whose mutation results in hyposensitive phenotypes toward ABA in terms of germination rate and stomatal closure and markedly reduced tolerance to drought stress relative to wild-type plants. protein_coding RING AND DOMAIN OF UNKNOWN FUNCTION 1117 2 (RDUF2) RING AND DOMAIN OF UNKNOWN FUNCTION 1117 2 (RDUF2);ARABIDOPSIS THA…
AT2G31270	AT2G31270	51.3001	-1.38326	0.383352	0.315288	-4.3873	1.14768e-05	0.000154776	CDT1A	2	13328862	13331831	protein_coding	817684	ATCDT1A	20.481	29.036	32.3664	76.1307	76.4029	99.3758	AT2G31270 AT2G31270.1 Encodes a cyclin-dependent protein kinase. Involved in nuclear DNA replication and plastid division. Located in nucleus and chloroplast. protein_coding HOMOLOG OF YEAST CDT1 A (CDT1A) ARABIDOPSIS HOMOLOG OF YEAST CDT1 A (ATCDT1A);ARABIDOPSIS HOMOLOG OF YEAST CDT1 (CDT1);HOMOLOG OF YEAST CDT1 A (CDT1A)
AT2G20980	AT2G20980	18.6214	-1.38222	0.383628	0.444032	-3.11289	0.00185266	0.0112424	MCM10	2	9011344	9013963	protein_coding	816632	MCM10	10.2405	0	8.9468	18.2714	27.3591	25.5538	AT2G20980 AT2G20980.1 Similar to MCM10, which in other organism was shown to be involved in the initiation of DNA replication. protein_coding MINICHROMOSOME MAINTENANCE 10 (MCM10) MINICHROMOSOME MAINTENANCE 10 (MCM10)
AT3G58520	AT3G58520	19.8171	-1.38205	0.383673	0.4114	-3.35939	0.000781144	0.00560355		3	21643770	21645548	protein_coding	825021		10.2405	19.3573	8.68366	21.3166	31.8176	48.2682	AT3G58520 AT3G58520.1 Ubiquitin carboxyl-terminal hydrolase family protein;(source:Araport11) protein_coding
AT3G62690	AT3G62690	33.9106	-1.38191	0.383711	0.378318	-3.65278	0.000259421	0.00221597	ATL5	3	23185348	23186720	protein_coding	825443	ATL5	20.481	12.9049	18.9462	57.8593	54.3129	48.2682	AT3G62690 AT3G62690.1 Encodes a RING-H2 zinc finger protein related to ATL2. The ATL gene family is represented by fifteen sequences that contain, in addition to the RING, a transmembrane domain which is located in most of them towards the N-terminal end. protein_coding ATL5 (ATL5) ATL5 (ATL5)
AT3G57640	AT3G57640	13.4875	-1.38129	0.383875	0.567614	-2.4335	0.0149535	0.0581687		3	21344708	21346235	protein_coding	824933		0	9.67865	7.36795	60.9045	10.9436	17.0358	AT3G57640 AT3G57640.1 Protein kinase superfamily protein;(source:Araport11) protein_coding
AT2G19650	AT2G19650	55.5979	-1.37936	0.384389	0.365586	-3.77301	0.000161291	0.00146911		2	8493469	8495892	protein_coding	816484		51.2025	35.4884	17.1042	91.3568	86.7385	85.1792	AT2G19650 AT2G19650.1 Cysteine/Histidine-rich C1 domain family protein;(source:Araport11) protein_coding
AT5G64660	AT5G64660	60.9786	-1.37911	0.384455	0.479153	-2.87823	0.0039991	0.0207477	PUB27	5	25841913	25843555	protein_coding	836587	ATCMPG2	40.962	41.9408	38.1555	249.709	63.6353	90.8578	AT5G64660 AT5G64660.1 CYS, MET, PRO, and GLY protein 2;(source:Araport11) protein_coding "CYS, MET, PRO, AND GLY PROTEIN 2" (CMPG2) "CYS, MET, PRO, AND GLY PROTEIN 2" (CMPG2); (ATCMPG2)
AT2G35930	AT2G35930	110.17	-1.37861	0.384588	0.502607	-2.74292	0.00608954	0.0287506	PUB23	2	15082855	15084559	protein_coding	818166	PUB23	119.472	80.6554	56.0491	560.322	87.3465	215.787	AT2G35930 AT2G35930.1 Encodes a cytoplasmically localized U-box domain containing E3 ubiquitin ligase that is involved in the response to water stress and acts as a negative regulator of PAMP-triggered immunity. protein_coding PLANT U-BOX 23 (PUB23) (ATPUB23);PLANT U-BOX 23 (PUB23)
AT2G37960	AT2G37960	5.36052	-1.37861	0.384589	0.577788	-2.38601	0.0170323	0.0641697		2	15886548	15889258	protein_coding	818373		3.4135	0	1.57885	12.1809	7.70108	11.3572	AT2G37960 AT2G37960.1 myosin-M heavy protein;(source:Araport11) protein_coding
AT1G32870	AT1G32870	37.7707	-1.37855	0.384604	0.56367	-2.44568	0.0144581	0.056687	ANAC13	1	11911631	11913947	protein_coding	840181	ANAC13	0	0	27.3667	24.3618	82.6853	53.9468	AT1G32870 AT1G32870.1 Expression in rosette leaves is activated by high concentration of boron. protein_coding NAC DOMAIN PROTEIN 13 (NAC13) NAC DOMAIN PROTEIN 13 (ANAC13);NAC DOMAIN PROTEIN 13 (NAC13);ARABIDOPSIS NAC DOMAIN CONTAINING PROTEIN 13 (ANAC013)
AT3G49725	AT3G49725	47.8811	-1.37676	0.385083	0.287625	-4.78664	1.69594e-06	2.85121e-05		3	18442228	18445457	protein_coding	7922380		10.2405	25.8097	30.2612	48.7236	79.4428	79.5006	AT3G49725 AT3G49725.1 GTP-binding protein, HflX;(source:Araport11) protein_coding
AT2G34650	AT2G34650	42.2005	-1.37669	0.385103	0.41032	-3.35515	0.00079321	0.00567012	PID	2	14589736	14592140	protein_coding	818030	PID	23.8945	12.9049	29.4718	106.583	54.3129	62.4648	AT2G34650 AT2G34650.1 Encodes a protein serine/threonine kinase that may act as a positive regulator of cellular auxin efflux, as a a binary switch for PIN polarity, and as a negative regulator of auxin signaling. Recessive mutants exhibit similar phenotypes as pin-formed mutants in flowers and inflorescence but distinct phenotypes in cotyledons and leaves. Expressed in the vascular tissue proxim…
AT2G02740	AT2G02740	123.704	-1.37472	0.385629	0.237059	-5.79905	6.66926e-09	1.97001e-07	WHY3	2	769334	771235	protein_coding	814803	ATWHY3	68.2699	83.8816	61.0487	188.804	144.497	238.502	AT2G02740 AT2G02740.1 Encodes a homolog of the potato p24 protein. It shares the conserved KGKAAL domain, a putative DNA-binding domain, with potato p24 and is localized to the plastid and not the nucleus. protein_coding WHIRLY 3 (WHY3) A. THALIANA WHIRLY 3 (ATWHY3);WHIRLY 3 (WHY3);PLASTID TRANSCRIPTIONALLY ACTIVE11 (PTAC11)
AT1G79610	AT1G79610	91.0218	-1.37298	0.386093	0.292891	-4.68768	2.76317e-06	4.36624e-05	NHX6	1	29952873	29957201	protein_coding	844299	ATNHX6	34.135	48.3933	49.2074	121.809	144.294	105.054	AT1G79610 AT1G79610.1 Encodes an endosomal Na(+)/H(+) antiporter: AT1G54370 (NHX5), AT1G79610 (NHX6). Double knockout nhx5 nhx6 showed reduced growth, with smaller and fewer cells and increased sensitivity to salinity. protein_coding NA+/H+ ANTIPORTER 6 (NHX6) NA+/H+ ANTIPORTER 6 (NHX6);ARABIDOPSIS NA+/H+ ANTIPORTER 6 (ATNHX6)
AT4G12130	AT4G12130	35.4377	-1.3728	0.386141	0.39732	-3.45515	0.000549989	0.00417426		4	7263576	7265879	protein_coding	826821		10.2405	29.036	18.1567	39.5879	64.0406	62.4648	AT4G12130 AT4G12130.1 Encodes a mitochondrial COG0354 protein that requires folate for its function in Fe/S cluster biogenesis. protein_coding
AT4G32420	AT4G32420	94.8572	-1.37111	0.386593	0.579726	-2.3651	0.0180252	0.0670962	CYP95	4	15647249	15652756	protein_coding	829377		13.654	0	29.4718	173.578	32.6283	127.769	AT4G32420 AT4G32420.1 Cyclophilin-like peptidyl-prolyl cis-trans isomerase family protein;(source:Araport11) protein_coding
AT4G16610	AT4G16610	4.60599	-1.37016	0.386849	0.574977	-2.38298	0.0171732	0.0645016		4	9354241	9355326	protein_coding	827362		6.82699	0	1.84199	9.13568	10.9436	14.1965	AT4G16610 AT4G16610.1 C2H2-like zinc finger protein;(source:Araport11) protein_coding
AT3G28640	AT3G28640	12.7836	-1.36999	0.386893	0.448504	-3.05458	0.00225372	0.013191	PCMP-E79	3	10731518	10733032	protein_coding	822494		13.654	0	6.57853	27.407	17.6314	22.7145	AT3G28640 AT3G28640.1 Tetratricopeptide repeat (TPR)-like superfamily protein;(source:Araport11) protein_coding
AT5G53660	AT5G53660	13.7563	-1.36965	0.386985	0.499676	-2.74107	0.00612387	0.0288681	GRF7	5	21794177	21796092	protein_coding	835447	AtGRF7	10.2405	0	4.99968	9.13568	26.5485	11.3572	AT5G53660 AT5G53660.1 Growth regulating factor encoding transcription activator. One of the nine members of a GRF gene family, containing nuclear targeting domain. Involved in leaf development and expressed in shoot and flower. protein_coding GROWTH-REGULATING FACTOR 7 (GRF7) GROWTH-REGULATING FACTOR 7 (AtGRF7);GROWTH-REGULATING FACTOR 7 (GRF7)
AT1G79410	AT1G79410	201.677	-1.36943	0.387044	0.215624	-6.351	2.13914e-10	8.83205e-09	OCT5	1	29867854	29869784	protein_coding	844279	AtOCT5	85.3374	154.858	95.2571	271.025	269.538	332.199	AT1G79410 AT1G79410.1 organic cation/carnitine transporter5;(source:Araport11) protein_coding ORGANIC CATION/CARNITINE TRANSPORTER5 (OCT5) ORGANIC CATION/CARNITINE TRANSPORTER5 (OCT5);ORGANIC CATION/CARNITINE TRANSPORTER5 (AtOCT5)
AT5G52750	AT5G52750	49.2965	-1.36942	0.387046	0.408186	-3.35491	0.000793919	0.00567297	HIPP13	5	21383979	21385015	protein_coding	835352		34.135	35.4884	26.5773	121.809	101.127	53.9468	AT5G52750 AT5G52750.1 Heavy metal transport/detoxification superfamily protein;(source:Araport11) protein_coding
AT2G31980	AT2G31980	41.2047	-1.3666	0.387804	0.406849	-3.35899	0.000782277	0.00560949	CYS2	2	13609093	13609955	protein_coding	817757	AtCYS2	17.0675	16.1311	15.7885	42.6332	41.3427	68.1434	AT2G31980 AT2G31980.1 PHYTOCYSTATIN 2;(source:Araport11) protein_coding PHYTOCYSTATIN 2 (CYS2) PHYTOCYSTATIN 2 (CYS2);PHYTOCYSTATIN 2 (AtCYS2)
AT5G57010	AT5G57010	37.1135	-1.3665	0.387832	0.298546	-4.57717	4.71309e-06	7.07505e-05	IQM5	5	23067828	23070431	protein_coding	835803		20.481	19.3573	26.051	57.8593	72.5523	59.6255	AT5G57010 AT5G57010.1 calmodulin-binding family protein;(source:Araport11) protein_coding
AT5G41590	AT5G41590	14.9858	-1.36644	0.387848	0.491386	-2.78078	0.00542285	0.0262501		5	16632086	16634012	protein_coding	834161		6.82699	12.9049	5.7891	27.407	27.7644	19.8752	AT5G41590 AT5G41590.1 LURP-one-like protein (DUF567);(source:Araport11) protein_coding
AT1G16400	AT1G16400	24.078	-1.36639	0.387862	0.506606	-2.69713	0.00699392	0.0319882	CYP79F2	1	5605044	5607498	protein_coding	838210	CYP79F2	34.135	16.1311	7.10481	60.9045	54.3129	56.7862	AT1G16400 AT1G16400.1 Encodes cytochrome P450 CYP79F2. protein_coding "CYTOCHROME P450, FAMILY 79, SUBFAMILY F, POLYPEPTIDE 2" (CYP79F2) "CYTOCHROME P450, FAMILY 79, SUBFAMILY F, POLYPEPTIDE 2" (CYP79F2)
AT1G17750	AT1G17750	10.8705	-1.36636	0.387869	0.503961	-2.71124	0.00670321	0.0309616	PEPR2	1	6106323	6110120	protein_coding	838353	PEPR2	10.2405	3.22622	5.7891	30.4523	13.7809	25.5538	AT1G17750 AT1G17750.1 Encodes PEPR2, a plasma membrane leucine-rich repeat receptor kinase functioning as a receptor for the Pep1 and Pep2 peptides. Pep1 and Pep2 are amino acids that induce the transcription of defense-related genes. protein_coding PEP1 RECEPTOR 2 (PEPR2) PEP1 RECEPTOR 2 (AtPEPR2);PEP1 RECEPTOR 2 (PEPR2)
AT3G21890	AT3G21890	7.41852	-1.36579	0.388021	0.573931	-2.37972	0.017326	0.064969	MIP1B	3	7708833	7709933	protein_coding	821744		6.82699	3.22622	0.789423	12.1809	17.0234	8.51792	AT3G21890 AT3G21890.1 B-box type zinc finger family protein;(source:Araport11) protein_coding B-BOX DOMAIN PROTEIN 31 (BBX31) B-BOX DOMAIN PROTEIN 31 (BBX31);MICROPROTEIN 1A (MIP1A);MICROPROTEIN 1B (MIP1B)
AT4G01915	AT4G01915	56.4677	-1.36512	0.388201	0.448222	-3.04564	0.00232184	0.0134735		4	827216	828824	protein_coding	2745599		30.7215	16.1311	22.1039	103.538	57.5555	59.6255	AT4G01915 AT4G01915.3 hypothetical protein;(source:Araport11) protein_coding
AT1G20440	AT1G20440	5239.56	-1.36507	0.388215	0.481335	-2.83601	0.0045681	0.022971	COR47	1	7084409	7086873	protein_coding	838632	COR47	1570.21	1535.68	3825.55	7278.09	7608.27	8387.31	AT1G20440 AT1G20440.1 Belongs to the dehydrin protein family, which contains highly conserved stretches of 7-17 residues that are repetitively scattered in their sequences, the K-, S-, Y- and lysine rich segments. Cold regulated gene, amino acid sequence homology with Group II LEA (late embryogenesis abundant) proteins. Also responds to osmotic stress, ABA, dehydration and inhibits e.coli growth …
AT1G43620	AT1G43620	24.5847	-1.36472	0.388309	0.584322	-2.33557	0.0195139	0.071676	UGT80B1	1	16425412	16430287	protein_coding	840946	UGT80B1	10.2405	0	11.8414	73.0854	33.4389	65.3041	AT1G43620 AT1G43620.1 Encodes a UDP-glucose:sterol-glucosyltransferase. Mutants produce pale greenish-brown seeds whose dormancy was slightly reduced protein_coding (UGT80B1) TRANSPARENT TESTA 15 (TT15);TRANSPARENT TESTA GLABROUS 15 (TTG15); (UGT80B1)
AT3G48320	AT3G48320	115.414	-1.36438	0.3884	0.39922	-3.41762	0.000631703	0.00468951	CYP71A21	3	17891134	17892847	protein_coding	823990	CYP71A21	75.0969	70.9768	31.5769	155.307	163.547	184.555	AT3G48320 AT3G48320.1 putative cytochrome P450 protein_coding "CYTOCHROME P450, FAMILY 71, SUBFAMILY A, POLYPEPTIDE 21" (CYP71A21) "CYTOCHROME P450, FAMILY 71, SUBFAMILY A, POLYPEPTIDE 21" (CYP71A21)
AT1G49630	AT1G49630	49.4046	-1.36394	0.388519	0.519169	-2.62717	0.00860985	0.0376101	PREP2	1	18367590	18375494	protein_coding	841387	ATPREP2	0	22.5835	35.5241	57.8593	72.3497	102.215	AT1G49630 AT1G49630.1 Zinc metalloprotease pitrilysin subfamily A. Signal peptide degrading enzyme targeted to mitochondria and chloroplasts. Expressed in flower, leaf and root. Not expressed in silique and shoot. protein_coding PRESEQUENCE PROTEASE 2 (PREP2) PRESEQUENCE PROTEASE 2 (PREP2);PRESEQUENCE PROTEASE 2 (ATPREP2)
AT5G53420	AT5G53420	248.317	-1.36316	0.38873	0.281989	-4.83409	1.33758e-06	2.31317e-05		5	21673432	21675803	protein_coding	835423		95.5779	122.596	200.514	286.251	620.343	264.056	AT5G53420 AT5G53420.1 CCT motif family protein;(source:Araport11) protein_coding
AT3G59070	AT3G59070	16.0564	-1.363	0.388772	0.455728	-2.99083	0.00278221	0.0156203		3	21832364	21834514	protein_coding	825076		6.82699	3.22622	6.31539	12.1809	20.266	25.5538	AT3G59070 AT3G59070.1 Cytochrome b561/ferric reductase transmembrane with DOMON related domain-containing protein;(source:Araport11) protein_coding
AT1G67920	AT1G67920	35.2366	-1.36229	0.388965	0.428381	-3.18009	0.00147231	0.00935273		1	25473544	25474140	protein_coding	843120		17.0675	12.9049	23.1564	66.995	57.9608	51.1075	AT1G67920 AT1G67920.1 hypothetical protein;(source:Araport11) protein_coding
AT5G61420	AT5G61420	179.759	-1.36185	0.389084	0.343464	-3.96503	7.33855e-05	0.000765415	MYB28	5	24689069	24691187	protein_coding	836263	MYB28	136.54	151.632	67.8904	408.06	353.237	207.269	AT5G61420 AT5G61420.2 Encodes a nuclear localized member of the MYB transcription factor family. Involved in positive regulation of aliphatic glucosinolate biosynthesis.Expression is induced by touch, wounding and glucose. protein_coding MYB DOMAIN PROTEIN 28 (MYB28) HIGH ALIPHATIC GLUCOSINOLATE 1 (HAG1);MYB DOMAIN PROTEIN 28 (MYB28)
AT5G27760	AT5G27760	156.657	-1.36126	0.389243	0.299668	-4.54256	5.55756e-06	8.14901e-05		5	9830251	9831872	protein_coding	832838		58.0294	96.7865	96.3097	216.211	254.946	235.663	AT5G27760 AT5G27760.1 Hypoxia-responsive family protein;(source:Araport11) protein_coding HYPOXIA-INDUCED GENE DOMAIN 2 (ATHIGD2) HYPOXIA-INDUCED GENE DOMAIN 2 (ATHIGD2)
AT1G80110	AT1G80110	41.5309	-1.36069	0.389397	0.350498	-3.88215	0.000103538	0.00101672	PP2B11	1	30135024	30136956	protein_coding	844351	ATPP2-B11	10.2405	22.5835	25.5247	76.1307	64.0406	45.4289	AT1G80110 AT1G80110.1 phloem protein 2-B11;(source:Araport11) protein_coding PHLOEM PROTEIN 2-B11 (PP2-B11) PHLOEM PROTEIN 2-B11 (PP2-B11);PHLOEM PROTEIN 2-B11 (ATPP2-B11)
AT3G58770	AT3G58770	7.06133	-1.36048	0.389453	0.562486	-2.41869	0.0155764	0.0600438		3	21732122	21735327	protein_coding	825046		0	3.22622	2.63141	15.2261	11.7543	5.67862	AT3G58770 AT3G58770.1 hypothetical protein;(source:Araport11) protein_coding
AT5G62430	AT5G62430	126.675	-1.35931	0.389769	0.377127	-3.60438	0.000312898	0.00260119	CDF1	5	25069093	25071111	protein_coding	836364	CDF1	133.126	58.0719	26.5773	204.03	221.913	159.001	AT5G62430 AT5G62430.1 Dof-type zinc finger domain-containing protein, similar to H-protein promoter binding factor-2a GI:3386546 from (Arabidopsis thaliana). Represses expression of Constans (CO), a circadian regulator of flowering time. Interacts with LKP2 and FKF1. Expression oscillates under constant light conditions. Mainly expressed in the vasculature of cotyledons, leaves and hypocotyls, bu…
AT2G30424	AT2G30424	48.056	-1.35844	0.390004	0.338481	-4.01334	5.98656e-05	0.000643037	TCL2	2	12962984	12965723	protein_coding	6240858	TCL2	37.5485	12.9049	20.7881	51.7689	79.8481	48.2682	AT2G30424 AT2G30424.1 In a tandem repeat with AT2g30432 (TCL1) and AT2g30420 (ETC2), it encodes a single-repeat R3 MYB transcription factor that is involved in the negative regulation of trichome formation. protein_coding TRICHOMELESS 2 (TCL2) TRICHOMELESS 2 (TCL2)
AT3G43920	AT3G43920	14.0889	-1.35833	0.390033	0.580944	-2.33814	0.0193798	0.0712598	DCL3	3	15753387	15760859	protein_coding	823508	DCL3	0	0	0	0	22.6979	34.0717	AT3G43920 AT3G43920.2 Encodes a ribonuclease III family protein that is required for endogenous RDR2-dependent siRNA (but not miRNA) formation. protein_coding DICER-LIKE 3 (DCL3) DICER-LIKE 3 (DCL3);DICER-LIKE 3 (ATDCL3)
AT5G16080	AT5G16080	14.6784	-1.35789	0.390151	0.513813	-2.64278	0.00822281	0.0364102	CXE17	5	5252251	5253790	protein_coding	831465	AtCXE17	6.82699	12.9049	3.94712	21.3166	30.1964	14.1965	AT5G16080 AT5G16080.1 carboxyesterase 17;(source:Araport11) protein_coding CARBOXYESTERASE 17 (CXE17) CARBOXYESTERASE 17 (CXE17);CARBOXYESTERASE 17 (AtCXE17)
AT1G79430	AT1G79430	17.3942	-1.35768	0.390208	0.467302	-2.90537	0.00366823	0.0194894	APL	1	29877228	29879279	protein_coding	844281	APL	3.4135	12.9049	7.36795	21.3166	24.9272	31.2324	AT1G79430 AT1G79430.2 Encodes gene product that is required for several aspects of phloem development in the root: (1) the specific divisions organizing the phloem pole, (2) sieve element differentiation and (3) the expression of a companion-specific gene. Mutant has a defect in the organization of phloem poles in the root. apl seedlings have a short, determinate root with only occasional lateral…
AT1G66160	AT1G66160	90.0775	-1.35741	0.390281	0.522832	-2.59627	0.00942411	0.0406006	PUB20	1	24637196	24638608	protein_coding	842931	ATCMPG1	54.6159	64.5243	55.2596	341.065	62.622	215.787	AT1G66160 AT1G66160.1 CYS, MET, PRO, and GLY protein 1;(source:Araport11) protein_coding "CYS, MET, PRO, AND GLY PROTEIN 1" (CMPG1) "CYS, MET, PRO, AND GLY PROTEIN 1" (CMPG1); (ATCMPG1)
AT1G66090	AT1G66090	30.0339	-1.35697	0.390402	0.564489	-2.40389	0.0162218	0.0618287		1	24602033	24604763	protein_coding	842923		23.8945	22.5835	7.36795	146.171	24.9272	42.5896	AT1G66090 AT1G66090.1 Disease resistance protein (TIR-NBS class);(source:Araport11) protein_coding
AT2G36780	AT2G36780	25.1578	-1.35649	0.39053	0.505108	-2.68555	0.00724102	0.0328085	UGT73C3	2	15417364	15419391	protein_coding	818250		20.481	9.67865	13.1571	76.1307	35.6682	36.911	AT2G36780 AT2G36780.1 UDP-Glycosyltransferase superfamily protein;(source:Araport11) protein_coding
AT2G41830	AT2G41830	30.5621	-1.35645	0.390543	0.54125	-2.50614	0.0122059	0.0497193		2	17450109	17457130	protein_coding	818782		0	0	31.0507	82.2211	62.8246	11.3572	AT2G41830 AT2G41830.1 Uncharacterized protein;(source:Araport11) protein_coding
AT1G10040	AT1G10040	22.179	-1.3558	0.390719	0.420989	-3.22051	0.00127964	0.00835184		1	3275891	3278779	protein_coding	837539		10.2405	9.67865	13.4202	27.407	41.3427	36.911	AT1G10040 AT1G10040.1 alpha/beta-Hydrolases superfamily protein;(source:Araport11) protein_coding
AT4G13690	AT4G13690	10.5456	-1.35544	0.390814	0.487594	-2.77986	0.00543819	0.0262853		4	7953296	7955769	protein_coding	827003		3.4135	3.22622	4.4734	15.2261	15.6048	11.3572	AT4G13690 AT4G13690.1 RNA-binding protein;(source:Araport11) protein_coding
AT5G58670	AT5G58670	41.3927	-1.35455	0.391056	0.335733	-4.03462	5.46917e-05	0.000594788	PLC1	5	23704231	23707003	protein_coding	835981	ATPLC1	23.8945	29.036	23.4196	73.0854	77.4162	51.1075	AT5G58670 AT5G58670.1 phosphatidylinositol-specific phospholipase C is induced to a significant extent under various environmental stresses, such as dehydration, salinity, and low temperature. May play a role in secondary ABA response. There are two genes called ATPLC1, one corresponding to AT4g38530 and one corresponding ot AT5g58670 (this one). protein_coding PHOSPHOLIPASE C1 (PLC1) PHOSPHOLIPA…
AT3G22540	AT3G22540	16.4512	-1.35443	0.391088	0.483013	-2.80413	0.00504519	0.0248322		3	7984076	7984833	protein_coding	821825		6.82699	9.67865	2.63141	15.2261	16.8208	14.1965	AT3G22540 AT3G22540.1 hypothetical protein (DUF1677);(source:Araport11) protein_coding
AT5G02830	AT5G02830	241.687	-1.35418	0.391158	0.365463	-3.70537	0.000211078	0.00184784		5	644279	648538	protein_coding	831772		157.021	132.275	68.943	310.613	304.395	386.146	AT5G02830 AT5G02830.1 Tetratricopeptide repeat (TPR)-like superfamily protein;(source:Araport11) protein_coding
AT1G17260	AT1G17260	12.8692	-1.35327	0.391404	0.476111	-2.84234	0.00447841	0.0226505	AHA10	1	5904058	5908898	protein_coding	838297	AHA10	3.4135	9.67865	6.84167	27.407	23.9139	14.1965	AT1G17260 AT1G17260.1 Belongs to H+-APTase gene family, involved in proanthocyanidin biosynthesis, disturbs the vacuolar biogenesis and acidification process. The acidification of the vacuole provides energy for import of proanthocyanidins into the vacuole. TT13/AHA10 energizes TT12, the MATE transporter for import of proanthocyanidins into the vacuole. protein_coding AUTOINHIBITED H(+)-ATPASE IS…
AT1G56660	AT1G56660	44.9764	-1.35325	0.391409	0.574539	-2.35537	0.0185042	0.0685172		1	21237839	21241014	protein_coding	842121		13.654	12.9049	23.1564	60.9045	129.094	48.2682	AT1G56660 AT1G56660.1 MAEBL domain protein;(source:Araport11) protein_coding
AT5G56000	AT5G56000	164.23	-1.35252	0.391607	0.216499	-6.24725	4.17734e-10	1.62774e-08	HSP90-4	5	22677338	22680152	protein_coding	835698	Hsp81.4	88.7509	112.918	102.362	213.166	265.89	326.52	AT5G56000 AT5G56000.1 HEAT SHOCK PROTEIN 81.4;(source:Araport11) protein_coding HEAT SHOCK PROTEIN 81.4 (Hsp81.4) HEAT SHOCK PROTEIN 90.4 (AtHsp90.4);HEAT SHOCK PROTEIN 81.4 (Hsp81.4)
AT1G30070	AT1G30070	75.8592	-1.35237	0.391649	0.340273	-3.97437	7.05666e-05	0.000741881		1	10546511	10548236	protein_coding	839886		40.962	64.5243	25.2615	91.3568	133.35	99.3758	AT1G30070 AT1G30070.2 SGS domain-containing protein;(source:Araport11) protein_coding
AT5G37550	AT5G37550	8.48005	-1.35237	0.391649	0.565928	-2.38964	0.0168647	0.0636431		5	14918901	14920025	protein_coding	833733		6.82699	6.45243	2.36827	33.4975	13.7809	11.3572	AT5G37550 AT5G37550.1 hypothetical protein;(source:Araport11) protein_coding
AT4G08150	AT4G08150	214.726	-1.3523	0.391667	0.167532	-8.07188	6.92224e-16	7.12213e-14	KNAT1	4	5147699	5151159	protein_coding	826364	KNAT1	92.1644	132.275	88.6786	255.799	258.797	247.02	AT4G08150 AT4G08150.1 A member of class I knotted1-like homeobox gene family (together with KNAT2). Similar to the knotted1 (kn1) homeobox gene of maize. Normally expressed in the peripheral and rib zone of shoot apical meristem but not in the leaf primordia. It is also expressed in the fourth floral whorl, in the region that would become style, particularly in the cell surrounding the transmitti…
AT5G14640	AT5G14640	139.187	-1.35221	0.391692	0.400972	-3.37232	0.000745365	0.00540618	ASK5	5	4718994	4722371	protein_coding	831316	ATSK13	37.5485	54.8457	86.8366	124.854	317.771	99.3758	AT5G14640 AT5G14640.1 shaggy-like kinase 13;(source:Araport11) protein_coding SHAGGY-LIKE KINASE 13 (SK13) SHAGGY-LIKE KINASE 13 (ATSK13);SHAGGY-LIKE KINASE 13 (SK13)
AT3G28750	AT3G28750	18.8907	-1.35188	0.391781	0.533381	-2.53455	0.0112591	0.0465147		3	10791499	10792846	protein_coding	822507		10.2405	3.22622	4.99968	24.3618	21.8873	22.7145	AT3G28750 AT3G28750.1 hypothetical protein;(source:Araport11) protein_coding
AT2G04160	AT2G04160	115.691	-1.35139	0.391915	0.322731	-4.18735	2.82234e-05	0.000335638	AIR3	2	1401268	1407827	protein_coding	814953	AIR3	71.6834	122.596	64.4696	149.216	345.941	176.037	AT2G04160 AT2G04160.1 isolated from differential screening of a cDNA library from auxin-treated root culture. encodes a protein similar to subtilisin-like serine protease which is believed to be active outside the plant cell. protein_coding AUXIN-INDUCED IN ROOT CULTURES 3 (AIR3) AUXIN-INDUCED IN ROOT CULTURES 3 (AIR3)
AT5G58980	AT5G58980	82.2406	-1.35109	0.391996	0.23681	-5.70536	1.16099e-08	3.24986e-07	NCER3	5	23811449	23814683	protein_coding	836015		37.5485	48.3933	43.4183	100.492	120.177	119.251	AT5G58980 AT5G58980.1 Neutral/alkaline non-lysosomal ceramidase;(source:Araport11) protein_coding NEUTRAL CERAMIDASE3 (ATNCER3) NEUTRAL CERAMIDASE3 (ATNCER3)
AT5G49900	AT5G49900	29.3278	-1.3509	0.392048	0.40681	-3.32071	0.000897899	0.00628358		5	20296518	20302575	protein_coding	835053		13.654	12.9049	18.683	57.8593	53.5023	31.2324	AT5G49900 AT5G49900.1 Beta-glucosidase, GBA2 type family protein;(source:Araport11) protein_coding
AT3G08980	AT3G08980	6.85337	-1.35001	0.39229	0.579407	-2.32998	0.0198073	0.0724419		3	2740745	2742756	protein_coding	820050		0	0	0	9.13568	6.89044	14.1965	AT3G08980 AT3G08980.1 Peptidase S24/S26A/S26B/S26C family protein;(source:Araport11) protein_coding
AT1G76980	AT1G76980	60.0204	-1.34912	0.392531	0.335829	-4.01728	5.8873e-05	0.000634183		1	28925708	28927391	protein_coding	844034		47.789	22.5835	40.2606	100.492	148.753	48.2682	AT1G76980 AT1G76980.1 patatin-like phospholipase domain protein;(source:Araport11) protein_coding
AT5G10410	AT5G10410	32.2444	-1.34895	0.392577	0.350989	-3.8433	0.000121392	0.00116032		5	3271767	3273429	protein_coding	830905		23.8945	6.45243	14.999	39.5879	41.3427	48.2682	AT5G10410 AT5G10410.1 ENTH/ANTH/VHS superfamily protein;(source:Araport11) protein_coding
AT2G15490	AT2G15490	359.887	-1.34783	0.392884	0.270926	-4.97488	6.52867e-07	1.22884e-05	UGT73B4	2	6761635	6763500	protein_coding	816041	UGT73B4	153.607	212.93	243.142	481.146	714.985	457.129	AT2G15490 AT2G15490.1 UDP-glycosyltransferase 73B4;(source:Araport11) protein_coding UDP-GLYCOSYLTRANSFERASE 73B4 (UGT73B4) UDP-GLYCOSYLTRANSFERASE 73B4 (UGT73B4)
AT5G65420	AT5G65420	17.6379	-1.34745	0.392985	0.45892	-2.93614	0.00332324	0.0180065	CYCD4;1	5	26141470	26144020	protein_coding	836667	CYCD4;1	3.4135	9.67865	9.73622	30.4523	21.482	34.0717	AT5G65420 AT5G65420.3 Encodes a D-type cyclin CYCD4;1 that physically interacts with CDC2A and is expressed during vascular tissue development, embryogenesis, and formation of lateral root primordia. Its expression is upregulated early during germination.Involved in stomatal cell lineage proliferation in the hypocotyl. protein_coding CYCLIN D4;1 (CYCD4;1) CYCLIN D4;1 (CYCD4;1)
AT3G15680	AT3G15680	36.783	-1.34705	0.393094	0.343787	-3.91828	8.91848e-05	0.000896941		3	5314817	5316617	protein_coding	820811		20.481	25.8097	18.9462	57.8593	52.0836	68.1434	AT3G15680 AT3G15680.1 Ran BP2/NZF zinc finger-like superfamily protein;(source:Araport11) protein_coding
AT2G40900	AT2G40900	73.6654	-1.34649	0.393248	0.351425	-3.83151	0.000127359	0.00120665		2	17063098	17065813	protein_coding	818687		40.962	83.8816	31.3138	170.533	84.9146	164.68	AT2G40900 AT2G40900.1 Encodes a plasma membrane-localized amino acid transporter likely involved in amino acid export in the developing seed. protein_coding USUALLY MULTIPLE ACIDS MOVE IN AND OUT TRANSPORTERS 11 (UMAMIT11) USUALLY MULTIPLE ACIDS MOVE IN AND OUT TRANSPORTERS 11 (UMAMIT11)
AT3G14740	AT3G14740	25.6302	-1.34598	0.393386	0.373717	-3.6016	0.000316259	0.00262675		3	4952004	4953510	protein_coding	820702		10.2405	22.5835	10.7888	48.7236	31.4123	36.911	AT3G14740 AT3G14740.2 RING/FYVE/PHD zinc finger superfamily protein;(source:Araport11) protein_coding
AT3G25990	AT3G25990	8.7046	-1.34532	0.393565	0.522898	-2.57282	0.0100873	0.0427833	GT-4	3	9504677	9506787	protein_coding	822196		6.82699	3.22622	5.7891	15.2261	23.1033	14.1965	AT3G25990 AT3G25990.1 Homeodomain-like superfamily protein;(source:Araport11) protein_coding
AT5G07810	AT5G07810	44.612	-1.3444	0.393817	0.354385	-3.79362	0.000148466	0.0013684		5	2491200	2498542	protein_coding	830674		3.4135	32.2622	31.5769	54.8141	77.8215	79.5006	AT5G07810 AT5G07810.1 SNF2 domain-containing protein / helicase domain-containing protein / HNH endonuclease domain-containing protein;(source:Araport11) protein_coding
AT1G13600	AT1G13600	18.9648	-1.34421	0.393869	0.461495	-2.91273	0.00358286	0.0191134	AtbZIP58	1	4650606	4651549	protein_coding	837921	AtbZIP58	6.82699	3.22622	8.42052	21.3166	23.3059	25.5538	AT1G13600 AT1G13600.1 basic leucine-zipper 58;(source:Araport11) protein_coding BASIC LEUCINE-ZIPPER 58 (bZIP58) BASIC LEUCINE-ZIPPER 58 (bZIP58);BASIC LEUCINE-ZIPPER 58 (AtbZIP58)
AT3G47420	AT3G47420	201.102	-1.34354	0.394052	0.278062	-4.83182	1.35293e-06	2.33529e-05	ATPS3	3	17472297	17475274	protein_coding	823896	ATPS3	102.405	141.954	66.3116	213.166	330.336	232.823	AT3G47420 AT3G47420.1 Encodes a Pi starvation-responsive protein AtPS3. A member of the phosphate starvation-induced glycerol-3-phosphate permease gene family: AT3G47420(G3Pp1), AT4G25220(G3Pp2), AT1G30560(G3Pp3), AT4G17550(G3Pp4) and AT2G13100(G3Pp5). Its expression is responsive to phosphate (Pi) and not phosphite (Phi) in roots and shoots. protein_coding GLYCEROL-3-PHOSPHATE PERMEASE 1 (G3Pp1)…
AT4G17670	AT4G17670	18.5432	-1.34335	0.394104	0.478918	-2.80498	0.00503202	0.0247866		4	9833491	9834859	protein_coding	827487		6.82699	6.45243	5.7891	9.13568	28.9804	17.0358	AT4G17670 AT4G17670.1 senescence-associated family protein (DUF581);(source:Araport11) protein_coding
AT5G14550	AT5G14550	266.331	-1.34027	0.394947	0.272628	-4.91611	8.82796e-07	1.60554e-05		5	4691006	4694055	protein_coding	831306		143.367	122.596	167.621	380.653	467.334	323.681	AT5G14550 AT5G14550.1 Core-2/I-branching beta-1,6-N-acetylglucosaminyltransferase family protein;(source:Araport11) protein_coding
AT2G45660	AT2G45660	256.019	-1.33976	0.395086	0.254573	-5.26278	1.41889e-07	3.10833e-06	SOC1	2	18807505	18811125	protein_coding	819174	AGL20	116.059	132.275	192.619	389.789	410.387	414.539	AT2G45660 AT2G45660.1 Controls flowering and is required for CO to promote flowering. It acts downstream of FT. Overexpression of (SOC1) AGL20 suppresses not only the late flowering of plants that have functional FRI and FLC alleles but also the delayed phase transitions during the vegetative stages of development. AGL20/SOC1 acts with AGL24 to promote flowering and inflorescence meristem identit…
AT4G09970	AT4G09970	68.1707	-1.33801	0.395566	0.322023	-4.15502	3.25264e-05	0.000380875		4	6245916	6247792	protein_coding	826588		10.2405	51.6195	33.4189	85.2663	100.519	76.6613	AT4G09970 AT4G09970.1 transmembrane protein;(source:Araport11) protein_coding
AT4G11370	AT4G11370	9.84705	-1.33695	0.395857	0.516907	-2.58644	0.00969724	0.0414458	RHA1A	4	6907488	6908442	protein_coding	826739	RHA1A	3.4135	0	6.31539	21.3166	17.8341	8.51792	AT4G11370 AT4G11370.1 Encodes a putative RING-H2 finger protein RHA1a. protein_coding RING-H2 FINGER A1A (RHA1A) RING-H2 FINGER A1A (RHA1A)
AT2G27920	AT2G27920	81.861	-1.33676	0.39591	0.305237	-4.37941	1.19002e-05	0.000159781	SCPL51	2	11885571	11889176	protein_coding	817336	SCPL51	54.6159	35.4884	41.8394	103.538	122.812	124.93	AT2G27920 AT2G27920.1 serine carboxypeptidase-like 51;(source:Araport11) protein_coding SERINE CARBOXYPEPTIDASE-LIKE 51 (SCPL51) SERINE CARBOXYPEPTIDASE-LIKE 51 (SCPL51)
AT4G39960	AT4G39960	347.631	-1.33642	0.396003	0.233979	-5.71171	1.11849e-08	3.15138e-07		4	18533734	18536618	protein_coding	830157		218.464	206.478	131.571	441.558	445.852	522.433	AT4G39960 AT4G39960.1 Molecular chaperone Hsp40/DnaJ family protein;(source:Araport11) protein_coding DNA J PROTEIN A5 (DJA5) DNA J PROTEIN A5 (DJA5)
AT3G25905	AT3G25905	10.7634	-1.33617	0.396071	0.501597	-2.66383	0.0077257	0.0346022	CLE27	3	9486168	9486924	protein_coding	822187	CLE27	3.4135	3.22622	3.68398	12.1809	10.5383	19.8752	AT3G25905 AT3G25905.1 Member of a large family of putative ligands homologous to the Clavata3 gene. Consists of a single exon. protein_coding CLAVATA3/ESR-RELATED 27 (CLE27) CLAVATA3/ESR-RELATED 27 (CLE27)
AT1G72730	AT1G72730	89.4003	-1.335	0.396391	0.249123	-5.3588	8.37756e-08	1.9797e-06	TIF4A-3	1	27377759	27380182	protein_coding	843605		40.962	41.9408	55.7859	118.764	134.566	139.126	AT1G72730 AT1G72730.1 DEA(D/H)-box RNA helicase family protein;(source:Araport11) protein_coding
AT3G26320	AT3G26320	44.2921	-1.33479	0.39645	0.432299	-3.08765	0.00201745	0.0120744	CYP71B36	3	9644319	9646093	protein_coding	822236	CYP71B36	23.8945	22.5835	9.99936	51.7689	45.8012	56.7862	AT3G26320 AT3G26320.1 putative cytochrome P450 protein_coding "CYTOCHROME P450, FAMILY 71, SUBFAMILY B, POLYPEPTIDE 36" (CYP71B36) "CYTOCHROME P450, FAMILY 71, SUBFAMILY B, POLYPEPTIDE 36" (CYP71B36)
AT3G28210	AT3G28210	13.8333	-1.33365	0.396764	0.558182	-2.38927	0.0168817	0.0636943	SAP12	3	10520443	10521796	protein_coding	822447	PMZ	13.654	9.67865	4.99968	21.3166	64.2433	5.67862	AT3G28210 AT3G28210.1 Encodes a putative zinc finger protein (PMZ). protein_coding (PMZ) STRESS-ASSOCIATED PROTEIN 12 (SAP12); (PMZ)
AT5G42050	AT5G42050	728.871	-1.33348	0.396809	0.275042	-4.84829	1.2453e-06	2.18244e-05		5	16815310	16817346	protein_coding	834210		464.236	551.683	576.279	1808.86	1504.75	939.811	AT5G42050 AT5G42050.1 Stress responsive asparagine-rich protein. Binds to PevD (Verticillium dahliae ) fungal effector protein. NRP interacts with CRY2, leading to increased cytoplasmic accumulation of CRY2 in a blue light-independent manner (PMID:28633330). protein_coding ASPARAGINE-RICH PROTEIN (NRP) ASPARAGINE-RICH PROTEIN (NRP)
AT3G24760	AT3G24760	38.6478	-1.33296	0.396954	0.362507	-3.67705	0.000235946	0.00203155		3	9040014	9042093	protein_coding	822074		23.8945	19.3573	21.5776	66.995	59.3794	56.7862	AT3G24760 AT3G24760.1 Galactose oxidase/kelch repeat superfamily protein;(source:Araport11) protein_coding
AT3G13610	AT3G13610	121.073	-1.33274	0.397014	0.327732	-4.06655	4.77151e-05	0.00052741	F6'H1	3	4449259	4450811	protein_coding	820564		81.9239	100.013	106.835	243.618	359.924	181.716	AT3G13610 AT3G13610.1 Encodes a Fe(II)- and 2-oxoglutarate-dependent dioxygenase family gene F6'H1. Mutations in this gene compromise iron uptake and the production of fluorescent phenolics involved in Fe uptake. The mRNA is cell-to-cell mobile. protein_coding (F6'H1) (F6'H1)
AT3G51350	AT3G51350	25.9232	-1.33203	0.39721	0.420323	-3.16906	0.00152935	0.00964478		3	19060261	19063538	protein_coding	824298		10.2405	6.45243	15.2622	54.8141	28.9804	34.0717	AT3G51350 AT3G51350.1 Eukaryotic aspartyl protease family protein;(source:Araport11) protein_coding
AT1G27960	AT1G27960	64.7546	-1.33164	0.397316	0.383085	-3.4761	0.000508764	0.00391656	ECT9	1	9742137	9745796	protein_coding	839689	ECT9	37.5485	12.9049	29.4718	85.2663	61.0007	96.5365	AT1G27960 AT1G27960.1 encodes a protein whose C-terminal region is similar to ECT1 and ECT2, which bind to CIPK1. protein_coding EVOLUTIONARILY CONSERVED C-TERMINAL REGION 9 (ECT9) EVOLUTIONARILY CONSERVED C-TERMINAL REGION 9 (ECT9)
AT2G44840	AT2G44840	6.38547	-1.32935	0.397947	0.574063	-2.31569	0.0205754	0.0744993	ERF13	2	18495215	18496327	protein_coding	819093	ATERF13	3.4135	3.22622	0.263141	39.5879	4.25586	8.51792	AT2G44840 AT2G44840.1 encodes a member of the ERF (ethylene response factor) subfamily B-3 of ERF/AP2 transcription factor family. The protein contains one AP2 domain. There are 18 members in this subfamily including ATERF-1, ATERF-2, AND ATERF-5. The mRNA is cell-to-cell mobile. protein_coding ETHYLENE-RESPONSIVE ELEMENT BINDING FACTOR 13 (ERF13) ETHYLENE-RESPONSIVE ELEMENT BINDING FACTOR 13 (ER…
AT4G19200	AT4G19200	783.851	-1.32902	0.398039	0.190542	-6.97493	3.06022e-12	1.81375e-10		4	10498748	10500809	protein_coding	827660		433.514	303.264	463.918	1038.42	964.865	1144.24	AT4G19200 AT4G19200.1 proline-rich family protein;(source:Araport11) protein_coding
AT3G61770	AT3G61770	137.669	-1.32891	0.398069	0.296913	-4.47574	7.61453e-06	0.000107716		3	22864543	22866567	protein_coding	825350		78.5104	58.0719	55.7859	197.94	137.404	178.876	AT3G61770 AT3G61770.1 Acid phosphatase/vanadium-dependent haloperoxidase-related protein;(source:Araport11) protein_coding
AT4G05400	AT4G05400	46.7987	-1.3286	0.398155	0.406344	-3.26963	0.00107687	0.00728282		4	2741124	2742949	protein_coding	825888		10.2405	9.67865	36.0503	60.9045	77.2135	59.6255	AT4G05400 AT4G05400.1 copper ion binding protein;(source:Araport11) protein_coding
AT1G08160	AT1G08160	6.3754	-1.327	0.398595	0.554288	-2.39407	0.0166625	0.0629971		1	2559413	2560432	protein_coding	837337		6.82699	0	2.36827	9.13568	9.72769	17.0358	AT1G08160 AT1G08160.1 Late embryogenesis abundant (LEA) hydroxyproline-rich glycoprotein family;(source:Araport11) protein_coding
AT3G19580	AT3G19580	69.7152	-1.32592	0.398893	0.450303	-2.94452	0.00323458	0.0176266	AZF2	3	6802903	6804296	protein_coding	821495	AZF2	58.0294	29.036	61.3119	271.025	85.1172	107.894	AT3G19580 AT3G19580.1 Encodes zinc finger protein. mRNA levels are upregulated in response to ABA, high salt, and mild desiccation. The protein is localized to the nucleus and acts as a transcriptional repressor. protein_coding ZINC-FINGER PROTEIN 2 (ZF2) ZINC-FINGER PROTEIN 2 (ZF2);ZINC-FINGER PROTEIN 2 (AZF2)
AT1G60850	AT1G60850	38.6079	-1.32454	0.399277	0.479709	-2.76113	0.00576023	0.0275295	ATRPAC42	1	22397913	22400413	protein_coding	842377	ATRPAC42	0	0	26.8404	48.7236	43.1666	39.7503	AT1G60850 AT1G60850.2 DNA-directed RNA polymerase family protein;(source:Araport11) protein_coding (ATRPAC42) (AAC42); (ATRPAC42)
AT4G15910	AT4G15910	795.567	-1.32438	0.399321	0.248996	-5.31888	1.04406e-07	2.37823e-06	ATDI21	4	9028262	9029477	protein_coding	827273	ATDI21	211.637	271.002	191.304	557.276	415.859	795.006	AT4G15910 AT4G15910.1 encodes a gene whose transcript level in root and leaves increases to progressive drought stress. The transcript level is also affected by changes of endogenous or exogenous abscisic acid level. It appears to be a member of plant-specific gene family that includes late embryo-abundant and zinc- IAA-induced proteins in other plants. The mRNA is cell-to-cell mobile. protein_co…
AT5G01850	AT5G01850	65.6136	-1.32193	0.399999	0.486756	-2.7158	0.0066116	0.0306544		5	332330	334543	protein_coding	831760		75.0969	25.8097	22.6301	124.854	113.287	139.126	AT5G01850 AT5G01850.1 Protein kinase superfamily protein;(source:Araport11) protein_coding
AT3G18730	AT3G18730	30.6097	-1.32185	0.400022	0.392586	-3.36703	0.000759825	0.00548716	TSK	3	6445852	6453201	protein_coding	821404	TSK	17.0675	16.1311	14.999	73.0854	38.9107	28.3931	AT3G18730 AT3G18730.1 Encodes a protein with an important role in cell division control and plant morphogenesis and may also play a role in genome maintenance. May be involved in mitosis through interaction with TSA1. In cells synchronized for cell division, TSA1 and TSK relocalize to ends of spindle microtubules that are ahead of separating chromatids during metaphase and anaphase of mitosis. pr…
AT2G32690	AT2G32690	64.8544	-1.32174	0.400053	0.555595	-2.37896	0.0173614	0.0650401	GRP23	2	13863635	13864710	protein_coding	3768391	ATGRP23	23.8945	29.036	4.21026	54.8141	138.417	34.0717	AT2G32690 AT2G32690.1 Glycine-rich protein similar in structure to GRP5. The expression of GRP23 is induced by HPA (cutin monomer, salicylic acid, and abscisic acid. protein_coding GLYCINE-RICH PROTEIN 23 (GRP23) GLYCINE-RICH PROTEIN 23 (ATGRP23);GLYCINE-RICH PROTEIN 23 (GRP23)
AT3G18250	AT3G18250	12.7467	-1.32159	0.400092	0.520852	-2.53737	0.0111689	0.0462567		3	6258060	6258426	protein_coding	821353		3.4135	6.45243	15.5253	24.3618	54.7182	14.1965	AT3G18250 AT3G18250.1 Putative membrane lipoprotein;(source:Araport11) protein_coding
AT5G60450	AT5G60450	292.22	-1.31966	0.40063	0.345449	-3.82012	0.000133385	0.00124828	ARF4	5	24308255	24312784	protein_coding	836166	ARF4	143.367	148.406	168.937	566.412	462.268	241.341	AT5G60450 AT5G60450.1 Encodes a member of the ARF family of transcription factors which mediate auxin responses. ARF4 appears to have redundant function with ETT(ARF3) in specifying abaxial cell identity. protein_coding AUXIN RESPONSE FACTOR 4 (ARF4) AUXIN RESPONSE FACTOR 4 (ARF4)
AT1G19960	AT1G19960	153.266	-1.31863	0.400916	0.309513	-4.26034	2.04116e-05	0.000254817		1	6927736	6928656	protein_coding	838585		64.8564	77.4292	63.6802	103.538	276.631	144.805	AT1G19960 AT1G19960.1 transcription factor;(source:Araport11) protein_coding
AT3G12750	AT3G12750	13.9225	-1.31808	0.401069	0.493231	-2.67233	0.00753266	0.0339118	ZIP1	3	4051651	4053201	protein_coding	820457	ZIP1	13.654	9.67865	4.73654	36.5427	20.4687	19.8752	AT3G12750 AT3G12750.1 A member of Zrt- and Irt-related protein (ZIP) family. transcript is induced in response to zinc deficiency in the root. protein_coding ZINC TRANSPORTER 1 PRECURSOR (ZIP1) (ATZIP1);ZINC TRANSPORTER 1 PRECURSOR (ZIP1)
AT2G15320	AT2G15320	96.9709	-1.31788	0.401125	0.246513	-5.34608	8.9881e-08	2.09425e-06		2	6666286	6668046	protein_coding	816021		75.0969	67.7506	52.1019	158.352	162.736	150.483	AT2G15320 AT2G15320.1 Leucine-rich repeat (LRR) family protein;(source:Araport11) protein_coding
AT5G42740	AT5G42740	141.799	-1.3167	0.401452	0.360719	-3.65021	0.000262026	0.00223301	PGIC	5	17135661	17141173	protein_coding	834283		34.135	67.7506	94.2045	161.397	227.385	181.716	AT5G42740 AT5G42740.1 Sugar isomerase (SIS) family protein;(source:Araport11) protein_coding
AT1G67720	AT1G67720	63.4265	-1.31555	0.401771	0.247601	-5.31319	1.07723e-07	2.43577e-06		1	25386131	25391258	protein_coding	843097		40.962	35.4884	33.6821	88.3116	83.2933	113.572	AT1G67720 AT1G67720.1 Leucine-rich repeat protein kinase family protein;(source:Araport11) protein_coding
AT3G15210	AT3G15210	276.769	-1.31326	0.402411	0.385923	-3.4029	0.000666737	0.00491571	ERF4	3	5121303	5122562	protein_coding	820752	ATERF-4	245.772	167.763	122.887	755.216	245.827	502.557	AT3G15210 AT3G15210.1 Encodes a member of the ERF (ethylene response factor) subfamily B-1 of ERF/AP2 transcription factor family (ATERF-4). The protein contains one AP2 domain. Acts as a negative regulator of JA-responsive defense gene expression and resistance to the necrotrophic fungal pathogen Fusarium oxysporum and antagonizes JA inhibition of root elongation. The mRNA is cell-to-cell mobile…
AT1G54575	AT1G54575	16.0285	-1.31206	0.402746	0.496624	-2.64195	0.00824299	0.0364903		1	20386809	20387710	protein_coding	2745830		6.82699	9.67865	8.68366	12.1809	35.6682	31.2324	AT1G54575 AT1G54575.1 hypothetical protein;(source:Araport11) protein_coding
AT5G62680	AT5G62680	145.317	-1.31168	0.402852	0.283782	-4.62213	3.79817e-06	5.83182e-05	NPF2.11	5	25165137	25168060	protein_coding	836389		75.0969	112.918	86.3103	313.658	197.391	215.787	AT5G62680 AT5G62680.1 Encodes a high-affinity, proton-dependent glucosinolate-specific transporter that is crucial for the transport of both methionine- and tryptophan-derived glucosinolates to seeds. protein_coding NRT1/ PTR FAMILY 2.11 (NPF2.11) NRT1/ PTR FAMILY 2.11 (NPF2.11);GLUCOSINOLATE TRANSPORTER-2 (GTR2); (ATNPF2.11)
AT1G18740	AT1G18740	257.591	-1.31052	0.403174	0.503698	-2.60181	0.00927344	0.040014		1	6463849	6465476	protein_coding	838456		283.32	135.501	141.57	1105.42	229.411	477.004	AT1G18740 AT1G18740.1 ROH1, putative (DUF793);(source:Araport11) protein_coding
AT5G19240	AT5G19240	178.709	-1.30942	0.403483	0.523101	-2.50319	0.0123079	0.0500682		5	6470072	6471636	protein_coding	832044		167.261	154.858	28.9455	639.498	277.442	249.859	AT5G19240 AT5G19240.1 Glycoprotein membrane precursor GPI-anchored;(source:Araport11) protein_coding
AT5G46730	AT5G46730	16.4927	-1.30901	0.403599	0.46037	-2.84338	0.00446381	0.0225954		5	18963977	18965222	protein_coding	834716		6.82699	9.67865	8.9468	33.4975	20.6713	31.2324	AT5G46730 AT5G46730.1 glycine-rich protein;(source:Araport11) protein_coding
AT1G11210	AT1G11210	211.275	-1.30622	0.40438	0.541325	-2.413	0.015822	0.0607219		1	3755668	3756998	protein_coding	837662		37.5485	25.8097	192.356	328.884	334.187	318.002	AT1G11210 AT1G11210.1 cotton fiber protein, putative (DUF761);(source:Araport11) protein_coding
AT1G29720	AT1G29720	40.2291	-1.30595	0.404453	0.48209	-2.70895	0.00674974	0.0311372	RFK1	1	10393659	10399873	protein_coding	839850		30.7215	32.2622	12.1045	70.0402	88.7651	56.7862	AT1G29720 AT1G29720.1 Leucine-rich repeat transmembrane protein kinase;(source:Araport11) protein_coding CELLULOSE SYNTHASE LIKE D2 (CLSD2)
AT3G60720	AT3G60720	5.26947	-1.30585	0.404482	0.566755	-2.30409	0.0212178	0.0762824	PDLP8	3	22441771	22443876	protein_coding	825243	PDLP8	0	3.22622	2.63141	9.13568	5.47182	19.8752	AT3G60720 AT3G60720.1 Encodes a plasmodesmal protein that may be involved in the intercellular movement of molecules through the plasmodesmata. The protein has two DUF26 domains and a single transmembrane domain. protein_coding PLASMODESMATA-LOCATED PROTEIN 8 (PDLP8) PLASMODESMATA-LOCATED PROTEIN 8 (PDLP8)
AT1G62780	AT1G62780	529.2	-1.30583	0.404488	0.241533	-5.40642	6.42963e-08	1.55757e-06		1	23249145	23251195	protein_coding	842577		351.59	303.264	229.459	706.493	706.068	831.917	AT1G62780 AT1G62780.1 dimethylallyl, adenosine tRNA methylthiotransferase;(source:Araport11) protein_coding
AT4G18750	AT4G18750	13.5487	-1.30519	0.404667	0.466652	-2.79693	0.00515903	0.0252695	DOT4	4	10304662	10307673	protein_coding	827609	DOT4	10.2405	6.45243	7.10481	27.407	24.1166	17.0358	AT4G18750 AT4G18750.1 Encodes a pentatricopeptide (PPR) protein involved in leaf and root development. dot4 mutants have an aberrant midgap venation pattern in juvenile leaves and cotyledons. protein_coding DEFECTIVELY ORGANIZED TRIBUTARIES 4 (DOT4) DEFECTIVELY ORGANIZED TRIBUTARIES 4 (DOT4)
AT1G32928	AT1G32928	55.4128	-1.30412	0.404967	0.538825	-2.42031	0.0155071	0.0598253		1	11931149	11931801	protein_coding	3766886		34.135	25.8097	40.5237	207.075	47.4225	110.733	AT1G32928 AT1G32928.1 Avr9/Cf-9 rapidly elicited protein;(source:Araport11) protein_coding
AT4G35500	AT4G35500	48.2508	-1.30258	0.405402	0.311798	-4.17763	2.94561e-05	0.000348488		4	16857030	16859620	protein_coding	829702		10.2405	29.036	34.4715	51.7689	88.3598	76.6613	AT4G35500 AT4G35500.2 Protein kinase superfamily protein;(source:Araport11) protein_coding
AT1G73210	AT1G73210	31.9582	-1.30233	0.40547	0.440823	-2.95432	0.00313356	0.0171604		1	27527752	27530952	protein_coding	843655		27.308	6.45243	14.7359	54.8141	31.007	62.4648	AT1G73210 AT1G73210.1 hypothetical protein (DUF789);(source:Araport11) protein_coding
AT4G16370	AT4G16370	591.212	-1.30125	0.405773	0.280278	-4.64273	3.43837e-06	5.33646e-05	ATOPT3	4	9247302	9250343	protein_coding	#N/A	ATOPT3	593.948	361.336	184.988	1044.51	795.238	1078.94	AT4G16370 AT4G16370.1 Encodes a phloem-specific iron transporter that is essential for systemic iron signaling and redistribution of iron and cadmium. It loads iron into the phloem, facilitates iron recirculation from the xylem to the phloem, and regulates both shoot-to-root iron signaling and iron redistribution from mature to developing tissues. protein_coding OLIGOPEPTIDE TRANSPORTER (OPT3) OL…
AT3G59820	AT3G59820	175.752	-1.30048	0.405992	0.443258	-2.9339	0.00334728	0.0181046		3	22097979	22102224	protein_coding	825151		23.8945	93.5603	141.833	234.482	308.246	252.698	AT3G59820 AT3G59820.2 LETM1-like protein;(source:Araport11) protein_coding LEUCINE ZIPPER-EF-HAND-CONTAINING TRANSMEMBRANE PROTEIN 1 (LETM1) (ATLETM1);LEUCINE ZIPPER-EF-HAND-CONTAINING TRANSMEMBRANE PROTEIN 1 (LETM1)
AT1G49450	AT1G49450	16.0036	-1.30017	0.406079	0.450266	-2.88755	0.0038825	0.0203154		1	18305445	18307557	protein_coding	841369		3.4135	9.67865	17.8936	54.8141	30.6017	31.2324	AT1G49450 AT1G49450.1 Transducin/WD40 repeat-like superfamily protein;(source:Araport11) protein_coding
AT5G43780	AT5G43780	784.582	-1.30005	0.406113	0.175589	-7.40393	1.32214e-13	9.45846e-12	APS4	5	17589394	17591737	protein_coding	834400	APS4	484.717	441.992	457.076	1132.82	1131.25	1215.22	AT5G43780 AT5G43780.1 sulfate adenylyltransferase, ATP sulfurylase protein_coding (APS4) (ATPS4); (APS4)
AT1G64080	AT1G64080	29.2505	-1.29995	0.406139	0.398153	-3.26496	0.0010948	0.00737408	MAKR2	1	23784977	23786800	protein_coding	842712		6.82699	9.67865	18.1567	45.6784	33.2363	48.2682	AT1G64080 AT1G64080.1 Encodes a member of the MAKR (MEMBRANE-ASSOCIATED KINASE REGULATOR) gene family. MAKRs have putative kinase interacting motifs and membrane localization signals. Known members include: AT5G26230 (MAKR1), AT1G64080 (MAKR2), AT2G37380 (MAKR3), AT2G39370 (MAKR4), AT5G52870 (MAKR5) and AT5G52900 (MAKR6). protein_coding MEMBRANE-ASSOCIATED KINASE REGULATOR 2 (MAKR2) MEMBRANE-ASSO…
AT3G12340	AT3G12340	38.4773	-1.29984	0.406171	0.585029	-2.22184	0.0262939	0.0900425	FKBP43	3	3925498	3929473	protein_coding	820412		0	0	32.6295	73.0854	77.4162	99.3758	AT3G12340 AT3G12340.1 FKBP-like peptidyl-prolyl cis-trans isomerase family protein;(source:Araport11) protein_coding
AT3G10815	AT3G10815	16.1465	-1.29925	0.406338	0.509378	-2.55066	0.0107519	0.0449054		3	3384807	3386533	protein_coding	2745878		6.82699	6.45243	12.6308	36.5427	39.5187	17.0358	AT3G10815 AT3G10815.1 RING/U-box superfamily protein;(source:Araport11) protein_coding
AT2G21560	AT2G21560	30.3812	-1.29834	0.406593	0.404786	-3.20748	0.00133903	0.00868375		2	9230208	9231580	protein_coding	816695		30.7215	16.1311	13.6833	39.5879	46.0038	70.9827	AT2G21560 AT2G21560.1 nucleolar-like protein;(source:Araport11) protein_coding
AT2G17270	AT2G17270	31.3224	-1.29827	0.406614	0.373034	-3.4803	0.000500862	0.00386874	MPT1	2	7510097	7512502	protein_coding	816233	PHT3;3	10.2405	25.8097	18.1567	39.5879	57.1502	48.2682	AT2G17270 AT2G17270.1 Encodes a mitochondrial phosphate transporter. Modulates plant responses to salt stress. protein_coding PHOSPHATE TRANSPORTER 3;3 (PHT3;3) MITOCHONDRIAL PHOSPHATE TRANSPORTER 1 (MPT1);PHOSPHATE TRANSPORTER 3;3 (PHT3;3)
AT3G01830	AT3G01830	7.90441	-1.298	0.406689	0.558736	-2.32311	0.0201735	0.0734361	CML40	3	296024	299263	protein_coding	820033		3.4135	0	2.36827	45.6784	10.9436	5.67862	AT3G01830 AT3G01830.1 Calcium-binding EF-hand family protein;(source:Araport11) protein_coding
AT2G02990	AT2G02990	3.86193	-1.2962	0.407197	0.579298	-2.23754	0.0252513	0.0872057	RNS1	2	873506	874886	protein_coding	814828	RNS1	3.4135	0	1.31571	6.09045	20.6713	2.83931	AT2G02990 AT2G02990.1 Encodes a member of the ribonuclease T2 family that responds to inorganic phosphate starvation, and inhibits production of anthocyanin. Also involved in wound-induced signaling independent of jasmonic acid. Its expression is responsive to both phosphate (Pi) and phosphite (Phi) in roots. protein_coding RIBONUCLEASE 1 (RNS1) RIBONUCLEASE 1 (ATRNS1);RIBONUCLEASE 1 (RNS1)
AT4G01970	AT4G01970	7.51769	-1.2961	0.407225	0.562124	-2.30572	0.0211261	0.0759976	AtSTS	4	853922	857401	protein_coding	828186	AtSTS	3.4135	3.22622	3.94712	30.4523	5.26916	14.1965	AT4G01970 AT4G01970.1 Encodes a a raffinose and high affinity stachyose synthase as well as a stachyose and Gol specific galactosylhydrolase enzyme activity.AtRS4 is a sequential multifunctional RafS and StaS as well as a high affinity StaS, accepting only Raf and Gol for Sta product formation. AtRS4 possesses a Sta and Gol specific galactosylhydrolase enzyme activity. protein_coding STACHYOSE SY…
AT3G14200	AT3G14200	61.702	-1.29592	0.407275	0.37454	-3.46004	0.000540085	0.00411102		3	4712574	4714698	protein_coding	820637		51.2025	29.036	20.7881	88.3116	87.9545	76.6613	AT3G14200 AT3G14200.1 Chaperone DnaJ-domain superfamily protein;(source:Araport11) protein_coding
AT2G34720	AT2G34720	196.541	-1.29525	0.407466	0.244966	-5.28746	1.24028e-07	2.76306e-06	NFYA4	2	14649706	14651709	protein_coding	818037	NF-YA4	116.059	96.7865	90.5205	210.121	263.661	283.931	AT2G34720 AT2G34720.1 nuclear factor Y, subunit A4;(source:Araport11) protein_coding "NUCLEAR FACTOR Y, SUBUNIT A4" (NF-YA4) "NUCLEAR FACTOR Y, SUBUNIT A4" (NF-YA4)
AT3G61820	AT3G61820	152.383	-1.29479	0.407597	0.222905	-5.80869	6.29649e-09	1.86592e-07		3	22879720	22881775	protein_coding	825355		88.7509	154.858	82.3632	295.387	279.671	195.912	AT3G61820 AT3G61820.1 Eukaryotic aspartyl protease family protein;(source:Araport11) protein_coding
AT4G02485	AT4G02485	17.533	-1.29412	0.407785	0.585082	-2.21186	0.0269763	0.0918639		4	1092522	1094600	protein_coding	827953		0	0	0	0	25.5352	19.8752	AT4G02485 AT4G02485.1 2-oxoglutarate (2OG) and Fe(II)-dependent oxygenase superfamily protein;(source:Araport11) protein_coding
AT4G18020	AT4G18020	71.7309	-1.2924	0.408272	0.50018	-2.58386	0.00977007	0.0416792	APRR2	4	10002846	10007626	protein_coding	827527	APRR2	0	64.5243	21.5776	39.5879	118.151	119.251	AT4G18020 AT4G18020.1 Encodes pseudo-response regulator 2 (APRR2) that interacts with a calcium sensor (CML9). protein_coding (APRR2) PSEUDO-RESPONSE REGULATOR 2 (PRR2); (APRR2)
AT3G43790	AT3G43790	15.4107	-1.29238	0.408277	0.585179	-2.20852	0.0272081	0.0925156	ZIFL2	3	15655319	15660126	protein_coding	823490	ZIFL2	6.82699	0	0.789423	57.8593	8.91705	2.83931	AT3G43790 AT3G43790.3 zinc induced facilitator-like 2;(source:Araport11) protein_coding ZINC INDUCED FACILITATOR-LIKE 2 (ZIFL2) ZINC INDUCED FACILITATOR-LIKE 2 (ZIFL2)
AT5G43840	AT5G43840	64.9241	-1.29112	0.408633	0.485902	-2.65717	0.00787995	0.0351438	HSFA6A	5	17625353	17626487	protein_coding	834406	AT-HSFA6A	20.481	35.4884	4.21026	39.5879	52.6916	76.6613	AT5G43840 AT5G43840.1 member of Heat Stress Transcription Factor (Hsf) family protein_coding HEAT SHOCK TRANSCRIPTION FACTOR A6A (HSFA6A) HEAT SHOCK TRANSCRIPTION FACTOR A6A (AT-HSFA6A);HEAT SHOCK TRANSCRIPTION FACTOR A6A (HSFA6A)
AT1G13360	AT1G13360	432.328	-1.28913	0.409197	0.219845	-5.86383	4.52311e-09	1.39926e-07		1	4576873	4578369	protein_coding	837896		378.898	203.252	278.403	800.895	616.087	760.934	AT1G13360 AT1G13360.1 hypothetical protein;(source:Araport11) protein_coding
AT2G19490	AT2G19490	41.4811	-1.2886	0.409348	0.336671	-3.82747	0.000129465	0.00122218		2	8441520	8444233	protein_coding	816468		13.654	35.4884	19.7356	42.6332	57.9608	73.822	AT2G19490 AT2G19490.1 recA DNA recombination family protein;(source:Araport11) protein_coding A. THALIANA RECA HOMOLOG 2 (RECA2) A. THALIANA RECA HOMOLOG 2 (RECA2)
AT1G05950	AT1G05950	37.6886	-1.28726	0.409729	0.58407	-2.20395	0.0275281	0.0934302		1	1804401	1807670	protein_coding	837105		0	0	12.3676	112.673	54.9209	0	AT1G05950 AT1G05950.1 hypothetical protein;(source:Araport11) protein_coding
AT1G67980	AT1G67980	21.6045	-1.28725	0.409731	0.531775	-2.42067	0.0154919	0.0597933	CCOAMT	1	25487682	25489312	protein_coding	843126	CCOAMT	10.2405	9.67865	24.9984	33.4975	82.4827	42.5896	AT1G67980 AT1G67980.1 Encodes S-adenosyl-L-methionine: transcaffeoyl Coenzyme A 3-O-methyltransferase. protein_coding CAFFEOYL-COA 3-O-METHYLTRANSFERASE (CCOAMT) CAFFEOYL-COA 3-O-METHYLTRANSFERASE (CCOAMT)
AT4G28310	AT4G28310	28.7575	-1.2871	0.409773	0.362936	-3.54637	0.000390577	0.0031525		4	14017343	14018212	protein_coding	828946		17.0675	6.45243	15.7885	30.4523	37.4921	51.1075	AT4G28310 AT4G28310.1 microtubule-associated protein;(source:Araport11) protein_coding
AT1G05490	AT1G05490	7.34314	-1.28496	0.410381	0.543927	-2.36238	0.0181578	0.0675214	CLSY3	1	1618504	1623489	protein_coding	837051	chr31	3.4135	3.22622	4.21026	21.3166	16.2128	2.83931	AT1G05490 AT1G05490.1 chromatin remodeling 31;(source:Araport11) protein_coding CHROMATIN REMODELING 31 (chr31) CHROMATIN REMODELING 31 (chr31)
AT3G50120	AT3G50120	11.8469	-1.28468	0.410462	0.552257	-2.32624	0.020006	0.0729861		3	18585000	18587352	protein_coding	824174		0	0	7.63109	15.2261	14.5915	22.7145	AT3G50120 AT3G50120.1 transmembrane protein, putative (DUF247);(source:Araport11) protein_coding
AT1G19020	AT1G19020	83.8362	-1.28421	0.410596	0.389033	-3.30103	0.000963322	0.00663742		1	6568002	6568705	protein_coding	838483		92.1644	61.2981	66.5747	234.482	214.009	144.805	AT1G19020 AT1G19020.1 CDP-diacylglycerol-glycerol-3-phosphate 3-phosphatidyltransferase;(source:Araport11) protein_coding
AT3G12510	AT3G12510	17.7202	-1.28131	0.411422	0.404679	-3.16624	0.00154425	0.00970535		3	3967058	3967822	protein_coding	820430		10.2405	16.1311	9.99936	27.407	30.1964	36.911	AT3G12510 AT3G12510.1 MADS-box family protein;(source:Araport11) protein_coding
AT3G25882	AT3G25882	9.63542	-1.28029	0.411712	0.564276	-2.26891	0.0232735	0.081826	NIMIN-2	3	9470357	9471039	protein_coding	822184	NIMIN-2	0	3.22622	6.84167	3.04523	35.2629	8.51792	AT3G25882 AT3G25882.1 encodes a kinase that physically interacts with NPR1/NIM1 protein_coding NIM1-INTERACTING 2 (NIMIN-2) NIM1-INTERACTING 2 (NIMIN-2)
AT1G51660	AT1G51660	59.1442	-1.27961	0.411905	0.387684	-3.30067	0.000964559	0.00664345	MKK4	1	19154323	19156338	protein_coding	841591	ATMKK4	37.5485	54.8457	27.3667	137.035	75.5922	105.054	AT1G51660 AT1G51660.1 Encodes a mitogen-activated map kinase kinase (there are nine in Arabidopsis) involved in innate immunity. This protein activates MPK3/MPK6 and early-defense genes redundantly with MKK5. In plants with both MKK5 and MKK4 levels reduced by RNAi plants, floral organs do not abscise suggestion a role for both proteins in mediating floral organ abscission. The mRNA is cell-to-ce…
AT2G41090	AT2G41090	245.251	-1.27926	0.412006	0.343236	-3.72706	0.000193727	0.00171812	CML10	2	17135347	17136999	protein_coding	818708		191.156	216.157	98.9411	383.699	638.987	275.413	AT2G41090 AT2G41090.1 Encodes a cytoplasmic, calcium binding calmodulin variant. CML10 interacts with phosphomannomutase (PMM)in vivo and increases its activity thereby affecting ascorbic acid biosynthesis. Its expression is induced by oxidative and other stress. The mRNA is cell-to-cell mobile. protein_coding CALMODULIN LIKE 10 (CML10) CALMODULIN LIKE 10 (CML10)
AT1G45231	AT1G45231	59.6277	-1.27752	0.412505	0.264228	-4.8349	1.33213e-06	2.30592e-05		1	17147707	17151211	protein_coding	841092		40.962	32.2622	34.4715	70.0402	85.9279	116.412	AT1G45231 AT1G45231.2 Encodes a trimethylguanosine synthase that is required for chilling tolerance. tgs1 mutant have a striking chilling sensitive phenotype in which leaf and flower development are dramatically disrupted after long-term chilling treatment. protein_coding TRIMETHYLGUANOSINE SYNTHASE 1 (TGS1) TRIMETHYLGUANOSINE SYNTHASE 1 (TGS1)
AT5G42020	AT5G42020	582.577	-1.2767	0.412739	0.276105	-4.62395	3.76496e-06	5.79459e-05	BIP	5	16807342	16810693	protein_coding	834207	BIP	556.4	587.171	226.565	944.02	1622.7	851.792	AT5G42020 AT5G42020.1 Luminal binding protein (BiP2) involved in polar nuclei fusion during proliferation of endosperm nuclei. protein_coding (BIP2) (BIP2);LUMINAL BINDING PROTEIN (BIP)
AT5G26570	AT5G26570	940.533	-1.27647	0.412805	0.503445	-2.53547	0.0112296	0.0464243	GWD3	5	9261479	9267732	protein_coding	832706	PWD	167.261	258.097	983.358	1674.87	1443.14	1445.21	AT5G26570 AT5G26570.1 chloroplastidic phosphoglucan, water dikinase (PWD) which is required for normal degradation of leaf starch in Arabidopsis. NMR analysis of the mutants, suggests that the gene is specifically involved in the phosphorylation of the glucosyl residues of starch at the C3 position. protein_coding PHOSPHOGLUCAN WATER DIKINASE (PWD) PHOSPHOGLUCAN WATER DIKINASE (PWD); (ATGWD3); (O…
AT2G04350	AT2G04350	256.492	-1.27639	0.412828	0.214664	-5.94597	2.74831e-09	9.0526e-08	LACS8	2	1515634	1519308	protein_coding	814974	LACS8	167.261	183.894	134.991	392.834	435.111	340.717	AT2G04350 AT2G04350.1 AMP-dependent synthetase and ligase family protein;(source:Araport11) protein_coding LONG-CHAIN ACYL-COA SYNTHETASE 8 (LACS8) LONG-CHAIN ACYL-COA SYNTHETASE 8 (LACS8)
AT5G55070	AT5G55070	264.75	-1.27502	0.413219	0.273768	-4.6573	3.20388e-06	4.99794e-05		5	22347211	22351168	protein_coding	835598		139.953	96.7865	179.725	219.256	447.676	420.218	AT5G55070 AT5G55070.1 Dihydrolipoamide succinyltransferase;(source:Araport11) protein_coding
AT2G18520	AT2G18520	20.2038	-1.27465	0.413326	0.418299	-3.04722	0.00230971	0.0134181		2	8033832	8035412	protein_coding	816367		6.82699	9.67865	10.2625	21.3166	28.3724	31.2324	AT2G18520 AT2G18520.1 Tetratricopeptide repeat (TPR)-like superfamily protein;(source:Araport11) protein_coding
AT1G22990	AT1G22990	55.7212	-1.27432	0.413419	0.509668	-2.5003	0.0124089	0.0503561	HIPP22	1	8139114	8140233	protein_coding	838907	HIPP22	20.481	0	19.2093	39.5879	68.7018	34.0717	AT1G22990 AT1G22990.1 Heavy metal transport/detoxification superfamily protein;(source:Araport11) protein_coding HEAVY METAL ASSOCIATED ISOPRENYLATED PLANT PROTEIN 22 (HIPP22) HEAVY METAL ASSOCIATED ISOPRENYLATED PLANT PROTEIN 22 (HIPP22)
AT2G40080	AT2G40080	61.2184	-1.27427	0.413435	0.502479	-2.53596	0.011214	0.0464014	ELF4	2	16734294	16734953	protein_coding	818596	ELF4	3.4135	19.3573	58.4173	79.1759	107.005	102.215	AT2G40080 AT2G40080.1 Encodes a novel nuclear 111 amino-acid phytochrome-regulated component of a negative feedback loop involving the circadian clock central oscillator components CCA1 and LHY. ELF4 is necessary for light-induced expression of both CCA1 and LHY, and conversely, CCA1 and LHY act negatively on light-induced ELF4 expression. ELF4 promotes clock accuracy and is required for sustaine…
AT2G04650	AT2G04650	15.0553	-1.27361	0.413623	0.579531	-2.19766	0.0279732	0.0945903		2	1621749	1624647	protein_coding	815007		0	0	7.10481	39.5879	33.6416	19.8752	AT2G04650 AT2G04650.1 KONJAC2 is imilar to sugar pyrophosphorylases but has an insertion of 2 AA in the pyrophosphorylase consensus motif that is highly conserved in GMPPs. KONJAC2 does not display GDP-mannose pyrophosphorylase activity. It can simulate GDP-mannose pyrophosphorylase activity of VTC1. protein_coding KONJAC 2 (KJC2) KONJAC 2 (KJC2)
AT4G34650	AT4G34650	27.6776	-1.27357	0.413636	0.498946	-2.55251	0.0106949	0.0447287	SQS2	4	16542242	16545194	protein_coding	829617	SQS2	17.0675	9.67865	4.73654	15.2261	34.2496	36.911	AT4G34650 AT4G34650.1 Encodes a protein with similarity to squalene synthase which catalyzes the first committed step in sterol biosynthesis. To date no experimental evidence exists that SQS2 functions as a squalene synthase and some experiments indicate it does not have this function. protein_coding SQUALENE SYNTHASE 2 (SQS2) SQUALENE SYNTHASE 2 (SQS2)
AT2G25450	AT2G25450	4240.56	-1.27328	0.413718	0.140854	-9.03971	1.57084e-19	2.714e-17	GSL-OH	2	10829854	10831655	protein_coding	817083		2799.07	2710.02	2953.5	6979.66	7118.03	6643.98	AT2G25450 AT2G25450.1 encodes a protein whose sequence is similar to ACC oxidase protein_coding
AT2G35035	AT2G35035	14.0375	-1.27265	0.413898	0.44751	-2.84385	0.0044572	0.0225744	URED	2	14763178	14765079	protein_coding	818068	URED	3.4135	6.45243	7.89423	30.4523	19.0501	14.1965	AT2G35035 AT2G35035.1 Encodes a urease accessory protein which is essential for the activation of plant urease. protein_coding UREASE ACCESSORY PROTEIN D (URED) UREASE ACCESSORY PROTEIN D (URED)
AT2G25620	AT2G25620	70.7184	-1.27204	0.414073	0.267757	-4.75073	2.02683e-06	3.31423e-05	AtDBP1	2	10902716	10905287	protein_coding	817102	AtDBP1	40.962	48.3933	35.5241	91.3568	115.719	79.5006	AT2G25620 AT2G25620.1 Encodes DBP1, a member of the DBP factors (DNA-binding protein phosphatases) featuring sequence-specific DNA-binding and protein phosphatase activity. DBP1 is involved in plant-potyvirus interactions. Loss-of-function of DBP1 renders resistance to potyviruses. protein_coding DNA-BINDING PROTEIN PHOSPHATASE 1 (DBP1) DNA-BINDING PROTEIN PHOSPHATASE 1 (DBP1);DNA-BINDING PROTEIN…
AT4G25760	AT4G25760	7.7461	-1.27104	0.414361	0.544849	-2.33283	0.0196573	0.071978	GDU2	4	13116028	13116955	protein_coding	828681	ATGDU2	0	6.45243	5.26282	18.2714	20.4687	5.67862	AT4G25760 AT4G25760.1 Encodes a member of the GDU (glutamine dumper) family proteins involved in amino acid export: At4g31730 (GDU1), At4g25760 (GDU2), At5g57685 (GDU3), At2g24762 (GDU4), At5g24920 (GDU5), At3g30725 (GDU6) and At5g38770 (GDU7). protein_coding GLUTAMINE DUMPER 2 (GDU2) GLUTAMINE DUMPER 2 (ATGDU2);GLUTAMINE DUMPER 2 (GDU2)
AT3G61750	AT3G61750	50.9275	-1.27033	0.414564	0.40965	-3.10102	0.00192855	0.0116183		3	22857577	22859669	protein_coding	825348		47.789	0	22.1039	57.8593	68.4991	65.3041	AT3G61750 AT3G61750.1 Cytochrome b561/ferric reductase transmembrane with DOMON related domain-containing protein;(source:Araport11) protein_coding
AT3G23300	AT3G23300	38.4289	-1.26796	0.415246	0.547466	-2.31605	0.0205554	0.0744657		3	8332797	8336235	protein_coding	821910		0	19.3573	22.367	66.995	55.3262	48.2682	AT3G23300 AT3G23300.1 S-adenosyl-L-methionine-dependent methyltransferases superfamily protein;(source:Araport11) protein_coding
AT1G22710	AT1G22710	182.413	-1.2676	0.41535	0.283997	-4.46343	8.06585e-06	0.000113021	SUC2	1	8030587	8033156	protein_coding	838877	SUC2	105.818	158.085	75.2584	264.935	219.278	352.074	AT1G22710 AT1G22710.1 Encodes for a high-affinity transporter essential for phloem loading and long-distance transport. A major sucrose transporter, AtSUC2 can also transport a wide range of physiological and synthetic glucose conjugates with both &#945;- or &#946;-linkage. protein_coding SUCROSE-PROTON SYMPORTER 2 (SUC2) SUCROSE-PROTON SYMPORTER 2 (SUC2);ARABIDOPSIS THALIANA SUCROSE-PROTON SYMPO…
AT5G65170	AT5G65170	35.5618	-1.26733	0.415427	0.434357	-2.91772	0.00352602	0.0189094		5	26041045	26043267	protein_coding	836641		0	12.9049	29.2087	42.6332	67.0805	39.7503	AT5G65170 AT5G65170.1 VQ motif-containing protein;(source:Araport11) protein_coding
AT4G04490	AT4G04490	3.4732	-1.26686	0.415564	0.561879	-2.25468	0.0241534	0.0840481	CRK36	4	2231717	2234689	protein_coding	825779	CRK36	3.4135	0	1.05256	0	28.3724	2.83931	AT4G04490 AT4G04490.1 Encodes a cysteine-rich receptor-like protein kinase. protein_coding CYSTEINE-RICH RLK (RECEPTOR-LIKE PROTEIN KINASE) 36 (CRK36) CYSTEINE-RICH RLK (RECEPTOR-LIKE PROTEIN KINASE) 36 (CRK36)
AT2G28560	AT2G28560	13.5346	-1.26625	0.41574	0.561739	-2.25415	0.0241865	0.0841474	ATRAD51B	2	12235875	12239146	protein_coding	817404	ATRAD51B	6.82699	0	3.42083	21.3166	22.2926	0	AT2G28560 AT2G28560.1 Encodes a protein of the RAD51B family involved in double stranded DNA repair. Homozygous mutant plants show increased sensitivity to mitomycin which induces DS breaks. protein_coding (RAD51B) (ATRAD51B); (RAD51B)
AT2G44300	AT2G44300	12.6454	-1.26576	0.41588	0.451407	-2.80404	0.00504672	0.0248322		2	18307223	18308494	protein_coding	819038		6.82699	9.67865	7.10481	21.3166	24.3192	17.0358	AT2G44300 AT2G44300.1 Bifunctional inhibitor/lipid-transfer protein/seed storage 2S albumin superfamily protein;(source:Araport11) protein_coding
AT3G11260	AT3G11260	14.7096	-1.26566	0.415908	0.506193	-2.50036	0.0124068	0.0503561	WOX5	3	3527280	3528440	protein_coding	820297	WOX5	0	6.45243	4.73654	6.09045	19.2527	11.3572	AT3G11260 AT3G11260.1 WOX5 is a member of the Wuschel (WUS) family of homeodomain transcription factors and is required for quiescent center (QC) function and columella stem cell maintenance in the root meristem. It is expressed in the QC and moves to the columella stem cells where it represses their differentiation. WOX5 binds members of the Topless family of transcriptional co-repressors. prote…
AT5G10770	AT5G10770	136.305	-1.26475	0.41617	0.290955	-4.34691	1.38067e-05	0.000181388		5	3403021	3405571	protein_coding	830944		95.5779	87.1079	74.2058	246.663	196.783	201.591	AT5G10770 AT5G10770.1 Eukaryotic aspartyl protease family protein;(source:Araport11) protein_coding
AT3G13210	AT3G13210	11.0815	-1.26411	0.416356	0.522802	-2.41795	0.0156081	0.0601404		3	4244900	4247846	protein_coding	820511		0	9.67865	5.7891	21.3166	16.8208	17.0358	AT3G13210 AT3G13210.1 crooked neck protein, putative / cell cycle protein;(source:Araport11) protein_coding
AT5G53730	AT5G53730	12.0227	-1.26375	0.41646	0.431736	-2.92714	0.00342099	0.0184351	NHL26	5	21807623	21809004	protein_coding	835454		10.2405	6.45243	6.57853	18.2714	19.8607	22.7145	AT5G53730 AT5G53730.1 Late embryogenesis abundant (LEA) hydroxyproline-rich glycoprotein family;(source:Araport11) protein_coding NDR1/HIN1-LIKE 26 (NHL26) NDR1/HIN1-LIKE 26 (NHL26)
AT1G04520	AT1G04520	84.686	-1.26313	0.41664	0.329738	-3.8307	0.000127781	0.00120877	CRRSP3	1	1231452	1234032	protein_coding	839502	PDLP2	34.135	83.8816	27.1035	109.628	93.8316	144.805	AT1G04520 AT1G04520.1 Encodes a plasmodesmal protein that may be involved in the intercellular movement of molecules through the plasmodesmata. protein_coding PLASMODESMATA-LOCATED PROTEIN 2 (PDLP2) PLASMODESMATA-LOCATED PROTEIN 2 (PDLP2)
AT3G25640	AT3G25640	21.5436	-1.2626	0.416791	0.419232	-3.01171	0.00259781	0.0147844		3	9333662	9334889	protein_coding	822151		13.654	9.67865	12.3676	27.407	38.9107	31.2324	AT3G25640 AT3G25640.1 MIZU-KUSSEI-like protein (Protein of unknown function, DUF617);(source:Araport11) protein_coding
AT1G64760	AT1G64760	68.1076	-1.2625	0.41682	0.335996	-3.75749	0.000171626	0.00154761		1	24054051	24056491	protein_coding	842784		30.7215	32.2622	51.5757	130.945	79.4428	124.93	AT1G64760 AT1G64760.1 ZERZAUST is an atypical &#946;-1,3 glucanase. The protein is localized to punctate regions of the apoplast, near cellular junctions. Mutants display aberrant floral morphology and twisted siliques and stems. Biochemcial analysis of mutant cell wall composition indicates cell wall defects. protein_coding ZERZAUST (ZET) ZERZAUST (ZET);HYPERSENSITIVE TO EXCESS BORON 1 (HEB1)
AT5G66530	AT5G66530	519.046	-1.26224	0.416896	0.32111	-3.93086	8.46411e-05	0.00085879		5	26551755	26555886	protein_coding	836785		218.464	209.704	375.766	700.402	740.317	678.595	AT5G66530 AT5G66530.1 Galactose mutarotase-like superfamily protein;(source:Araport11) protein_coding
AT1G14200	AT1G14200	87.9025	-1.2622	0.416906	0.373858	-3.37616	0.000735063	0.00533993		1	4854224	4855287	protein_coding	837980		54.6159	64.5243	46.576	152.261	97.2769	193.073	AT1G14200 AT1G14200.1 RING/U-box superfamily protein;(source:Araport11) protein_coding
AT1G26450	AT1G26450	24.7852	-1.26212	0.416931	0.364058	-3.46681	0.000526668	0.00402899		1	9148636	9150250	protein_coding	839186		20.481	12.9049	16.5779	39.5879	43.7746	48.2682	AT1G26450 AT1G26450.1 Carbohydrate-binding X8 domain superfamily protein;(source:Araport11) protein_coding
AT5G49525	AT5G49525	16.2544	-1.26135	0.417153	0.515897	-2.44497	0.0144866	0.0567403		5	20096932	20097551	protein_coding	835013		0	9.67865	7.10481	21.3166	19.2527	22.7145	AT5G49525 AT5G49525.1 transmembrane protein;(source:Araport11) protein_coding
AT4G22130	AT4G22130	185.966	-1.25943	0.417708	0.216487	-5.81758	5.97051e-09	1.77795e-07	SRF8	4	11723388	11727693	protein_coding	828302	SRF8	133.126	141.954	97.0991	356.292	284.332	235.663	AT4G22130 AT4G22130.1 STRUBBELIG-receptor family 8;(source:Araport11) protein_coding STRUBBELIG-RECEPTOR FAMILY 8 (SRF8) STRUBBELIG-RECEPTOR FAMILY 8 (SRF8)
AT2G29630	AT2G29630	1281.57	-1.25828	0.418042	0.393211	-3.20002	0.0013742	0.00885889	THIC	2	12666935	12671055	protein_coding	817513	PY	378.898	451.67	1311.5	2022.03	1923.24	1927.89	AT2G29630 AT2G29630.2 Encodes a protein involved in thiamin biosynthesis. The protein is an iron-sulfur cluster protein predicted to catalyze the conversion of 5-aminoimidazole ribonucleotide (AIR) to hydroxymethylpyrimidine (HMP) or hydroxymethylpyrimidine phosphate (HMP-P). A severe reduction of THIC levels in plants decreases vitamin B1 (thiamin diphosphate (TPP)) levels and also leads to chan…
AT5G65970	AT5G65970	51.7835	-1.25806	0.418105	0.399869	-3.14619	0.00165413	0.0102725	MLO10	5	26387428	26390767	protein_coding	836727	MLO10	37.5485	22.5835	24.9984	85.2663	42.5586	110.733	AT5G65970 AT5G65970.1 A member of a large family of seven-transmembrane domain proteins specific to plants, homologs of the barley mildew resistance locus o (MLO) protein. The Arabidopsis genome contains 15 genes encoding MLO proteins, with localization in plasma membrane. Phylogenetic analysis revealed four clades of closely-related AtMLO genes. ATMLO10 belongs to the clade III, with AtMLO5, AtM…
AT1G23710	AT1G23710	136.968	-1.25805	0.418109	0.422572	-2.97712	0.00290968	0.0162068		1	8385188	8386522	protein_coding	838981		136.54	96.7865	87.0997	496.372	155.035	235.663	AT1G23710 AT1G23710.1 hypothetical protein (DUF1645);(source:Araport11) protein_coding
AT5G15840	AT5G15840	7.97219	-1.25774	0.418199	0.564997	-2.2261	0.0260077	0.0892562	CO	5	5170162	5173085	protein_coding	831441	CO	0	3.22622	7.63109	24.3618	12.9702	19.8752	AT5G15840 AT5G15840.1 Encodes a protein showing similarities to zinc finger transcription factors, involved in regulation of flowering under long days. Acts upstream of FT and SOC1. protein_coding CONSTANS (CO) B-BOX DOMAIN PROTEIN 1 (BBX1);CONSTANS (CO); (FG)
AT4G08570	AT4G08570	11.357	-1.25564	0.418806	0.516217	-2.4324	0.0149993	0.0582727	HIPP24	4	5454580	5456100	protein_coding	826418		10.2405	12.9049	4.73654	27.407	24.7245	19.8752	AT4G08570 AT4G08570.1 Heavy metal transport/detoxification superfamily protein;(source:Araport11) protein_coding
AT1G70800	AT1G70800	10.9185	-1.25453	0.419129	0.535753	-2.34163	0.0191999	0.0707357	CAR6	1	26702493	26703926	protein_coding	843417		6.82699	12.9049	5.52596	21.3166	30.399	19.8752	AT1G70800 AT1G70800.1 Encodes a novel NPH3/phototropin binding factor with a calcium binding domain that negatively affects hypocotyl bending under blue light conditions in Arabidopsis thaliana and may regulate phototropism. protein_coding ENHANCED BENDING 1 (EHB1) C2-DOMAIN ABA-RELATED6 (CAR6);ENHANCED BENDING 1 (EHB1)
AT5G49520	AT5G49520	40.2348	-1.25423	0.419218	0.472806	-2.65273	0.00798437	0.0355023	WRKY48	5	20090648	20093346	protein_coding	835012	WRKY48	20.481	35.4884	24.9984	127.9	62.8246	48.2682	AT5G49520 AT5G49520.1 Encodes WRKY48, a member of the WRKY Transcription Factor. WRKY48 is a stress- and pathogen-induced transcriptional activator that represses plant basal defense. The mRNA is cell-to-cell mobile. protein_coding WRKY DNA-BINDING PROTEIN 48 (WRKY48) ARABIDOPSIS THALIANA WRKY DNA-BINDING PROTEIN 48 (ATWRKY48);WRKY DNA-BINDING PROTEIN 48 (WRKY48)
AT2G22590	AT2G22590	18.747	-1.25397	0.419293	0.561811	-2.23201	0.0256141	0.088143	UGT91A1	2	9592956	9594579	protein_coding	816790		13.654	6.45243	3.15769	24.3618	20.874	39.7503	AT2G22590 AT2G22590.1 UDP-Glycosyltransferase superfamily protein;(source:Araport11) protein_coding
AT1G43980	AT1G43980	6.83215	-1.25382	0.419336	0.565812	-2.21597	0.0266938	0.0911164	PCMP-E58	1	16687430	16689563	protein_coding	840997		0	3.22622	6.84167	21.3166	6.0798	28.3931	AT1G43980 AT1G43980.1 Tetratricopeptide repeat (TPR)-like superfamily protein;(source:Araport11) protein_coding
AT1G74930	AT1G74930	36.4613	-1.25304	0.419562	0.57397	-2.18312	0.0290272	0.0973489	ERF018	1	28143851	28145058	protein_coding	843832	ORA47	40.962	35.4884	16.841	234.482	37.8974	62.4648	AT1G74930 AT1G74930.1 encodes a member of the DREB subfamily A-5 of ERF/AP2 transcription factor family. The protein contains one AP2 domain. There are 15 members in this subfamily including RAP2.1, RAP2.9 and RAP2.10. The mRNA is cell-to-cell mobile. protein_coding (ORA47) (ORA47)
AT5G52020	AT5G52020	6.43725	-1.25197	0.419873	0.584822	-2.14078	0.032292	0.105191	ERF025	5	21123958	21125065	protein_coding	835277		0	6.45243	2.36827	30.4523	5.87714	11.3572	AT5G52020 AT5G52020.1 encodes a member of the DREB subfamily A-4 of ERF/AP2 transcription factor family. The protein contains one AP2 domain. There are 17 members in this subfamily including TINY. protein_coding
AT5G54020	AT5G54020	5.83492	-1.24745	0.421191	0.583715	-2.13709	0.0325907	0.105921		5	21921666	21923632	protein_coding	835485		0	6.45243	1.57885	18.2714	8.91705	11.3572	AT5G54020 AT5G54020.1 Cysteine/Histidine-rich C1 domain family protein;(source:Araport11) protein_coding
AT3G18130	AT3G18130	345.1	-1.24596	0.421628	0.203016	-6.13722	8.39764e-10	3.04543e-08	RACK1C	3	6210878	6212551	protein_coding	821338	RACK1C_AT	170.675	225.835	193.146	444.603	465.105	528.111	AT3G18130 AT3G18130.1 Encodes a protein with similarity to mammalian RACKs. RACKs function to shuttle activated protein kinase C to different subcellular sites and may also function as a scaffold through physical interactions with other proteins. RACK1C has no phenotype on its own and probably acts redundantly with RACK1A and RACK1B. protein_coding RECEPTOR FOR ACTIVATED C KINASE 1C (RACK1C_AT) R…
AT3G04550	AT3G04550	627.874	-1.24571	0.4217	0.230784	-5.39774	6.74847e-08	1.62194e-06	RAF1.2	3	1225919	1227436	protein_coding	819611		331.109	235.514	438.919	797.849	808.411	922.775	AT3G04550 AT3G04550.1 Encodes an ancillary chaperone protein that functions in Rubisco biogenesis. RAF1 dimers function in the assembly of the large subunit of Rubisco. Co-expression of RAF1 and rbcL in tobacco cells results in increased photosynthesis and plant growth. The mRNA is cell-to-cell mobile. protein_coding RUBISCO ACCUMULATION FACTOR 1 (RAF1) RUBISCO ACCUMULATION FACTOR 1 (RAF1)
AT5G17370	AT5G17370	28.9866	-1.24544	0.421778	0.552062	-2.25599	0.0240714	0.0838585		5	5721801	5724751	protein_coding	831603		23.8945	0	17.8936	57.8593	46.0038	53.9468	AT5G17370 AT5G17370.1 Transducin/WD40 repeat-like superfamily protein;(source:Araport11) protein_coding
AT2G29910	AT2G29910	19.7372	-1.24476	0.421979	0.585272	-2.1268	0.0334367	0.107827		2	12751147	12753241	protein_coding	817541		0	12.9049	0	70.0402	10.133	17.0358	AT2G29910 AT2G29910.1 F-box/RNI-like superfamily protein;(source:Araport11) protein_coding
AT5G53700	AT5G53700	4.56012	-1.24467	0.422005	0.582712	-2.13599	0.0326801	0.106099		5	21801143	21802788	protein_coding	835451		0	0	0.789423	12.1809	4.0532	5.67862	AT5G53700 AT5G53700.1 RNA-binding (RRM/RBD/RNP motifs) family protein;(source:Araport11) protein_coding
AT3G57360	AT3G57360	14.9492	-1.24447	0.422063	0.486476	-2.55814	0.0105235	0.0441631		3	21225540	21227039	protein_coding	824903		0	3.22622	11.0519	12.1809	27.3591	22.7145	AT3G57360 AT3G57360.1 tRNA-splicing endonuclease subunit;(source:Araport11) protein_coding
AT5G20160	AT5G20160	386.248	-1.24319	0.422436	0.163284	-7.61371	2.66328e-14	2.12067e-12		5	6803694	6805226	protein_coding	832138		129.713	277.455	228.67	438.513	572.312	533.79	AT5G20160 AT5G20160.2 Ribosomal protein L7Ae/L30e/S12e/Gadd45 family protein;(source:Araport11) protein_coding
AT5G38900	AT5G38900	17.2367	-1.24316	0.422446	0.58547	-2.12335	0.0337241	0.108488		5	15573505	15575712	protein_coding	833882		0	12.9049	19.7356	0	140.038	14.1965	AT5G38900 AT5G38900.1 Thioredoxin superfamily protein;(source:Araport11) protein_coding
AT5G19250	AT5G19250	357.517	-1.24311	0.42246	0.234962	-5.29069	1.21854e-07	2.71819e-06		5	6471827	6472989	protein_coding	832045		283.32	245.192	197.882	746.081	465.105	556.504	AT5G19250 AT5G19250.1 Glycoprotein membrane precursor GPI-anchored;(source:Araport11) protein_coding
AT4G09030	AT4G09030	94.3289	-1.24289	0.422526	0.353992	-3.51106	0.00044632	0.0035202	AGP10	4	5792137	5792966	protein_coding	826482	AGP10	78.5104	96.7865	70.785	237.528	192.527	198.752	AT4G09030 AT4G09030.1 Encodes arabinogalactan protein (AGP10). The mRNA is cell-to-cell mobile. protein_coding ARABINOGALACTAN PROTEIN 10 (AGP10) (ATAGP10);ARABINOGALACTAN PROTEIN 10 (AGP10)
AT5G18470	AT5G18470	45.7832	-1.24287	0.42253	0.426501	-2.91412	0.00356693	0.0190467		5	6127773	6129285	protein_coding	831965		20.481	25.8097	45.7866	143.126	81.4694	51.1075	AT5G18470 AT5G18470.1 Curculin-like (mannose-binding) lectin family protein;(source:Araport11) protein_coding
AT5G03840	AT5G03840	4.0434	-1.24269	0.422584	0.581683	-2.13637	0.0326492	0.106074	TFL1	5	1024500	1025872	protein_coding	831683	TFL1	0	3.22622	0.263141	0	10.3357	11.3572	AT5G03840 AT5G03840.1 Controls inflorescence meristem identity. Involved in the floral initiation process. Ortholog of the Antirrhinum gene CENTRORADIALIS (CEN). Involved in protein trafficking to the protein storage vacuole. protein_coding TERMINAL FLOWER 1 (TFL1) TERMINAL FLOWER 1 (TFL-1);TERMINAL FLOWER 1 (TFL1)
AT1G01830	AT1G01830	206.582	-1.24186	0.422828	0.188596	-6.58475	4.55646e-11	2.18448e-09		1	298451	302310	protein_coding	839264		112.645	119.37	117.361	280.161	296.694	264.056	AT1G01830 AT1G01830.2 ARM repeat superfamily protein;(source:Araport11) protein_coding
AT3G63160	AT3G63160	1844.74	-1.24181	0.422843	0.527806	-2.35277	0.0186341	0.0689007		3	23333399	23334034	protein_coding	825491		290.147	387.146	1657.26	2469.68	2329.58	3001.15	AT3G63160 AT3G63160.1 outer envelope membrane protein;(source:Araport11) protein_coding OUTER ENVELOPE PROTEIN 6 (OEP6) OUTER ENVELOPE PROTEIN 6 (OEP6)
AT2G15390	AT2G15390	68.7712	-1.24166	0.422886	0.411619	-3.01653	0.00255685	0.0145831	FUT4	2	6709116	6711156	protein_coding	816031	FUT4	47.789	70.9768	52.3651	222.302	154.832	79.5006	AT2G15390 AT2G15390.2 Encodes an alpha-(1,2)-fucosyltransferase. protein_coding FUCOSYLTRANSFERASE 4 (FUT4) (atfut4);FUCOSYLTRANSFERASE 4 (FUT4)
AT4G18880	AT4G18880	186.614	-1.24112	0.423043	0.332352	-3.73437	0.000188189	0.00167631	HSFA4A	4	10347479	10349902	protein_coding	827622	AT-HSFA4A	129.713	96.7865	126.834	432.422	209.348	281.091	AT4G18880 AT4G18880.1 Encodes a member of Heat Stress Transcription Factor(Hsf) family that is a substrate of the MPK3/MPK6 signaling and regulates stress responses. protein_coding HEAT SHOCK TRANSCRIPTION FACTOR A4A (HSF A4A) HEAT SHOCK TRANSCRIPTION FACTOR A4A (HSF A4A);ARABIDOPSIS THALIANA HEAT SHOCK TRANSCRIPTION FACTOR A4A (AT-HSFA4A)
AT1G62110	AT1G62110	20.4374	-1.24107	0.42306	0.443027	-2.80133	0.0050892	0.0250024		1	22957876	22959884	protein_coding	842507		3.4135	16.1311	11.8414	42.6332	26.9538	28.3931	AT1G62110 AT1G62110.1 Mitochondrial transcription termination factor family protein;(source:Araport11) protein_coding
AT1G80840	AT1G80840	92.2274	-1.2391	0.423637	0.550571	-2.25057	0.0244129	0.0847738	WRKY40	1	30383561	30385499	protein_coding	844423	WRKY40	54.6159	41.9408	71.3112	438.513	38.7081	107.894	AT1G80840 AT1G80840.1 Pathogen-induced transcription factor. Binds W-box sequences in vitro. Forms protein complexes with itself and with WRKY40 and WRKY60. Coexpression with WRKY18 or WRKY60 made plants more susceptible to both P. syringae and B. cinerea. WRKY18, WRKY40, and WRKY60 have partially redundant roles in response to the hemibiotrophic bacterial pathogen Pseudomonas syringae and the ne…
AT1G24625	AT1G24625	75.4473	-1.23876	0.423737	0.289517	-4.27871	1.87976e-05	0.000237257	ZFP7	1	8725789	8727212	protein_coding	839077	ZFP7	47.789	70.9768	36.0503	88.3116	141.659	110.733	AT1G24625 AT1G24625.1 Encodes a zinc finger protein containing only a single zinc finger. protein_coding ZINC FINGER PROTEIN 7 (ZFP7) ZINC FINGER PROTEIN 7 (ZFP7)
AT2G29440	AT2G29440	10.0252	-1.23845	0.423829	0.484396	-2.55668	0.0105675	0.0443072	GSTU6	2	12619630	12621231	protein_coding	817493	ATGSTU6	3.4135	16.1311	5.26282	15.2261	22.9006	19.8752	AT2G29440 AT2G29440.1 Encodes glutathione transferase belonging to the tau class of GSTs. Naming convention according to Wagner et al. (2002). protein_coding GLUTATHIONE S-TRANSFERASE TAU 6 (GSTU6) GLUTATHIONE S-TRANSFERASE TAU 6 (ATGSTU6);GLUTATHIONE S-TRANSFERASE TAU 6 (GSTU6);GLUTATHIONE S-TRANSFERASE 24 (GST24)
AT4G32920	AT4G32920	133.197	-1.23778	0.424025	0.239995	-5.15752	2.50238e-07	5.17836e-06		4	15887270	15896345	protein_coding	829429		81.9239	116.144	59.733	185.759	185.029	212.948	AT4G32920 AT4G32920.1 glycine-rich protein;(source:Araport11) protein_coding
AT3G21420	AT3G21420	72.0022	-1.23613	0.424511	0.247555	-4.99334	5.93453e-07	1.12861e-05		3	7541384	7543560	protein_coding	821696		51.2025	41.9408	41.3132	79.1759	118.961	107.894	AT3G21420 AT3G21420.1 LATERAL BRANCHING OXIDOREDUCTASE (LBO), encodes an oxidoreductase-like enzyme of the 2-oxoglutarate and Fe(II)-dependent dioxygenase superfamily. It is involved in the biosynthesis of strigolactones. protein_coding LATERAL BRANCHING OXIDOREDUCTASE 1 (LBO1) LATERAL BRANCHING OXIDOREDUCTASE 1 (LBO1)
AT3G48160	AT3G48160	14.7768	-1.23565	0.424651	0.468703	-2.63632	0.00838108	0.0368615	E2FE	3	17783331	17786160	protein_coding	823971	DEL1	3.4135	3.22622	8.68366	15.2261	19.8607	25.5538	AT3G48160 AT3G48160.2 E2F-like protein, an inhibitor of the endocycle, preserves the mitotic state of proliferating cells by suppressing transcription of genes that are required for cells to enter the DNA endoreduplication cycle. protein_coding DP-E2F-LIKE 1 (DEL1) DP-E2F-LIKE 1 (DEL1); (E2FE);E2F-LIKE 3 (E2L3)
AT3G18020	AT3G18020	13.1069	-1.23558	0.424671	0.447786	-2.75931	0.00579229	0.0276538		3	6165440	6167515	protein_coding	821326		0	12.9049	7.89423	21.3166	22.9006	17.0358	AT3G18020 AT3G18020.1 Pentatricopeptide repeat (PPR) superfamily protein;(source:Araport11) protein_coding
AT5G19380	AT5G19380	32.9972	-1.23512	0.424808	0.328428	-3.7607	0.000169438	0.00153315	CLT1	5	6526807	6530713	protein_coding	832058	CLT1	20.481	32.2622	18.9462	70.0402	49.0437	53.9468	AT5G19380 AT5G19380.2 Encodes one of the CRT-Like transporters (CLT1/AT5G19380, CLT2/AT4G24460, CLT3/AT5G12170). Required for glutathione homeostasis and stress responses. Mutants lacking these transporters are heavy metal-sensitive, glutathione(GSH)-deficient, and hypersensitive to Phytophthora infection. protein_coding CRT (CHLOROQUINE-RESISTANCE TRANSPORTER)-LIKE TRANSPORTER 1 (CLT1) CRT (CHLO…
AT4G25480	AT4G25480	19.2186	-1.23452	0.424985	0.584153	-2.11334	0.0345715	0.110703	DREB1A	4	13018010	13019400	protein_coding	828652	DREB1A	0	0	10.2625	24.3618	40.9373	11.3572	AT4G25480 AT4G25480.1 encodes a member of the DREB subfamily A-1 of ERF/AP2 transcription factor family (CBF3). The protein contains one AP2 domain. There are six members in this subfamily, including CBF1, CBF2, and CBF3. This gene is involved in response to low temperature and abscisic acid. protein_coding DEHYDRATION RESPONSE ELEMENT B1A (DREB1A) DEHYDRATION RESPONSE ELEMENT B1A (DREB1A); (ATCB…
AT3G02930	AT3G02930	38.2049	-1.23394	0.425156	0.414811	-2.9747	0.0029328	0.0162959		3	654779	658637	protein_coding	821180		13.654	38.7146	32.6295	106.583	75.9975	53.9468	AT3G02930 AT3G02930.1 Encodes a microtubule-associated protein. protein_coding
AT5G64550	AT5G64550	46.6693	-1.23374	0.425213	0.413815	-2.98138	0.00286949	0.0160268		5	25801528	25804980	protein_coding	836576		40.962	35.4884	18.683	48.7236	109.639	68.1434	AT5G64550 AT5G64550.1 loricrin-like protein;(source:Araport11) protein_coding
AT4G25490	AT4G25490	29.2301	-1.23255	0.425564	0.583977	-2.11062	0.0348053	0.111188	DREB1B	4	13021780	13022996	protein_coding	828653	CBF1	0	0	22.8933	112.673	29.9937	36.911	AT4G25490 AT4G25490.1 Transcriptional activator that binds to the DRE/CRT regulatory element and induces COR (cold-regulated) gene expression increasing plant freezing tolerance. It encodes a member of the DREB subfamily A-1 of ERF/AP2 transcription factor family (CBF1). The protein contains one AP2 domain. There are six members in this subfamily, including CBF1, CBF2, and CBF3. This gene is invo…
AT1G26190	AT1G26190	34.3588	-1.2323	0.425638	0.566187	-2.17649	0.0295185	0.098451		1	9057095	9061140	protein_coding	839160		0	0	17.3673	97.4473	56.1369	93.6971	AT1G26190 AT1G26190.1 TTM2 is a triphosphate tunnel metalloenzyme that displays pyrophosphatase activity.It contains both a uridine kinase (UK) domain and CYTH domain. TTM2 is involved in negative regulation defense response to pathogens (PMID:28733390). protein_coding TRIPHOSPHATE TUNNEL METALLOENZYME 2 (TTM2) (ATTTM2);TRIPHOSPHATE TUNNEL METALLOENZYME 2 (TTM2)
AT3G60140	AT3G60140	27.087	-1.23146	0.425886	0.569293	-2.16314	0.0305302	0.101031	BGLU30	3	22216540	22220824	protein_coding	825184	DIN2	34.135	6.45243	31.0507	3.04523	229.614	8.51792	AT3G60140 AT3G60140.1 Encodes a protein similar to beta-glucosidase and is a member of glycoside hydrolase family 1. Expression is induced after 24 hours of dark treatment, in senescing leaves and treatment with exogenous photosynthesis inhibitor. Induction of gene expression was suppressed in excised leaves supplied with sugar. The authors suggest that the gene's expression pattern is responding…
AT2G25150	AT2G25150	11.4804	-1.23089	0.426055	0.565003	-2.17855	0.0293652	0.0980482	SCT	2	10702341	10704825	protein_coding	817053		3.4135	3.22622	9.99936	18.2714	23.1033	31.2324	AT2G25150 AT2G25150.1 HXXXD-type acyl-transferase family protein;(source:Araport11) protein_coding
AT2G28210	AT2G28210	4.71633	-1.23072	0.426103	0.579435	-2.12401	0.0336696	0.10837	ATACA2	2	12029666	12033096	protein_coding	817367	ATACA2	0	0	1.84199	3.04523	5.0665	14.1965	AT2G28210 AT2G28210.1 alpha carbonic anhydrase 2;(source:Araport11) protein_coding ALPHA CARBONIC ANHYDRASE 2 (ACA2) ALPHA CARBONIC ANHYDRASE 2 (ACA2);ALPHA CARBONIC ANHYDRASE 2 (ATACA2)
AT3G02230	AT3G02230	528.052	-1.23	0.426317	0.177769	-6.91909	4.54552e-12	2.62608e-10	RGP1	3	415389	417723	protein_coding	821233	RGP1	392.552	441.992	315.769	855.709	889.07	954.007	AT3G02230 AT3G02230.1 RGP1 is a UDP-arabinose mutase that catalyzes the interconversion between the pyranose and furanose forms of UDP-L-arabinose. It appears to be required for proper cell wall formation. rgp1/rgp2 (at5g15650) double mutants have a male gametophyte lethal phenotype. RGP1 fusion proteins can be found in the cytosol and peripherally associated with the Golgi apparatus. The mRNA is…
AT5G56010	AT5G56010	741.444	-1.22884	0.42666	0.192725	-6.37615	1.81592e-10	7.61026e-09	HSP90-3	5	22681238	22684252	protein_coding	835699	HSP81-3	624.67	519.421	349.188	1114.55	1228.12	1155.6	AT5G56010 AT5G56010.1 A member of heat shock protein 90 (HSP90) gene family. Expressed in all tissues and abundant in root apical meristem, pollen and tapetum. Expression is NOT heat-induced but induced by IAA and NaCl. Overexpression reduced tolerance to heat and conferred higher tolerance to calcium. The mRNA is cell-to-cell mobile. protein_coding HEAT SHOCK PROTEIN 81-3 (HSP81-3) HEAT SHOCK PR…
AT3G28740	AT3G28740	3234.71	-1.22638	0.427389	0.156435	-7.83954	4.52184e-15	4.03966e-13	CYP81D11	3	10788698	10790553	protein_coding	822506	CYP81D1	2338.25	1648.6	1643.58	4208.5	4694.01	4417.96	AT3G28740 AT3G28740.1 Encodes a member of the cytochrome p450 family. Expression is upregulated in response to cis-jasmonate treatment. Overexpression induces synthesis of volatile compounds that affect chemical ecology and insect interactions. protein_coding CYTOCHROME P450, FAMILY 81, SUBFAMILY D, POLYPEPTIDE 11 (CYP81D11) CYTOCHROME P450, FAMILY 81, SUBFAMILY D, POLYPEPTIDE 11 (CYP81D11)
AT1G55265	AT1G55265	92.9938	-1.22599	0.427503	0.24424	-5.01962	5.17728e-07	1.00018e-05		1	20617313	20618005	protein_coding	841971		44.3755	61.2981	68.4167	133.99	185.434	107.894	AT1G55265 AT1G55265.1 DUF538 family protein, putative (Protein of unknown function, DUF538);(source:Araport11) protein_coding
AT3G05730	AT3G05730	1415.59	-1.22579	0.427565	0.322095	-3.80567	0.000141422	0.00131339		3	1695156	1696708	protein_coding	819742		692.94	606.529	726.006	1507.39	1288.51	2339.59	AT3G05730 AT3G05730.1 Encodes a defensin-like (DEFL) family protein. The mRNA is cell-to-cell mobile. protein_coding
AT3G19440	AT3G19440	26.1401	-1.22574	0.427577	0.395333	-3.10053	0.00193172	0.0116258		3	6740695	6743298	protein_coding	821478		10.2405	22.5835	14.4728	45.6784	33.4389	48.2682	AT3G19440 AT3G19440.1 Pseudouridine synthase family protein;(source:Araport11) protein_coding
AT3G16720	AT3G16720	121.862	-1.2256	0.427621	0.389985	-3.14267	0.00167413	0.0103721	ATL2	3	5692607	5694181	protein_coding	820924	ATL2	88.7509	74.203	105.256	328.884	142.065	252.698	AT3G16720 AT3G16720.1 RING-H2 protein induced after exposure to chitin or inactivated crude cellulase preparations. The mRNA is cell-to-cell mobile. protein_coding TOXICOS EN LEVADURA 2 (ATL2) TOXICOS EN LEVADURA 2 (TL2);TOXICOS EN LEVADURA 2 (ATL2)
AT2G32430	AT2G32430	40.7046	-1.22404	0.428082	0.39053	-3.13431	0.00172258	0.0106256	B3GALT3	2	13771296	13774502	protein_coding	817804		23.8945	25.8097	19.9987	54.8141	69.7151	48.2682	AT2G32430 AT2G32430.1 Galactosyltransferase family protein;(source:Araport11) protein_coding
AT3G48920	AT3G48920	47.3694	-1.22371	0.428181	0.397662	-3.07725	0.0020892	0.0124065	AtMYB45	3	18139172	18140772	protein_coding	824053	AtMYB45	3.4135	48.3933	41.3132	76.1307	100.317	82.3399	AT3G48920 AT3G48920.1 Member of the R2R3 factor gene family. protein_coding MYB DOMAIN PROTEIN 45 (MYB45) MYB DOMAIN PROTEIN 45 (AtMYB45);MYB DOMAIN PROTEIN 45 (MYB45)
AT1G14170	AT1G14170	134.599	-1.22356	0.428225	0.419972	-2.91343	0.00357487	0.0190764		1	4843184	4845913	protein_coding	837976		27.308	58.0719	114.203	204.03	173.072	198.752	AT1G14170 AT1G14170.3 RNA-binding KH domain-containing protein;(source:Araport11) protein_coding
AT2G04050	AT2G04050	33.3163	-1.22306	0.428374	0.585513	-2.08886	0.0367201	0.115727	DTX3	2	1337180	1339468	protein_coding	814939		6.82699	3.22622	3.15769	0	94.0343	2.83931	AT2G04050 AT2G04050.1 MATE efflux family protein;(source:Araport11) protein_coding
AT3G11570	AT3G11570	13.9309	-1.22157	0.428817	0.491883	-2.48345	0.0130116	0.0523379	TBL8	3	3645022	3647542	protein_coding	820330	TBL8	0	6.45243	9.47308	21.3166	20.266	22.7145	AT3G11570 AT3G11570.1 Encodes a member of the TBL (TRICHOME BIREFRINGENCE-LIKE) gene family containing a plant-specific DUF231 (domain of unknown function) domain. TBL gene family has 46 members, two of which (TBR/AT5G06700 and TBL3/AT5G01360) have been shown to be involved in the synthesis and deposition of secondary wall cellulose, presumably by influencing the esterification state of pectic po…
AT3G14360	AT3G14360	19.9869	-1.22132	0.428892	0.424072	-2.87997	0.00397714	0.0206513		3	4791448	4793684	protein_coding	820657		3.4135	12.9049	12.3676	24.3618	25.3325	42.5896	AT3G14360 AT3G14360.1 alpha/beta-Hydrolases superfamily protein;(source:Araport11) protein_coding
AT2G18328	AT2G18328	13.4937	-1.22116	0.428938	0.569028	-2.14605	0.0318692	0.104245	RL4	2	7964326	7964995	protein_coding	5007884	ATRL4	6.82699	12.9049	2.89455	30.4523	9.52503	42.5896	AT2G18328 AT2G18328.1 RAD-like 4;(source:Araport11) protein_coding RAD-LIKE 4 (RL4) RAD-LIKE 4 (ATRL4);RAD-LIKE 4 (RL4)
AT1G69730	AT1G69730	50.4249	-1.22062	0.429097	0.437048	-2.79288	0.00522405	0.0254789	WAKL9	1	26228565	26231375	protein_coding	843309		30.7215	38.7146	11.0519	57.8593	78.8348	59.6255	AT1G69730 AT1G69730.1 Wall-associated kinase family protein;(source:Araport11) protein_coding
ATCG00480	ATCG00480	153.57	-1.22034	0.429182	0.228329	-5.34464	9.05951e-08	2.10821e-06	ATPB	Pt	52660	54156	protein_coding	844757	ATPB	64.8564	83.8816	100.52	261.889	188.271	198.752	ATCG00480 ATCG00480.1 chloroplast-encoded gene for beta subunit of ATP synthase protein_coding ATP SYNTHASE SUBUNIT BETA (PB) ATP SYNTHASE SUBUNIT BETA (ATPB);ATP SYNTHASE SUBUNIT BETA (PB); (CF1BETA); (ATHCF1BETA)
AT5G16040	AT5G16040	119.309	-1.21956	0.429415	0.247735	-4.92283	8.53003e-07	1.55597e-05		5	5240675	5243473	protein_coding	831461		75.0969	58.0719	76.3109	167.487	168.613	187.394	AT5G16040 AT5G16040.1 Regulator of chromosome condensation (RCC1) family protein;(source:Araport11) protein_coding
AT4G34230	AT4G34230	289.83	-1.21954	0.429419	0.182332	-6.68858	2.25342e-11	1.13377e-09	CAD5	4	16386631	16388940	protein_coding	829572	CAD5	167.261	232.288	184.988	405.015	546.574	397.503	AT4G34230 AT4G34230.1 Encodes a catalytically active cinnamyl alcohol dehydrogenase which uses p-coumaryl aldehyde as a preferred substrate. It can also use sinapyl, caffeyl, coniferyl and d-hydroxyconiferyl aldehydes as substrates. protein_coding CINNAMYL ALCOHOL DEHYDROGENASE 5 (CAD5) CINNAMYL ALCOHOL DEHYDROGENASE 5 (CAD5);CINNAMYL ALCOHOL DEHYDROGENASE 5 (CAD-5);CINNAMYL ALCOHOL DEHYDROGENASE…
AT3G08870	AT3G08870	7.28787	-1.21888	0.429617	0.57828	-2.10777	0.0350513	0.111718		3	2700261	2702745	protein_coding	820035		3.4135	3.22622	0.789423	3.04523	19.0501	2.83931	AT3G08870 AT3G08870.1 Concanavalin A-like lectin protein kinase family protein;(source:Araport11) protein_coding L-TYPE LECTIN RECEPTOR KINASE VI.1 (LECRK-VI.1) L-TYPE LECTIN RECEPTOR KINASE VI.1 (LECRK-VI.1)
AT1G77600	AT1G77600	133.223	-1.21843	0.42975	0.203941	-5.97445	2.30871e-09	7.65973e-08		1	29152642	29162448	protein_coding	844095		81.9239	67.7506	79.2055	204.03	179.557	176.037	AT1G77600 AT1G77600.3 One of 5 PO76/PDS5 cohesion cofactor orthologs of Arabidopsis. protein_coding (PDS5B) (ATPDS5B); (PDS5B)
AT3G50800	AT3G50800	39.1831	-1.21812	0.429842	0.544462	-2.23729	0.0252672	0.0872442		3	18882112	18883033	protein_coding	824244		37.5485	22.5835	14.7359	130.945	38.1001	76.6613	AT3G50800 AT3G50800.1 hypothetical protein;(source:Araport11) protein_coding
AT1G16530	AT1G16530	5.74561	-1.21803	0.429868	0.578564	-2.10527	0.0352676	0.112212	LBD3	1	5651268	5652883	protein_coding	838223	LBD3	0	9.67865	2.36827	24.3618	5.47182	17.0358	AT1G16530 AT1G16530.1 ASYMMETRIC LEAVES 2-like 9;(source:Araport11) protein_coding ASYMMETRIC LEAVES 2-LIKE 9 (ASL9) ASYMMETRIC LEAVES 2-LIKE 9 (ASL9);LOB DOMAIN-CONTAINING PROTEIN 3 (LBD3)
AT1G05910	AT1G05910	186.868	-1.21755	0.430012	0.184657	-6.59358	4.29346e-11	2.06922e-09		1	1790216	1796715	protein_coding	837101		95.5779	145.18	100.783	292.342	262.242	227.145	AT1G05910 AT1G05910.1 Encodes an acetylated histone-binding protein BRAT1. BRAT1 forms a complex with BRP1 to prevent transcriptional silencing. protein_coding BROMODOMAIN AND ATPASE DOMAIN-CONTAINING PROTEIN 1 (BRAT1) BROMODOMAIN AND ATPASE DOMAIN-CONTAINING PROTEIN 1 (BRAT1)
AT1G25530	AT1G25530	21.1322	-1.2172	0.430117	0.476508	-2.55441	0.0106368	0.0445263		1	8964544	8967562	protein_coding	839139		6.82699	22.5835	11.3151	42.6332	36.0735	34.0717	AT1G25530 AT1G25530.1 Transmembrane amino acid transporter family protein;(source:Araport11) protein_coding
AT5G65000	AT5G65000	115.029	-1.21548	0.43063	0.261072	-4.65572	3.22845e-06	5.03198e-05		5	25964929	25967449	protein_coding	836624		40.962	45.167	83.6789	191.849	130.716	159.001	AT5G65000 AT5G65000.1 Encodes an ER-localized facilitator of UDP-N-acetylglucosamine (UDP-GlcNAc) and UDP-N-acetylgalactosamine (UDP-GalNAc) transport. It also regulates the cytokinin signal in meristematic cells through modulating activity of cytokinin oxidases/dehydrogenases. Finally, it is an important part of the ER quality control system, which determines the fate of aberrant proteins in the…
AT3G55120	AT3G55120	187.111	-1.21476	0.430846	0.365008	-3.32802	0.000874644	0.00617035	CHI1	3	20430059	20431597	protein_coding	824678	TT5	153.607	109.691	59.4699	210.121	293.047	295.288	AT3G55120 AT3G55120.1 Catalyzes the conversion of chalcones into flavanones. Required for the accumulation of purple anthocyanins in leaves and stems. Co-expressed with CHS. protein_coding TRANSPARENT TESTA 5 (TT5) (ATCHI);TRANSPARENT TESTA 5 (TT5); (A11);CHALCONE FLAVANONE ISOMERASE (CFI);CHALCONE ISOMERASE (CHI)
AT4G27720	AT4G27720	208.677	-1.21449	0.430924	0.266238	-4.56169	5.07438e-06	7.54932e-05		4	13830827	13833814	protein_coding	828886		126.299	141.954	108.414	408.06	224.142	283.931	AT4G27720 AT4G27720.1 Major facilitator superfamily protein;(source:Araport11) protein_coding
AT1G05170	AT1G05170	58.2651	-1.21412	0.431036	0.344215	-3.52721	0.000419966	0.00335359	B3GALT2	1	1490974	1494248	protein_coding	839292		27.308	25.8097	32.1032	57.8593	96.8715	59.6255	AT1G05170 AT1G05170.2 Galactosyltransferase family protein;(source:Araport11) protein_coding
AT1G61860	AT1G61860	9.32671	-1.21403	0.431062	0.504495	-2.40643	0.0161093	0.0616048		1	22862655	22864898	protein_coding	842483		10.2405	3.22622	3.15769	18.2714	12.5649	11.3572	AT1G61860 AT1G61860.1 Protein kinase superfamily protein;(source:Araport11) protein_coding
AT5G35980	AT5G35980	225.796	-1.21369	0.431165	0.43562	-2.78612	0.00533439	0.0259393	YAK1	5	14127960	14136351	protein_coding	833590	YAK1	85.3374	100.013	199.724	514.643	295.276	269.734	AT5G35980 AT5G35980.1 Encodes a dual specificity protein kinase which phosphorylates substract proteins on Ser/Thr and Tyr residues. Some substrates include annexin family proteins. protein_coding YEAST YAK1-RELATED GENE 1 (YAK1) YEAST YAK1-RELATED GENE 1 (YAK1)
AT3G56320	AT3G56320	20.8369	-1.21363	0.431182	0.563916	-2.15215	0.0313855	0.103176		3	20885894	20890102	protein_coding	824799		0	0	15.5253	0	56.1369	22.7145	AT3G56320 AT3G56320.1 PAP/OAS1 substrate-binding domain superfamily;(source:Araport11) protein_coding
AT3G27400	AT3G27400	10.4301	-1.21304	0.431358	0.530723	-2.28564	0.0222751	0.0791513		3	10140200	10143249	protein_coding	822361		6.82699	12.9049	6.84167	33.4975	31.2097	8.51792	AT3G27400 AT3G27400.1 Encodes a pectate lyase involved in response to nematodes. protein_coding (PLL18) (PLL18)
AT2G26100	AT2G26100	61.3315	-1.21301	0.431368	0.339237	-3.5757	0.000349288	0.00286855	B3GALT12	2	11115873	11118362	protein_coding	817150		44.3755	0	49.2074	94.402	95.8582	79.5006	AT2G26100 AT2G26100.1 Galactosyltransferase family protein;(source:Araport11) protein_coding
AT5G01510	AT5G01510	82.9636	-1.21246	0.431532	0.249308	-4.86331	1.1544e-06	2.04662e-05	RUS5	5	201603	205679	protein_coding	831819	RUS5	54.6159	35.4884	42.892	103.538	89.3731	139.126	AT5G01510 AT5G01510.1 root UVB sensitive protein (Protein of unknown function, DUF647);(source:Araport11) protein_coding ROOT UV-B SENSITIVE 5 (RUS5) ROOT UV-B SENSITIVE 5 (RUS5)
AT5G05960	AT5G05960	53.3611	-1.21221	0.431608	0.333331	-3.63664	0.000276213	0.00233544		5	1789538	1790833	protein_coding	830481		37.5485	61.2981	37.6292	130.945	103.965	93.6971	AT5G05960 AT5G05960.1 Bifunctional inhibitor/lipid-transfer protein/seed storage 2S albumin superfamily protein;(source:Araport11) protein_coding
AT2G12462	AT2G12462	42.2095	-1.2121	0.43164	0.347936	-3.48368	0.000494573	0.0038331		2	5050434	5051613	protein_coding	3768692		6.82699	64.5243	21.5776	79.1759	66.6752	70.9827	AT2G12462 AT2G12462.1 sterile alpha motif (SAM) domain protein;(source:Araport11) protein_coding
AT1G23730	AT1G23730	46.5295	-1.2119	0.431701	0.467213	-2.59388	0.00948984	0.040822	BCA3	1	8395466	8398387	protein_coding	838983	ATBCA3	40.962	67.7506	18.1567	88.3116	171.653	62.4648	AT1G23730 AT1G23730.1 beta carbonic anhydrase 3;(source:Araport11) protein_coding BETA CARBONIC ANHYDRASE 3 (BCA3) BETA CARBONIC ANHYDRASE 3 (BCA3);BETA CARBONIC ANHYDRASE 3 (ATBCA3)
AT3G06530	AT3G06530	55.1453	-1.21149	0.431823	0.555671	-2.18023	0.0292404	0.0977087		3	2022433	2033912	protein_coding	819831		0	0	0	88.3116	96.8715	133.447	AT3G06530 AT3G06530.2 ARM repeat superfamily protein;(source:Araport11) protein_coding
AT1G47250	AT1G47250	81.1444	-1.2113	0.431879	0.274534	-4.4122	1.02325e-05	0.000140163	PAF2	1	17319119	17321202	protein_coding	841128	PAF2	30.7215	41.9408	72.3638	143.126	135.782	124.93	AT1G47250 AT1G47250.1 Encodes 20S proteasome subunit PAF2 (PAF2). protein_coding 20S PROTEASOME ALPHA SUBUNIT F2 (PAF2) 20S PROTEASOME ALPHA SUBUNIT F2 (PAF2)
AT1G31280	AT1G31280	83.0127	-1.21119	0.431914	0.286054	-4.23412	2.29452e-05	0.000281271	AGO2	1	11181504	11185396	protein_coding	840016	AGO2	51.2025	45.167	47.8917	130.945	121.393	99.3758	AT1G31280 AT1G31280.1 Encodes Argonaute gene that binds viral siRNAs and is involved in antiviral defense response. Regulates innate immunity.Mutants have increased susceptibility to Potato virus X and tobacco rattle virus. protein_coding ARGONAUTE 2 (AGO2) (ATAGO2);ARGONAUTE 2 (AGO2)
AT1G71830	AT1G71830	60.1585	-1.21012	0.432233	0.268488	-4.50716	6.57004e-06	9.43715e-05	SERK1	1	27018158	27022117	protein_coding	843513	SERK1	37.5485	64.5243	30.5244	103.538	94.237	85.1792	AT1G71830 AT1G71830.1 Plasma membrane LRR receptor-like serine threonine kinase expressed during embryogenesis in locules until stage 6 anthers, with higher expression in the tapetal cell layer. SERK1 and SERK2 receptor kinases function redundantly as an important control point for sporophytic development controlling male gametophyte production. SERK1 interacts with and transphosphorylates EMS1 p…
AT1G71880	AT1G71880	358.881	-1.20979	0.432331	0.190493	-6.35085	2.14122e-10	8.83205e-09	SUC1	1	27054030	27056464	protein_coding	843519	SUC1	211.637	225.835	207.618	450.694	610.412	431.575	AT1G71880 AT1G71880.1 Sucrose transporter gene induced in response to nematodes; member of Sucrose-proton symporter family. The mRNA is cell-to-cell mobile. protein_coding SUCROSE-PROTON SYMPORTER 1 (SUC1) ARABIDOPSIS THALIANA SUCROSE-PROTON SYMPORTER 1 (ATSUC1);SUCROSE-PROTON SYMPORTER 1 (SUC1)
AT5G28010	AT5G28010	22.7504	-1.20941	0.432444	0.449974	-2.68774	0.00719377	0.032651		5	10024623	10026051	protein_coding	832871		3.4135	12.9049	16.5779	42.6332	37.0868	25.5538	AT5G28010 AT5G28010.1 Polyketide cyclase/dehydrase and lipid transport superfamily protein;(source:Araport11) protein_coding
AT2G23700	AT2G23700	79.5797	-1.20937	0.432459	0.243396	-4.96871	6.73989e-07	1.2647e-05		2	10076366	10080323	protein_coding	816901		58.0294	32.2622	46.8391	112.673	107.207	116.412	AT2G23700 AT2G23700.1 Itga6 (Protein of unknown function, DUF547);(source:Araport11) protein_coding
AT4G25310	AT4G25310	7.62564	-1.20905	0.432554	0.583244	-2.07297	0.0381752	0.119124		4	12949664	12951937	protein_coding	828634		0	0	7.89423	12.1809	21.6846	22.7145	AT4G25310 AT4G25310.1 2-oxoglutarate (2OG) and Fe(II)-dependent oxygenase superfamily protein;(source:Araport11) protein_coding
AT1G31850	AT1G31850	21.2414	-1.2087	0.432658	0.561754	-2.15165	0.0314246	0.103225		1	11430100	11434115	protein_coding	840075		0	0	20.2619	54.8141	32.8309	14.1965	AT1G31850 AT1G31850.1 S-adenosyl-L-methionine-dependent methyltransferases superfamily protein;(source:Araport11) protein_coding
AT5G67100	AT5G67100	42.9823	-1.20812	0.432833	0.543496	-2.22286	0.0262252	0.0898576	POLA	5	26776953	26786431	protein_coding	836845	ICU2	27.308	16.1311	18.1567	88.3116	46.2065	76.6613	AT5G67100 AT5G67100.1 Encodes the putative catalytic subunit of the DNA polymerase alpha. Interacts with genes involved in chromatin-mediated cellular memory. ICU2 genetically interacts with TERMINAL FLOWER2, the ortholog of HETEROCHROMATIN PROTEIN1 of animals and yeasts, and with the Polycomb group (PcG) gene CURLY LEAF. A number of regulatory genes were derepressed in the icu2-1 mutant, includi…
AT4G39730	AT4G39730	557.662	-1.20797	0.432879	0.161282	-7.48979	6.89837e-14	5.22053e-12	PLAT1	4	18432659	18433753	protein_coding	830128		310.628	345.205	279.193	645.588	829.285	655.88	AT4G39730 AT4G39730.1 Lipase/lipooxygenase, PLAT/LH2 family protein;(source:Araport11) protein_coding PLAT DOMAIN PROTEIN 1 (PLAT1) PLAT DOMAIN PROTEIN 1 (PLAT1); (ATPLAT1)
AT2G41820	AT2G41820	154.313	-1.20742	0.433044	0.19539	-6.17953	6.42947e-10	2.39328e-08	PXC3	2	17446744	17450108	protein_coding	818781		88.7509	112.918	86.8366	277.116	199.823	198.752	AT2G41820 AT2G41820.1 Leucine-rich repeat protein kinase family protein;(source:Araport11) protein_coding PXY/TDR-CORRELATED 3 (PXC3) PXY/TDR-CORRELATED 3 (PXC3)
AT2G18500	AT2G18500	14.4825	-1.20702	0.433161	0.461877	-2.61331	0.00896712	0.0388888	OFP7	2	8026957	8028273	protein_coding	816365	ATOFP7	6.82699	9.67865	7.89423	21.3166	19.0501	31.2324	AT2G18500 AT2G18500.1 ovate family protein 7;(source:Araport11) protein_coding OVATE FAMILY PROTEIN 7 (OFP7) OVATE FAMILY PROTEIN 7 (OFP7);ARABIDOPSIS THALIANA OVATE FAMILY PROTEIN 7 (ATOFP7)
AT5G50160	AT5G50160	71.4179	-1.2065	0.433319	0.405568	-2.97483	0.00293147	0.0162935	FRO8	5	20415764	20418847	protein_coding	835081	ATFRO8	58.0294	58.0719	40.2606	140.08	140.443	116.412	AT5G50160 AT5G50160.1 Encodes a ferric chelate reductase that is expressed in shoots and flowers. protein_coding FERRIC REDUCTION OXIDASE 8 (FRO8) FERRIC REDUCTION OXIDASE 8 (ATFRO8);FERRIC REDUCTION OXIDASE 8 (FRO8)
AT2G30080	AT2G30080	11.9863	-1.20624	0.433397	0.500265	-2.4112	0.0159001	0.0609702	ZIP6	2	12838620	12840252	protein_coding	817559	ZIP6	3.4135	9.67865	6.84167	39.5879	10.133	19.8752	AT2G30080 AT2G30080.1 member of Fe(II) transporter isolog family. Gene expression is not regulated by iron, copper, or zinc deficiency or excess. protein_coding (ZIP6) (ATZIP6); (ZIP6)
AT3G44800	AT3G44800	4.3814	-1.20617	0.433418	0.581978	-2.07253	0.0382158	0.119223		3	16343333	16344834	protein_coding	823613		0	3.22622	1.05256	9.13568	7.90374	2.83931	AT3G44800 AT3G44800.1 Meprin and TRAF (MATH) homology domain-containing protein;(source:Araport11) protein_coding
AT1G68470	AT1G68470	13.9817	-1.20524	0.433698	0.50834	-2.37092	0.0177437	0.0662502	GT17	1	25676361	25678468	protein_coding	843176		10.2405	3.22622	6.57853	18.2714	25.7378	14.1965	AT1G68470 AT1G68470.1 Exostosin family protein;(source:Araport11) protein_coding
AT1G65860	AT1G65860	43.5718	-1.20483	0.433821	0.560575	-2.14927	0.0316131	0.103645	FMOGS-OX1	1	24498954	24502776	protein_coding	842897	FMO GS-OX1	54.6159	64.5243	4.4734	161.397	150.982	73.822	AT1G65860 AT1G65860.1 belongs to the flavin-monooxygenase (FMO) family, encodes a glucosinolate S-oxygenase that catalyzes the conversion of methylthioalkyl glucosinolates to methylsulfinylalkyl glucosinolates protein_coding FLAVIN-MONOOXYGENASE GLUCOSINOLATE S-OXYGENASE 1 (FMO GS-OX1) FLAVIN-MONOOXYGENASE GLUCOSINOLATE S-OXYGENASE 1 (FMO GS-OX1)
AT1G20380	AT1G20380	32.7797	-1.20466	0.433873	0.402816	-2.99059	0.00278439	0.0156277		1	7061442	7065242	protein_coding	838626		17.0675	0	21.8407	48.7236	35.6682	48.2682	AT1G20380 AT1G20380.1 Prolyl oligopeptidase family protein;(source:Araport11) protein_coding
AT1G45010	AT1G45010	19.5466	-1.20448	0.433925	0.477755	-2.52113	0.0116978	0.0479364		1	17013385	17015520	protein_coding	841066		17.0675	9.67865	9.20994	30.4523	29.3857	36.911	AT1G45010 AT1G45010.1 TRAM, LAG1 and CLN8 (TLC) lipid-sensing domain containing protein;(source:Araport11) protein_coding
AT4G31940	AT4G31940	60.4457	-1.20388	0.434107	0.54649	-2.20293	0.0275998	0.0936389	CYP82C4	4	15451988	15454224	protein_coding	829324	CYP82C4	64.8564	35.4884	8.15737	179.668	21.8873	150.483	AT4G31940 AT4G31940.1 The gene encodes a cytochrome P450 enzyme, CYP82C. It is involved in the early Fe deficiency response. The mRNA is cell-to-cell mobile. protein_coding "CYTOCHROME P450, FAMILY 82, SUBFAMILY C, POLYPEPTIDE 4" (CYP82C4) "CYTOCHROME P450, FAMILY 82, SUBFAMILY C, POLYPEPTIDE 4" (CYP82C4)
AT4G27280	AT4G27280	301.017	-1.20371	0.434159	0.485527	-2.47917	0.0131687	0.0528538		4	13663415	13664621	protein_coding	828836		450.582	164.537	115.782	1050.6	315.947	706.988	AT4G27280 AT4G27280.1 Calcium-binding EF-hand family protein;(source:Araport11) protein_coding
AT1G72240	AT1G72240	5.64073	-1.20301	0.434369	0.583673	-2.0611	0.0392937	0.121661		1	27190036	27190754	protein_coding	843556		3.4135	3.22622	1.05256	27.407	7.29576	5.67862	AT1G72240 AT1G72240.1 hypothetical protein;(source:Araport11) protein_coding
AT5G04980	AT5G04980	8.28743	-1.20291	0.434398	0.579878	-2.07442	0.0380405	0.118825	IP5P10	5	1468227	1471071	protein_coding	830380		0	0	2.89455	27.407	12.9702	0	AT5G04980 AT5G04980.2 DNAse I-like superfamily protein;(source:Araport11) protein_coding
AT1G79150	AT1G79150	120.364	-1.20279	0.434434	0.243154	-4.94661	7.55172e-07	1.39447e-05		1	29772510	29778016	protein_coding	844256		44.3755	83.8816	78.9423	130.945	189.893	187.394	AT1G79150 AT1G79150.1 binding protein;(source:Araport11) protein_coding
AT5G23575	AT5G23575	474.131	-1.20176	0.434743	0.449746	-2.6721	0.00753783	0.0339205		5	7946285	7950253	protein_coding	832423		88.7509	145.18	551.281	785.668	788.145	633.166	AT5G23575 AT5G23575.1 Transmembrane CLPTM1 family protein;(source:Araport11) protein_coding
AT1G31770	AT1G31770	78.4674	-1.20131	0.434881	0.32288	-3.7206	0.000198746	0.00175414	ABCG14	1	11374760	11377885	protein_coding	840064	ABCG14	54.6159	70.9768	32.6295	146.171	110.247	105.054	AT1G31770 AT1G31770.1 ATP-binding cassette 14;(source:Araport11) protein_coding ATP-BINDING CASSETTE G14 (ABCG14) ATP-BINDING CASSETTE G14 (ABCG14); (ATABCG14)
AT4G36640	AT4G36640	108.058	-1.20054	0.435112	0.262809	-4.56811	4.92141e-06	7.36324e-05		4	17276882	17279428	protein_coding	829816		64.8564	87.1079	70.2587	155.307	209.145	150.483	AT4G36640 AT4G36640.1 Sec14p-like phosphatidylinositol transfer family protein;(source:Araport11) protein_coding
AT5G04895	AT5G04895	48.4552	-1.19993	0.435297	0.32647	-3.67546	0.000237418	0.00204231		5	1428597	1434769	protein_coding	830371		13.654	25.8097	29.9981	60.9045	64.0406	68.1434	AT5G04895 AT5G04895.1 DEA(D/H)-box RNA helicase family protein;(source:Araport11) protein_coding ABA OVERLY SENSITIVE 6 (ABO6) ABA OVERLY SENSITIVE 6 (ABO6)
AT4G36090	AT4G36090	63.9543	-1.19886	0.43562	0.442931	-2.70665	0.00679668	0.031275		4	17078114	17080789	protein_coding	829765		0	51.6195	57.891	146.171	90.3864	85.1792	AT4G36090 AT4G36090.3 oxidoreductase, 2OG-Fe(II) oxygenase family protein;(source:Araport11) protein_coding
AT1G22220	AT1G22220	11.9682	-1.19861	0.435695	0.540074	-2.21934	0.0264635	0.0904878		1	7846459	7847836	protein_coding	838827		0	9.67865	2.10513	12.1809	12.3623	11.3572	AT1G22220 AT1G22220.1 F-box family protein;(source:Araport11) protein_coding AUXIN UP-REGULATED F-BOX PROTEIN 2 (AUF2) AUXIN UP-REGULATED F-BOX PROTEIN 2 (AUF2)
AT3G56170	AT3G56170	258.43	-1.19835	0.435773	0.251972	-4.75589	1.97574e-06	3.25101e-05	CAN1	3	20842145	20844537	protein_coding	824783	CAN	119.472	106.465	223.933	359.337	427.41	349.235	AT3G56170 AT3G56170.1 Encodes a calcium-dependent nuclease with similarity to staphylococcal nuclease. protein_coding CA-2+ DEPENDENT NUCLEASE (CAN) CALCIUM DEPENDENT NUCLEASE 1 (CAN1);CA-2+ DEPENDENT NUCLEASE (CAN)
AT3G12270	AT3G12270	109.358	-1.19819	0.435821	0.250958	-4.77447	1.80184e-06	3.0136e-05	PRMT3	3	3910481	3913376	protein_coding	820407	ATPRMT3	68.2699	61.2981	57.3648	155.307	130.716	159.001	AT3G12270 AT3G12270.1 protein arginine methyltransferase 3;(source:Araport11) protein_coding PROTEIN ARGININE METHYLTRANSFERASE 3 (PRMT3) ARABIDOPSIS THALIANA PROTEIN ARGININE METHYLTRANSFERASE 3 (ATPRMT3);PROTEIN ARGININE METHYLTRANSFERASE 3 (PRMT3)
AT1G10410	AT1G10410	445.067	-1.19658	0.436308	0.209627	-5.70813	1.14225e-08	3.20846e-07		1	3416430	3419691	protein_coding	837581		191.156	235.514	321.032	624.271	682.762	505.397	AT1G10410 AT1G10410.1 CW14 protein (DUF1336);(source:Araport11) protein_coding
AT1G22770	AT1G22770	546.638	-1.19513	0.436747	0.408654	-2.92455	0.00344955	0.0185498	GI	1	8061751	8067790	protein_coding	838883	GI	157.021	216.157	522.072	718.673	901.838	760.934	AT1G22770 AT1G22770.1 Together with CONSTANTS (CO) and FLOWERING LOCUS T (FT), GIGANTEA promotes flowering under long days in a circadian clock-controlled flowering pathway. GI acts earlier than CO and FT in the pathway by increasing CO and FT mRNA abundance. Located in the nucleus. Regulates several developmental processes, including photoperiod-mediated flowering, phytochrome B signaling, circa…
AT1G71360	AT1G71360	24.8916	-1.19407	0.437069	0.543152	-2.1984	0.0279204	0.0944467		1	26891956	26894856	protein_coding	843477		0	0	23.4196	42.6332	49.0437	14.1965	AT1G71360 AT1G71360.1 Encodes a member of the mid-SUN subfamily of SUN-domain proteins that is localized to both the nuclear envelope and the ER. It is involved in early seed development and nuclear morphology. protein_coding SUN-DOMAIN PROTEIN 4 (SUN4) (ATSUN4);SUN-DOMAIN PROTEIN 4 (SUN4)
AT3G28130	AT3G28130	80.02	-1.19381	0.437146	0.445991	-2.67676	0.00743373	0.0335489		3	10465260	10468958	protein_coding	822437		27.308	70.9768	33.6821	133.99	94.237	127.769	AT3G28130 AT3G28130.2 nodulin MtN21-like transporter family protein protein_coding USUALLY MULTIPLE ACIDS MOVE IN AND OUT TRANSPORTERS 44 (UMAMIT44) USUALLY MULTIPLE ACIDS MOVE IN AND OUT TRANSPORTERS 44 (UMAMIT44)
AT3G15460	AT3G15460	49.6449	-1.19238	0.437581	0.432209	-2.7588	0.00580136	0.0276899	BRIX1-1	3	5214084	5216261	protein_coding	820785		23.8945	54.8457	12.6308	51.7689	102.951	56.7862	AT3G15460 AT3G15460.1 Encodes one of two Arabidopsis orthologs of yeast BRX1, a protein involved in maturation of the large ribosomal subunit. The proteins are mainly localized in nucleolus. Mutant plants are affected in pre-rRNA processing. protein_coding ARABIDOPSIS HOMOLOGUE OF YEAST BRX1 1 (ATBRX1-1) ARABIDOPSIS HOMOLOGUE OF YEAST BRX1 1 (ATBRX1-1)
AT4G25340	AT4G25340	167.533	-1.19214	0.437653	0.222611	-5.35526	8.54341e-08	2.00852e-06	FKBP53	4	12959349	12962771	protein_coding	828637	FKBP53	112.645	116.144	97.6254	225.347	261.837	258.377	AT4G25340 AT4G25340.1 Encodes a member of the FKBP-type immunophilin family that functions as a histone chaparone. Binds to 18S rDNA and represses its expression. protein_coding FK506 BINDING PROTEIN 53 (FKBP53) (ATFKBP53);FK506 BINDING PROTEIN 53 (FKBP53)
AT4G28590	AT4G28590	52.6723	-1.19194	0.437713	0.28366	-4.20201	2.64556e-05	0.000317918	MRL7	4	14125212	14127082	protein_coding	828977		20.481	29.036	37.366	79.1759	75.9975	82.3399	AT4G28590 AT4G28590.1 polyadenylate-binding protein 2-binding protein;(source:Araport11) protein_coding MESOPHYLL-CELL RNAI LIBRARY LINE 7 (MRL7) SUPPRESSOR OF VARIEGATION 4 (SVR4); (ATECB1);EARLY CHLOROPLAST BIOGENESIS 1 (ECB1);MESOPHYLL-CELL RNAI LIBRARY LINE 7 (MRL7)
AT5G64980	AT5G64980	16.4786	-1.19049	0.438154	0.502609	-2.36862	0.0178544	0.0665685		5	25960732	25963258	protein_coding	836622		10.2405	12.9049	5.52596	27.407	19.2527	31.2324	AT5G64980 AT5G64980.1 transcription factor;(source:Araport11) protein_coding
AT3G28880	AT3G28880	24.2784	-1.19001	0.438301	0.436001	-2.72937	0.00634556	0.0297219		3	10893616	10895895	protein_coding	822522		6.82699	25.8097	12.8939	63.9498	36.2762	17.0358	AT3G28880 AT3G28880.1 serine/threonine-protein phosphatase 6 regulatory ankyrin repeat subunit;(source:Araport11) protein_coding
AT1G19920	AT1G19920	449.67	-1.18947	0.438463	0.192229	-6.18781	6.10044e-10	2.28439e-08	APS2	1	6914518	6916823	protein_coding	838580	APS2	290.147	341.979	218.144	694.312	609.804	627.487	AT1G19920 AT1G19920.1 encodes a chloroplast form of ATP sulfurylase. protein_coding (APS2) (APS2); (ATPS2);ATP SULFURYLASE ARABIDOPSIS 1 (ASA1)
AT2G18480	AT2G18480	4.51722	-1.18942	0.438479	0.584637	-2.03446	0.0419053	0.127357	PLT3	2	8009101	8011277	protein_coding	816363		3.4135	0	6.05225	18.2714	15.4022	11.3572	AT2G18480 AT2G18480.1 Major facilitator superfamily protein;(source:Araport11) protein_coding
AT1G24130	AT1G24130	6.78223	-1.18886	0.438648	0.57364	-2.07249	0.0382198	0.119223		1	8534146	8535660	protein_coding	839025		3.4135	0	3.15769	3.04523	11.1463	17.0358	AT1G24130 AT1G24130.1 Transducin/WD40 repeat-like superfamily protein;(source:Araport11) protein_coding
AT2G19530	AT2G19530	11.3688	-1.18714	0.439172	0.5184	-2.29001	0.0220207	0.0786029		2	8459947	8461715	protein_coding	816472		0	6.45243	7.89423	30.4523	16.0101	11.3572	AT2G19530 AT2G19530.1 transmembrane protein;(source:Araport11) protein_coding
AT5G52300	AT5G52300	70.9002	-1.18622	0.439451	0.431092	-2.75167	0.00592921	0.0281315	LTI65	5	21237021	21239531	protein_coding	835306	RD29B	10.2405	61.2981	18.683	63.9498	96.2636	62.4648	AT5G52300 AT5G52300.1 Encodes a protein that is induced in expression in response to water deprivation such as cold, high-salt, and desiccation. The response appears to be via abscisic acid. The promoter region contains two ABA-responsive elements (ABREs) that are required for the dehydration-responsive expression of rd29B as cis-acting elements. Protein is a member of a gene family with other me…
AT1G38131	AT1G38131	29.2792	-1.18519	0.439765	0.456356	-2.59708	0.00940194	0.0405241	OFUT11	1	14292996	14296253	protein_coding	840652		23.8945	22.5835	10.5256	30.4523	45.3959	62.4648	AT1G38131 AT1G38131.1 O-fucosyltransferase family protein;(source:Araport11) protein_coding
AT3G10840	AT3G10840	16.6828	-1.18393	0.44015	0.557625	-2.12317	0.0337394	0.108518		3	3390153	3393536	protein_coding	820253		0	22.5835	6.31539	42.6332	26.9538	25.5538	AT3G10840 AT3G10840.1 alpha/beta-Hydrolases superfamily protein;(source:Araport11) protein_coding
AT1G78450	AT1G78450	119.537	-1.18385	0.440176	0.297255	-3.9826	6.81645e-05	0.000719557		1	29516989	29518028	protein_coding	844181		78.5104	32.2622	36.3135	85.2663	97.6822	153.323	AT1G78450 AT1G78450.1 SOUL heme-binding family protein;(source:Araport11) protein_coding
AT2G18150	AT2G18150	26.4381	-1.18234	0.440635	0.485815	-2.43373	0.0149441	0.0581687	PER15	2	7892034	7893709	protein_coding	816328		27.308	48.3933	27.1035	106.583	125.244	31.2324	AT2G18150 AT2G18150.1 Peroxidase superfamily protein;(source:Araport11) protein_coding
AT1G55610	AT1G55610	31.2381	-1.18211	0.440706	0.33644	-3.51358	0.000442106	0.00349298	BRL1	1	20779493	20784017	protein_coding	842010	BRL1	20.481	19.3573	22.6301	66.995	49.8544	45.4289	AT1G55610 AT1G55610.1 mutant has Altered vascular cell differentiation; LRR Receptor Kinase protein_coding BRI1 LIKE (BRL1) BRI1 LIKE (BRL1)
AT1G18710	AT1G18710	17.8081	-1.18084	0.441095	0.489201	-2.41381	0.0157865	0.060611	AtMYB47	1	6450585	6453263	protein_coding	838453	AtMYB47	17.0675	6.45243	9.20994	27.407	36.4788	19.8752	AT1G18710 AT1G18710.1 Member of the R2R3 factor gene family. protein_coding MYB DOMAIN PROTEIN 47 (MYB47) MYB DOMAIN PROTEIN 47 (AtMYB47);MYB DOMAIN PROTEIN 47 (MYB47)
AT3G25560	AT3G25560	81.3462	-1.18017	0.441301	0.36316	-3.24971	0.00115521	0.00771201	NIK2	3	9279513	9282906	protein_coding	822143	NIK2	54.6159	67.7506	33.4189	121.809	126.663	116.412	AT3G25560 AT3G25560.3 NSP-interacting kinase 2;(source:Araport11) protein_coding NSP-INTERACTING KINASE 2 (NIK2) NSP-INTERACTING KINASE 2 (NIK2); (ATNIK2)
AT1G05575	AT1G05575	25.3078	-1.17991	0.441378	0.54347	-2.17108	0.0299255	0.0995017		1	1661550	1662259	protein_coding	837061		17.0675	9.67865	16.5779	79.1759	22.4953	45.4289	AT1G05575 AT1G05575.1 transmembrane protein;(source:Araport11) protein_coding
AT1G64110	AT1G64110	25.5275	-1.17972	0.441437	0.578686	-2.03862	0.0414877	0.126426		1	23796698	23801799	protein_coding	842716		0	0	11.3151	88.3116	13.7809	28.3931	AT1G64110 AT1G64110.2 Target promoter of the male germline-specific transcription factor DUO1. protein_coding DUO1-ACTIVATED ATPASE 1 (DAA1) DUO1-ACTIVATED ATPASE 1 (DAA1)
AT5G22410	AT5G22410	8.90058	-1.17817	0.441913	0.549577	-2.14377	0.0320512	0.104669	PER60	5	7426310	7427964	protein_coding	832302	RHS18	0	6.45243	3.94712	18.2714	9.52503	14.1965	AT5G22410 AT5G22410.1 root hair specific 18;(source:Araport11) protein_coding ROOT HAIR SPECIFIC 18 (RHS18) ROOT HAIR SPECIFIC 18 (RHS18)
AT2G15830	AT2G15830	46.5258	-1.1775	0.442117	0.374702	-3.1425	0.00167514	0.0103749		2	6893949	6894685	protein_coding	816079		34.135	9.67865	39.208	63.9498	96.6689	59.6255	AT2G15830 AT2G15830.1 hypothetical protein;(source:Araport11) protein_coding
AT4G34630	AT4G34630	104.237	-1.17719	0.442213	0.349702	-3.36625	0.00076197	0.00549831		4	16536661	16537964	protein_coding	829615		71.6834	103.239	43.6814	161.397	211.172	130.608	AT4G34630 AT4G34630.1 prostatic spermine-binding-like protein;(source:Araport11) protein_coding
AT3G23110	AT3G23110	8.46459	-1.17682	0.442324	0.543381	-2.16575	0.0303306	0.100575	AtRLP37	3	8222364	8224871	protein_coding	821886	AtRLP37	13.654	3.22622	2.89455	15.2261	12.1596	25.5538	AT3G23110 AT3G23110.1 receptor like protein 37;(source:Araport11) protein_coding RECEPTOR LIKE PROTEIN 37 (RLP37) RECEPTOR LIKE PROTEIN 37 (AtRLP37);EMBRYO DEFECTIVE 2800 (EMB2800);RECEPTOR LIKE PROTEIN 37 (RLP37)
AT1G49670	AT1G49670	414.489	-1.17583	0.44263	0.150997	-7.78708	6.85759e-15	5.92405e-13	NQR	1	18380804	18386146	protein_coding	841391	NQR	211.637	245.192	300.507	566.412	646.486	582.058	AT1G49670 AT1G49670.2 molecular function has not been defined. Was shown involved in oxidative stress tolerance. protein_coding (NQR) (NQR)
AT4G39800	AT4G39800	974.904	-1.1754	0.442761	0.189849	-6.19123	5.96976e-10	2.24497e-08	IPS1	4	18469255	18472048	protein_coding	830139	MI-1-P SYNTHASE	720.248	696.863	461.023	1507.39	1623.1	1124.37	AT4G39800 AT4G39800.1 ** Referred to as MIPS2 in Mitsuhashi et al 2008. myo-inositol-1-phosphate synthase isoform 1.Expressed in leaf, root and silique. Immunolocalization experiments with an antibody recognizing MIPS1, MIPS2, and MIPS3 showed endosperm localization. protein_coding D-MYO-INOSITOL 3-PHOSPHATE SYNTHASE 1 (MIPS1) D-MYO-INOSITOL 3-PHOSPHATE SYNTHASE 1 (MIPS1);INOSITOL 3-PHOSPHATE SYN…
AT4G10500	AT4G10500	3.63248	-1.17492	0.442908	0.578962	-2.02936	0.0424218	0.128458	DLO1	4	6491017	6492578	protein_coding	826642		0	9.67865	2.63141	3.04523	34.8575	2.83931	AT4G10500 AT4G10500.1 2-oxoglutarate (2OG) and Fe(II)-dependent oxygenase superfamily protein;(source:Araport11) protein_coding DMR6-LIKE OXYGENASE 1 (DLO1) DMR6-LIKE OXYGENASE 1 (DLO1)
AT4G36580	AT4G36580	32.9337	-1.17351	0.443341	0.356996	-3.28718	0.00101195	0.00692816		4	17257760	17260855	protein_coding	829810		10.2405	12.9049	17.8936	45.6784	38.5054	34.0717	AT4G36580 AT4G36580.1 AAA-type ATPase family protein;(source:Araport11) protein_coding
AT1G17100	AT1G17100	325.049	-1.17302	0.443491	0.333346	-3.51894	0.000433274	0.00344251		1	5844646	5845661	protein_coding	838280		249.185	177.442	91.0468	371.518	446.258	406.021	AT1G17100 AT1G17100.1 SOUL heme-binding family protein;(source:Araport11) protein_coding HAEM-BINDING PROTEIN 1 (HBP1) (ATHBP1);HAEM-BINDING PROTEIN 1 (HBP1)
AT1G80980	AT1G80980	69.8094	-1.17275	0.443574	0.571003	-2.05385	0.0399906	0.123194		1	30422050	30424152	protein_coding	844438		37.5485	0	59.4699	170.533	116.327	85.1792	AT1G80980 AT1G80980.1 stress response NST1-like protein;(source:Araport11) protein_coding
AT4G00310	AT4G00310	26.9479	-1.17272	0.443585	0.367962	-3.18706	0.00143725	0.00917452	MEE46	4	133643	135502	protein_coding	827417	MEE46	3.4135	19.3573	11.8414	15.2261	33.6416	34.0717	AT4G00310 AT4G00310.1 Putative membrane lipoprotein;(source:Araport11) protein_coding EMBRYO SAC DEVELOPMENT ARREST 8 (EDA8) EMBRYO SAC DEVELOPMENT ARREST 8 (EDA8);MATERNAL EFFECT EMBRYO ARREST 46 (MEE46)
AT5G17980	AT5G17980	15.223	-1.17237	0.443691	0.431438	-2.71736	0.0065805	0.0305334		5	5953170	5956855	protein_coding	831665		6.82699	16.1311	9.47308	27.407	28.7777	22.7145	AT5G17980 AT5G17980.1 C2 calcium/lipid-binding plant phosphoribosyltransferase family protein;(source:Araport11) protein_coding
AT2G46670	AT2G46670	13.6692	-1.17214	0.443763	0.584911	-2.00396	0.0450745	0.134249		2	19164357	19165233	protein_coding	819279		3.4135	12.9049	0	30.4523	14.7942	36.911	AT2G46670 AT2G46670.1 CCT motif family protein;(source:Araport11) protein_coding
AT5G54260	AT5G54260	28.751	-1.17158	0.443936	0.585655	-2.00046	0.045451	0.135103	MRE11	5	22032038	22038052	protein_coding	835514	MRE11	0	0	24.4721	33.4975	48.8411	62.4648	AT5G54260 AT5G54260.1 DNA repair and meiotic recombination protein, component of MRE11 complex with RAD50 and NBS1 protein_coding MEIOTIC RECOMBINATION 11 (MRE11) MEIOTIC RECOMBINATION 11 (MRE11);ARABIDOPSIS MEIOTIC RECOMBINATION 11 (ATMRE11)
AT2G18000	AT2G18000	12.0218	-1.17098	0.444121	0.499698	-2.34337	0.0191106	0.0704634	TAF14	2	7828976	7830898	protein_coding	816312	TAF14	0	6.45243	7.10481	21.3166	19.0501	8.51792	AT2G18000 AT2G18000.2 TBP-associated factor 14;(source:Araport11) protein_coding TBP-ASSOCIATED FACTOR 14 (TAF14) TBP-ASSOCIATED FACTOR 14 (TAF14);HOMOLOG OF YEAST YAF9 B (YAF9B)
AT2G37300	AT2G37300	22.567	-1.16997	0.444429	0.556817	-2.10118	0.0356249	0.113093		2	15662224	15664599	protein_coding	818307		13.654	6.45243	12.1045	36.5427	28.3724	51.1075	AT2G37300 AT2G37300.2 transmembrane protein;(source:Araport11) protein_coding ATP-BINDING CASSETTE I16 (ABCI16) ATP-BINDING CASSETTE I16 (ABCI16)
AT1G04650	AT1G04650	12.3457	-1.16926	0.444651	0.583691	-2.00321	0.0451545	0.134443		1	1294627	1299023	protein_coding	839457		6.82699	9.67865	4.21026	45.6784	24.3192	14.1965	AT1G04650 AT1G04650.1 holliday junction resolvase;(source:Araport11) protein_coding
AT4G17030	AT4G17030	17.9756	-1.1692	0.444667	0.491664	-2.37805	0.0174043	0.0651762	EXLB1	4	9581562	9583290	protein_coding	827411	ATEXLB1	17.0675	25.8097	7.36795	27.407	35.0602	56.7862	AT4G17030 AT4G17030.1 Encodes EXLB1 (expansin-like B1), a member of the expansin family. protein_coding EXPANSIN-LIKE B1 (EXLB1) EXPANSIN-LIKE B1 (ATEXLB1); (EXPR);EXPANSIN-LIKE B1 (EXLB1); (ATEXPR1); (ATHEXP BETA 3.1); (AT-EXPR)
AT5G49770	AT5G49770	21.4121	-1.16884	0.44478	0.49388	-2.36664	0.0179504	0.0668724		5	20222669	20227466	protein_coding	835040		6.82699	9.67865	21.0513	39.5879	54.7182	22.7145	AT5G49770 AT5G49770.1 Leucine-rich repeat protein kinase family protein;(source:Araport11) protein_coding
AT2G15790	AT2G15790	84.2292	-1.16872	0.444817	0.222156	-5.2608	1.43433e-07	3.13465e-06	CYP40	2	6877774	6880898	protein_coding	816074	SQN	68.2699	51.6195	45.7866	130.945	114.098	113.572	AT2G15790 AT2G15790.1 SQN encodes the Arabidopsis homolog of cyclophilin 40 (CyP40). It is specifically required for the vegetative but not the reproductive maturation of the shoot. Belongs to one of the 36 carboxylate clamp (CC)-tetratricopeptide repeat (TPR) proteins (Prasad 2010, Pubmed ID: 20856808) with potential to interact with Hsp90/Hsp70 as co-chaperones. protein_coding SQUINT (SQN) CYCL…
AT2G41900	AT2G41900	531.831	-1.16859	0.444857	0.155693	-7.50571	6.10966e-14	4.68169e-12		2	17490271	17493922	protein_coding	818790		296.974	325.848	355.241	864.844	728.563	681.434	AT2G41900 AT2G41900.1 CCCH-type zinc finger protein with ARM repeat domain-containing protein;(source:Araport11) protein_coding OXIDATIVE STRESS 2 (OXS2) TANDEM ZINC FINGER PROTEIN 7 (TZF7);OXIDATIVE STRESS 2 (OXS2)
AT1G16500	AT1G16500	26.953	-1.1682	0.444976	0.381394	-3.06297	0.00219149	0.0129051		1	5638779	5640202	protein_coding	838220		6.82699	16.1311	17.8936	33.4975	47.0171	28.3931	AT1G16500 AT1G16500.1 filamentous hemagglutinin transporter;(source:Araport11) protein_coding
AT3G19240	AT3G19240	169.804	-1.16743	0.445213	0.33833	-3.45058	0.00055938	0.00423501		3	6664044	6667021	protein_coding	821458		112.645	129.049	144.991	420.241	316.15	212.948	AT3G19240 AT3G19240.1 Vacuolar import/degradation, Vid27-related protein;(source:Araport11) protein_coding
AT1G49720	AT1G49720	447.541	-1.16691	0.445375	0.471919	-2.47269	0.0134101	0.0535877	ABF1	1	18400003	18402628	protein_coding	841395	ABF1	44.3755	96.7865	355.241	334.975	653.579	428.735	AT1G49720 AT1G49720.2 Identified as a protein that binds to abscisic acid response elements. May mediate transcriptional regulation of ABA responses. protein_coding ABSCISIC ACID RESPONSIVE ELEMENT-BINDING FACTOR 1 (ABF1) ABSCISIC ACID RESPONSIVE ELEMENT-BINDING FACTOR 1 (ABF1); (ATABF1)
AT1G56050	AT1G56050	186.631	-1.16609	0.445628	0.275973	-4.22537	2.38549e-05	0.000290671		1	20963686	20966341	protein_coding	842056		136.54	135.501	85.2577	286.251	220.089	312.324	AT1G56050 AT1G56050.1 GTP-binding protein-like protein;(source:Araport11) protein_coding (ENGD-2) (ENGD-2)
AT3G09810	AT3G09810	100.68	-1.16531	0.445867	0.244785	-4.76057	1.93046e-06	3.18796e-05	IDH6	3	3008499	3011465	protein_coding	820139	IDH-VI	64.8564	61.2981	77.1004	191.849	162.736	139.126	AT3G09810 AT3G09810.1 Encodes a catalytic subunit of the mitochondrially-localized NAD+- dependent isocitrate dehydrogenase protein_coding ISOCITRATE DEHYDROGENASE VI (IDH-VI) ISOCITRATE DEHYDROGENASE VI (IDH-VI)
AT1G07400	AT1G07400	5.04175	-1.16479	0.44603	0.572962	-2.03292	0.0420605	0.127659	HSP17.8	1	2274926	2275783	protein_coding	837252		0	3.22622	1.84199	12.1809	6.48512	5.67862	AT1G07400 AT1G07400.1 HSP20-like chaperones superfamily protein;(source:Araport11) protein_coding
AT5G13820	AT5G13820	14.2152	-1.16463	0.446079	0.533498	-2.183	0.0290355	0.0973556	TRP4	5	4460840	4464737	protein_coding	831227	TBP1	0	0	17.6305	73.0854	67.8911	25.5538	AT5G13820 AT5G13820.1 Encodes a protein that specifically binds plant telomeric DNA repeats. It has a single Myb telomeric DNA-binding domain in C-terminus that prefers the sequence TTTAGGG. protein_coding TELOMERIC DNA BINDING PROTEIN 1 (TBP1) TELOMERIC DNA BINDING PROTEIN 1 (TBP1); (ATBP-1);H-PROTEIN PROMOTE (HPPBF-1); (ATTBP1); (ATBP1)
AT3G50770	AT3G50770	19.4642	-1.16447	0.446128	0.53666	-2.16984	0.0300187	0.0997438	CML41	3	18873911	18874836	protein_coding	824241	CML41	34.135	3.22622	6.05225	42.6332	45.8012	25.5538	AT3G50770 AT3G50770.1 calmodulin-like 41;(source:Araport11) protein_coding CALMODULIN-LIKE 41 (CML41) CALMODULIN-LIKE 41 (CML41)
AT3G56330	AT3G56330	30.4457	-1.16427	0.44619	0.384773	-3.02586	0.00247929	0.0141893		3	20890235	20892002	protein_coding	824800		13.654	22.5835	15.5253	51.7689	28.1698	56.7862	AT3G56330 AT3G56330.1 N2,N2-dimethylguanosine tRNA methyltransferase;(source:Araport11) protein_coding
AT2G16500	AT2G16500	524.78	-1.16403	0.446264	0.217672	-5.34762	8.9119e-08	2.07914e-06	SPE1	2	7150514	7153430	protein_coding	816149	ADC1	430.101	435.539	226.565	870.935	767.474	812.042	AT2G16500 AT2G16500.1 Encodes a arginine decarboxylase (ADC), a rate-limiting enzyme that catalyzes the first step of polyamine (PA) biosynthesis via ADC pathway in Arabidopsis thaliana. Arabidopsis genome has two ADC paralogs, ADC1 and ADC2. Double mutant analysis showed that ADC genes are essential for the production of PA, and are required for normal seed development. Promoter region of ADC1 c…
AT3G27300	AT3G27300	294.802	-1.16403	0.446265	0.277079	-4.20107	2.65651e-05	0.000318816	G6PD5	3	10083009	10086798	protein_coding	822349	G6PD5	102.405	141.954	276.298	429.377	449.297	411.7	AT3G27300 AT3G27300.1 glucose-6-phosphate dehydrogenase 5;(source:Araport11) protein_coding GLUCOSE-6-PHOSPHATE DEHYDROGENASE 5 (G6PD5) GLUCOSE-6-PHOSPHATE DEHYDROGENASE 5 (G6PD5)
AT1G09960	AT1G09960	41.3159	-1.16401	0.446271	0.348288	-3.34208	0.000831517	0.00590248	SUC4	1	3243986	3247216	protein_coding	837530	SUT4	23.8945	19.3573	24.9984	42.6332	62.014	65.3041	AT1G09960 AT1G09960.1 low affinity (10mM) sucrose transporter in sieve elements (phloem) protein_coding SUCROSE TRANSPORTER 4 (SUT4) SUCROSE TRANSPORTER 4 (SUT4);SUCROSE TRANSPORTER 4 (ATSUC4);SUCROSE TRANSPORTER 4 (SUC4);SUCROSE TRANSPORTER 4 (ATSUT4)
AT3G20475	AT3G20475	9.5489	-1.16333	0.446482	0.549039	-2.11884	0.0341039	0.109518	MSH5	3	7143418	7151047	protein_coding	821593	ATMSH5	3.4135	6.45243	3.68398	18.2714	14.3889	11.3572	AT3G20475 AT3G20475.1 Encodes MSH5, a homologue of the MutS-homolog family of genes required for normal levels of recombination in budding yeast, mouse and Caenorhabditis elegans. Involved in meiotic recombination. Required for the formation of Class I interference-sensitive crossovers. Transcripts of AtMSH5 are specific to reproductive tissues and expression of the protein is abundant during pro…
AT1G08500	AT1G08500	28.2791	-1.16326	0.446502	0.395303	-2.94271	0.0032535	0.0177177	ENODL18	1	2688880	2690250	protein_coding	837371	ENODL18	23.8945	3.22622	16.841	42.6332	40.1267	34.0717	AT1G08500 AT1G08500.1 early nodulin-like protein 18;(source:Araport11) protein_coding EARLY NODULIN-LIKE PROTEIN 18 (ENODL18) (AtENODL18);EARLY NODULIN-LIKE PROTEIN 18 (ENODL18)
AT1G18090	AT1G18090	36.0989	-1.16294	0.446603	0.367575	-3.16381	0.00155718	0.00976319		1	6224405	6227822	protein_coding	838389		6.82699	25.8097	18.683	42.6332	44.9905	45.4289	AT1G18090 AT1G18090.1 5-3 exonuclease family protein;(source:Araport11) protein_coding
AT1G49860	AT1G49860	227.32	-1.16265	0.446693	0.304512	-3.81806	0.000134508	0.00125683	GSTF14	1	18458526	18459969	protein_coding	841409	ATGSTF14	122.886	161.311	211.302	523.779	296.897	394.664	AT1G49860 AT1G49860.1 Encodes glutathione transferase belonging to the phi class of GSTs. Naming convention according to Wagner et al. (2002). The mRNA is cell-to-cell mobile. protein_coding GLUTATHIONE S-TRANSFERASE (CLASS PHI) 14 (GSTF14) GLUTATHIONE S-TRANSFERASE (CLASS PHI) 14 (GSTF14);GLUTATHIONE S-TRANSFERASE (CLASS PHI) 14 (ATGSTF14)
AT4G05410	AT4G05410	79.2189	-1.16207	0.446871	0.259832	-4.47238	7.73537e-06	0.000109057	YAO	4	2742932	2745635	protein_coding	825889	YAO	47.789	45.167	50.26	121.809	102.546	124.93	AT4G05410 AT4G05410.1 Encodes a nucleolar protein with seven WD40-repeats that plays a role in embryo sac development and is critical for the correct positioning of the division plane of zygote and the apical cell lineage in Arabidopsis. YAO may act by modulating nucleolar function, such as rRNA biogenesis, during early embryogenesis and gametogenesis. protein_coding YAOZHE (YAO) YAOZHE (YAO)
AT1G45207	AT1G45207	13.6316	-1.16169	0.446987	0.572019	-2.03087	0.0422687	0.128121		1	17130350	17133809	protein_coding	841090		0	0	0	21.3166	2.0266	25.5538	AT1G45207 AT1G45207.2 Remorin family protein;(source:Araport11) protein_coding
[truncated: 1,432 more rows]

## Sheet: 3. core 49
Core 49 genes (from Mustroph et al., 2009, PNAS) in the 4v and 0v datasets. Green signifies significant (p<0.05) upregultation of at least 1.5 fold in 4v vs 0v
[truncated: 50 more rows]

[truncated: 1 more sheets: 4. 4v>0v AND hyp>norm gene list]
