# Supplementary material for: Oxygen-dependent proteolysis regulates the stability of angiosperm polycomb repressive complex 2 subunit VERNALIZATION 2
Source: Nat Commun. 2018 Dec 21;9:5438. doi: 10.1038/s41467-018-07875-7 (PMC6303374; doi:10.1038/s41467-018-07875-7)
Supplement: Supplementary file 4 — Supplementary Data 2 [file 41467_2018_7875_MOESM4_ESM.xlsx]

## Sheet: Sheet 1
	VRN2 orthologous sequences representing diverse clades of flowering plants.
	Species	Protein ID (NCBI)	Protein sequence
	Arabidopsis thaliana	NP_567517.1	MCRQNCRAKSSPEEVISTDENLLIYCKPVRLYNIFHLRSLGNPSFLPRCLNYKIGAKRKRKSRSTGMVVFNYKDCNNTLQRTEVREDCSCPFCSMLCGSFKGLQFHLNSSHDLFEFEFKLLEEYQTVNVSVKLNSFIFEEEGSDDDKFEPFSLCSKPRKRRQRGGRNNTRRLKVCFLPLDSPSLANGTENGIALLNDGNRGLGYPEATELAGQFEMTSNIPPAIAHSSLDAGAKVILTTEAVVPATKTRKLSAERSEARSHLLLQKRQFYHSHRVQPMALEQVMSDRDSEDEVDDDVADFEDRQMLDDFVDVNKDEKQFMHLWNSFVRKQRVIADGHISWACEVFSRFYEKELHCYSSLFWCWRLFLIKLWNHGLVDSATINNCNTILENCRNTSVTNN…
	Camelina sativa	XP_010449702.1	MCRQNCRAKSSPEEVISTDENLLIYCKPVRLYNIFHLRSLCNPSFLPRCLNYKIGAKRKRKSRSTGMVVFNYKDCNNTLQKTEVREDCSCPFCFMLCGSFKGLQFHLNSSHDLFEFEFKLSEEYQTVNVSVKLDSFIFEEEGSDDDKFEPFSLCSKPRKRRQRGGKNNTRRLKVQFLPLDSPSLANGTENGLALLNDGNRGLGYPEATGLFEMTRNTPPAIAHSSLGADAKVVLTSEAVVHATKTKKLSAERSEARSHLLLQKRQFYHSHRVQPMMLEQVMSDRDSEDEVDDFTADIEDRQLQMLDDFVDVNKDEKQFMHLWNTFVRKQRVIADGHISWACEAFSRFYEKELHSYSSLFWCWKLFLIKLWNHGLVDSATINNCSSILENCHNSSDTNNN…
	Eutrema salsugineum	XP_006414298.1	MCRQNCRAKSSPEEVISADENLLIYCKPVQLYNILHIRSRSNPSFLPRSLNYRIRAKGLRRSRSAGMVVFNYRDCDNTSQKTEVMENCSCPFCDMLCGSFKGLQLHLNSFHDLFEFEFVVSEEYQTVNVSVKLDAFGFEVEGSQEDKFEPFSFCSKPRQRTQRGGRKRRLNVRFLPMDSPSLANETENGNALLNDGNRGLGNPESTNLAGQFGMTSNTPPAIAQSSLDSDGKAMLTSEAVVAPPAKTRKLSAERSEARSNLLLQKRQFYHSHGGQPMSLEQVMSGGDSEDEVDDDVADLEDRQMLDDFVDVNKVEKRLMHLWNTFVRKQRILADGHVPWACEAFSKFHKSELLQCLSLCWCWRTFLVKLWNHGLVDANTINNCNLILETCDNNSDNTNN…
	Brassica napus	XP_013655782.1	MCRHNCCAKSSQEEEVVSPPDENLLIYCKPVRLYNILRIRSLFNPSFLPRCLSYNIRAKGKTKSGSAGIVVFNYKDCNNTLQKTEVTENCSCPFCYMTCGSFKGLQLHLNSFHDLFEFEFMLSEDDYQTVNVSVRLDAFESEEEVNHQEKYELISFCSKPRKRRQRGGRNNARRLNVTFLPMDSPSLANGTDNGTSLLSNGNHGLGYPVATQFGMNNSSPAIAQCSLDSNAKAVLASEAVVSAAKSRKLSAERSEARSNLLLQKRQFYHSHRVQPMSLEQVMSDRDSEDEVDDDVADLEDRQMLDDFVDVNKNEKRFMHLWNSFVRKQRVVADGHIPWACEAFSKFHKEELLHSSPLFWCWRLFMIKLWNIGLVDSATINNCNIILENCDSNSDNKNKS…
	Brassica rapa	XP_009108281.1	MCRHNCCAKSSQEEEVVSPPDENLLIYCKPVRLYNILRIRSLFNPSFLPRCLSYNIRAKGKTKSGSAGIVVFNYKDCNNTLQKTEVTENCSCPFCYMTCVSFKGLQLHLNSFHDLFEFEFMLSEDDYQTVNVSVRLDAFESEEEVNHQEKYELISFCSKPRKRRQRGGKNNARRLNVTFLPMDSPSLANGTDNGTSLLSNGNHSLGYPVATQFGMNNSSPAIAQCSLDSNAKAVLASEAVVSAAKSRKLSAERSEARSNLLLQKRQFYHSHRVQPMSLEQVMSDRDSEDEVDDDVADLEDRQMLDDFVDVNKNEKRFMHLWNSFVRKQRVVADGHIPWACEAFSKFHKEELLHSSPLFWCWRLFMIKLWNIGLVDSATINNCNIILENCDSNSDNKNKN…
	Tarenaya hassleriana	XP_010531666.1	MCRQNCGVKSSAEEVVSAEERLLIYCKPVQLYNILHCRSLYSPSFLPRCLNYKIQARDKRKFRSGIVVFNYKDSRNIIQKTEVTEDFSCPFCFMLCGSFKGLRLHLSSSHDLFDFFFWSSDGYQAVNVSVKLDALRFEEITSEEERFQTFSFCSKPRKRSRKDDHDVEPLSMQFLELESHNLASDTNNGIPHLDDENRPSGYPNTIQLGGLFGMTSNIASTPAAVAHSSVDSDAKSILTSEAVVPATRTRKLATERSEARSYMLLQKRQFYHSHRVQPMALAQVLSDRDSEDEVDDDIADLEDRRMLDDFVDVSKDEKRFMHLWNSFVRKQRVIADGHVPWACEAFSKLHGKELLRCPPLFWSWRLFMVKLWNHGLLYASTINNCNLILESFRNQEGDA…
	Manihot esculenta	XP_021632324.1	MCHQNCCVHLSVEEAIAADESLLIYCKPVELYNILHRRAQYNPSFLRRCLRYKVKERRKRRLAAGVVIFNYRDYNNKLQKTEVTEDFSCPFCLMMCVSFKGLRYHLCSSHDLFNFEFWASEEYQAVNVSVKIDRFLSETVADGVEQRQQTFFFCPRPRRRKSRNCDQNKQVCVQFLELDSQKLPMEGINNGFLRKDDGENASKSSSSEKDLHNLRHGAENYGTEYPSATELMERVASSFNIQDVSIAKAQPSVDSECVKSQSGNDPLLPAGIHIAKARKLTVDRSDPRNRVLLQRRQFYHSHRVQPMALEQVMSDRDSEDEVDDDIADFEDRRMLDDFVDVSKDEKQLMHLWNSFVRKQRVLADGHVAWACEAFSKLHGRELVGSPALFWCWRLFMIKL…
	Ricinus communis	XP_015582811.1	MCHQNSCVHLSVEEAIAADESLLIYCKPVELYNILHRRAQFNPSFLRRCLRYKMKASRKRRLAAGIVIFNYRDYNNKLQKTEVTEDFLCPFCSMMCMSFKGLRYHLCSSHDLFNFEFWVNEEYQAVNVSVKLDRFLSETVADGVEQRQQTFFFCSRPRRRKSRNHDHNEKQVCVQFLELDSPKLPLEGINEGFLRKDDGENASKSSSSEKDLHNSRHGAENYGVEYPNVELIERVASSSNILGVSIAKAQSSVDSECVKSLCGSDHSLPAGIHVAKARKLTVERSDPRNRVLLQKRQFYHSHRVQPMALEQVMSDRDSEDEVDDDIADFEDRRMLDDFVDVSKDEKQLMHFWNSFVRKQRVLADGHVPWACEAFSKLHGQELVGSPALFWCWRLFMIKL…
	Hevea brasiliensis	XP_021666235.1	MCHQNCCVHLSVEEAIAADESLLIYCKPVELYNILHRRAQYNPSFLRRCLRYKMKERRKRRLAAGVVIFNYRDYNNKLQKTEVTEDFSCPFCLMMCVSFKGLRYHLCSSHDLFNFEFWASEDYQAVNVSVKIDRFLSETVADGVEQRQQTFFFCSRPRRRKSRDCGQNEKRVCVQFLEMDFLKLPMDGINKGSLRKDDGENASKSSSSEKDLHNSRHGAENYGTECPSATELMERVASSFNIQDVSIAKAQSSVDSECVKSQSGSDPSLPAGIHIAKARKLTVDRSDPRNRVLLQRRQFYHSHRVQPMALEQVMTDRDSEDEVDDDIADFEDRRMLDDFVDVSKDEKQLMHLWNSFVRKQRVLADGHVAWACEAFSKLHGRELVGSPALFWCWRLFMIK…
	Theobroma cacao	XP_017973836.1	MCCQNSCMHLSAEESDSAAENLLVYCKPVELYNILHRRALHNPSFLRRCLKYKIQARHRRRLRAGIVIFNYKDYGNMLQKTEVTEDFSCPFCLMQCARFKGLRYHLCSSHDLFNFDFWVTEEYQVVNVSVKIDIMVSETVASGVDPRVETFCFCSKPRRRWATNPLQSEKNVNVQFLELDSPKMASESRQNGFLEKDDGERVSKSIPVERDMQNGWHGVENYGSDYTSATECVAPVATSCNGPGVSIAMAQSPVEPDCIKSLSANDTAVPPVKTKKIMAERSEPRNRMLLVKRQFFHSHRVQPMAIDQVMSDRDSEDEVDDDIADLEDRRMLDDFVDVSKDEKQLMHLWNSFVRKQRVLADGHVPWACEAFSKLHGQELVQSPALFWCWRLFMIKLWNH…
	Populus trichocarpa	XP_002304303.2	MCHQNCGVEHLSVEEAIAADESLLIYCKPVELYNILRRRAQDNPSFLRRCLRYKIKERRKKRLRDGIVIFNYKDYKNMLRKTEATEDFSCPFCLMQCLSFKGLRYHLCSSHDLFNFDFWVTEEYQAVTVSVNIDRFISETVADGIEQRQQTFFFCSKPRTRKSINLDQNVKKVSIKFLELNSSEGTNNGFLGKEEGENASKSSSSEKDLLNMRDGTENYGSECPTATELMERVASSFSIPGVSIAQAQSSVDPECVKSQSGSEPSLPAALHVAKARKLTVERSDPKYRALLQKRQFYHSHRVQPMALEQVMSDRDSEDEVDDDIADFEDRRMLDDFVDVSKDEKQVMHLWNSFVRKQRVLADGHVPWACEAFSKLHGQELVISPALFWCWRLFMIKLWN…
	Glycine max	XP_003517406.1	MCRQNSPVHHAGEEEIAADESLLIYCKPVELYNILYRRALQNPSFLRRCLRYKIRASRKRRLRAGIVIFNYRDRYNILRKTEVTEDFSCPFCLMQCGNFKGLRFHLCSSHDLFNFEFWVTEDYQAVNVSVKIDILRSENVADGVIPQSQTFFFCSRPRKRRRKDSVQIEKRTNVKFLELDSPEGIHNGFLQKDDDILSCKGENVSRTSRSEKIFPSGRNDGGKFGPDHPGTMDNLEHVESSFNIPGVSIAMPQSSVDPECSKSICKSDPALPAKTKKLSMDRSDSRNRMLLQKRLFFHSHRVQPMALEQVLSDRDSEDEVDDDIADLEDRRMLDDFVDVSKDEKQLMHLWNSFMRKQRVLADGHVPWACEAFSKLHGKELISSPALFWCWRLFMIKLWN…
	Jatropha curcas	XP_012070068.1	MCHQNCCVHLSVEEAIAADESLLIYCKPVELYNILHRRAQYNPSFLRRCLRYKMKARRKRRLAAGIVIFNYRDYNNKLQKTEVTEDFSCPFCSMMCVSFKGLRYHLCSSHDLFNFEFWVSEECQAVNVSVKMDRFLSETVADGVEQRQETFFFCSSSRRRKSRNRCLEKKVCVQFLELDSPNLHMEGTSNGFLRKDDGENASKSSSCEKDLHNSRNGAENNGTEYPSATELMERVASSCNIQDVSIPKAQSSVESECVKSQSGSDPPLPAGTHIAKARKLTMERSDPKNRALLQKRQFYHSHRVQPMALEQVMSDRDSEDEVDDDIADFEDRRMLDDFVDVSKDEKQLMHLWNSFVRKQRVLADGHIPWACEAFSKLHGWQLVGSPALFWCWRLFMIKL…
	Prunus persica	XP_020420149.1	MCLQNSCAHLSAEEAVAIEESLLIYCKPVELYNILRPRALHNPLFLRRCLHYKIQARRKRRFRTGIVIFNYRDYNNTLQKTEVTEDFTCPFCLMQCASFKGLRYHLCSSHDLFNFEFWVTGEYQAVNVSVKIDVLRSETVADGAVPQLQTFFFCSRPRKRRAENCGQNEKHVNVQFLELDSPRLANGVVHEGLLENDDGEKASKVHWKDIQLPSTGEKASKLRVEWKDIRHRRHEHENYGPDHPTSVECVTSSSNIPGSTVGSLEPDCVKIVSGSDSAPPTKIRKLNGERSDPKNRMLLQKRQFFHSHRVQPMELEQVLSDRDSEDEVDDDIADLEDRRMLDDFVDVTKDEKQLMHLWNSFVRKQSVLADGHVPWACEAFSKLHGQELVSSPALFWCWR…
	Phaseolus vulgaris	XP_007156577.1	MCRQNSLVHHSGEEEIAADESLLVYCKPVELYNILYRRGLQNPSFLSRCLRYKITARQKRRLRAGIVIFNYRDRYNMLQKTEVTEDFSCPFCLMQCGSFKGLRLHLCSSHDLFNFEFWVTEDYQAVNVSVKIDILRSENVADGIIPQLQTFFFCSRPQKRRRKDSVQNEKRSNVKFMELDSPEDIQNGFMQKDNVVDILCCKGENMSRTSRNENILPIGRSDGGKFGPDHPSTMDDLEHVESSFNISGVSIAMPQSSGDPECSKSICKSDPALPAKSKKLSVDRTDSRNRMLLQKRLFFHSHRVQPMALEQVLSDRDSEDEVDDDIADLEDRRMLDDFVDVSKDEKQLMHLWNSFMRKQRVLADGHVPWACEAFSKLHGKELITSSTLFWCWRLFMIKL…
	Arachis duranensis	XP_015963633.1	MCRQNSPVHHSGDEDTAADESLLIYCKPVELYNILYRRSLHNPSFLRRSLRYKIKARRKRRLRGGIVIFNYRDCYNMIRKTEVTEHFSCPFCLMQCASFKGLRFHLCSSHDLFNFEFWVTDDYQAVNVSVKIDILRSESVADGVNPQSQTFIFCSRPRKHLRKDSVQNEKRANVKFLELDSPEGTQNGFLEKNDDILSYKGENMSKTCHIQKNLQMEKQGVERFGPDVPGTADCLEYVASSFNIQGVSIAMPQSSGDPETSKSVYRSDPAVPAKTKKLNMDRSDSKNRMLLQKRQFFHSHRVQPMALEQVLSDRDSEDEVDDDIADLEDRRMLDDFVDVSKDEKQLMHLWNSFMRKQRVLADGHVSWACEAFSKLHGKELISSPALFWCWRLFMIKLWN…
	Vigna radiata var. radiata	XP_014521268.1	MCRQNSLAHHSGEEEIAADESLLVYCKPVELYNILYRRGLQNPSFLSRCLRYKITARQKRRLRAGIVIFNYRDHYNMLRKTEVTEDFSCPFCLMQCGSFKGLRLHLCSSHDLFNFEFWVTEDYQAVNVSVKVDILRSENVADGIIPQLQTFFFCSRPRKRRRKDSVQNEKRSNVKFMELDSPEDIQNGFILKDDDILCCKGENVSRTSRNEKILLSGRNDGRKSGPDHPGTMDDLEHVESSFNISGVSIAMPQSSGDPECSKSVCKSDPALPVKSKKLSMDRSDSRNRMLLQKRLFFHSHRVQPMAPEQVLSDRDSEDEVDDDIADLEDRRMLDDFVDVSKDEKQLMHLWNSFMRKQRVLADGHVPWACEAFSKLHGKELVTSPTLFWCWRLFMIKLWN…
	Gossypium hirsutum	XP_016721519.1	MCRQNSCLHLSAEETDTAVENLLVYCKPVELYNILRCRASHNPSFLRRCLKYKIQARRKRRLRAGIVIFNYKDYGNMLQKTEVTEDFSCPFCLMQCASFKGLRYHLCSSHDLFNFDFWVTEEYQAVNVSVKIDSLVSETLANGVDPRVETFCFCSKPRRRRSTSPRQGVKNVSVQFLEMDSPKIVSENRQNGFLENDGERASKSIPLEKDLQNGYNGLENYGSDYASATECLAQVANSCDGPGVSIAMAHSPLDPDCIKTVSGTDIAAPPAKTRKIAVDRSEPRNRLLLLRRQFFHSHRVQPMEMDQVISDRDSEDEVDDDIADLEDRRMLDDFVDVSKDEKQLMHLWNSFVRKQRVLADGHVSWACEAFSKLHGPDLVKSPALFWCWRLFMIKLWNHG…
	Glycine max	XP_014619296.1	MCRQNSPVHHAGEEEIAADESLLIYCKPVELYNILYRRALQNPSFLRRCLLYKIRARRKRRLRAGIVIFNYRDHYNILRKTEVTEDFSCPFCLMQCGSFKGLRFHLCSSHDLFNFEFWVTEDYQAVNVSVKINILRSENVADGVIPQSQTFFFCSRPRKRRRKDSVQNEKCTNVKFLELDSPEGIHNGFLEKDDDDILSCKGENVSRTSRSEKILSRERNDGGKFGPDHSCTMDDLEHVESSFNIPGVSIAMPQSSVDPECSKSICKSDPALPAKTKKLSMDRSDSRNRMLLQKRLFFHSHRVQPMALEQVLSDRDSEDEVDDDIADLEDRRMLDDFVDVSKDEKQLMHLWNSFMRKQRVLADGHVPWACEAFSKLHGKELISSPALFWCWRLFMIKLW…
	Cucumis sativus	XP_011650379.1	MCHDNFHVHSLEEATTAEDSLLIYCKPVELYNILHLRSLNNPSFLRRCLHYKLQARRKERVSTGVVIFNYRDYNNIVRKTEVTEDFSCPFCLMLCASFKGLRYHLCSSHDMFNFEYWVTEEYQAVNVSVKVDVFRPENVADGVDPQLQTFFFCTRPRKRKLKNSIQNGKYVQFLEMDSPGPATEGMHKGFVGHNADGVSCEKEGSHSFPIETYLQNAQQDGENIGPEGPSSMECIERVASSSNIPGFSVAINQSSTGPECYKVLSGNDHLQPAKARKLTVERDPRNRMLLQKRQFYHSHRVQPMALDKVLSDKDSEDEVDDDIADFEDRRMLDDFVDVTKDEKRLMHLWNSFVRKQRVLADGHVPWACEAFSKLHGKELISSPPLFWCWRLFMIKLWNH…
	Eucalyptus grandis	XP_010055436.1	MCHQSSCEHFSDEDATAAEENLLVYCKPVELYNILHRRAIHNPSFLRRCLRFKIQARRKRNKRLRAGIVIFNYRDRNNVHQKVEVTEDFSCPFCLMQCASFKGLRLHLCSSHDLFNFEFWVIEEYQAVNVSVKVDMLRSEVLTEEADPRLWTFFFCPKPRRRQPKYSAQNRKHVQVEFLEFDPSQLASEGLQKGLQEVENAMQNGVHEAENSYPDDPNTAECLEHVASSFNVSGTPTSMAQSSIDHECIKSSAGSDPAILQMSKTKKIVVERSESRNRGQLLRRQFYHSHRVQPMAVDQVLSERDSEDEVDDDIADFEDRRMLDDFVDVTKDEKDLMHLWNSFVRKQRVLADGHVPWACEAFSKHNSKKLVETPPLFWCWRLFMIKLWNHGLLDASTMN…
	Cajanus cajan	XP_020209209.1	MCRQNSPVHHSGEEEIGADESLLIYCKPVELYNILYRRALQNPSFLRRSLRYKIRARRKKRLRAGIVIFNYRDRYNMLRKTEVTEEFSCPFCLMQCGSFKGLRFHLCSSHDLFNFEFWVTDDYQAVNVSVKVDILRSEDVVDGVIAQSQTFSFCSRPRKRQRMDSVQNEKHINVKFLELDSPDGTQNGFLQKDDDILSCKGENVSRTSRNEKILPNGRNDGGKFGTDHPGTMDDLDHVESSFNIPGVSIAMPQSSVDPECSKSVCKSDPALPAKTRKLSMDRSDSRNRMLLQKRQFFHSHRVQPMALEQVLSDRDSEDEVDDDIADLEDRRMLDDFVDVSKDEKQLMHLWNSFMRKQRVLADGHVPWACEAFSKLHGKDLISCPALFWCWRLFMIKLWN…
	Cicer arietinum	XP_004511724.1	MCRRNSPVHHSGEEEIAADESLLVYCKPVEFYNILYRRSLHNPTFLRRCLRYKIKARRKRRLRAGIVIFNYRDCYNMLRKTEVTEDFSCPFCLMQCASFKGLRLHLCSSHDLFNFEFWVTDDYQAVNVSVKIDILRSENVADGVVPQSQTFFFCSKARKRRPKNSVQNAKHANVKFLKLDSPEATQNGILQKDEDILSCKGENMSRASHSEKNLPHEGNGGVKFGPDHPSAMDYQEHVESSFNIPGVSIAMPQISGDPECSKSIYKSDPAQPTKAKKLNTDRSDSRNRILLQKRQFFHSHRVQPMALEQVLSDRDSEDELDDGVANLEDRRMLDDFVDVSKDEKQLMHLWNSFMRKQRVLADGHVPWACEAFSKLYGKELISSRALFWCWRLFMIKLWN…
	Momordica charantia	XP_022158468.1	MCHDNFHVHSLEVATTAEDSLLIYCKPVELYNILHLRSLNNPSFLRRCLLYKLQARRKERVSTGVVIFNYRDYNNIVRKTEVTEDFSCPFCLMLCASFKGLRYHLCSSHDLFNFEYWVSEEYQAVNVSVKIDVFRSEAVADGVDPQIQTFFFGSRPRKRKLKNSIQNGNYVQFLEMDSPRPAAEGANGSIGNNADGVSCEKEGSHSFPIETYLQNAQQEGENIGPECPTSIECIERVASSSSIPGVSMAINHSSTGPECYRLLSGSDPLQPAKSRKLTVERDPRNRMLLQKRQFYHSHRVQPMALDKVLSDKDSEDEVDDDIADFEDRRMLDDFVDVTKDEKRLMHLWNSFVRKQRVLADGHVPWACEAFSKLHGQELVLSPALFWCWRLFMIKLWNHG…
	Arachis ipaensis	XP_016201473.1	MCRQNSPVHHSGDEDTAADESLLIYCKPVELYNILYRRSLHNPSFLRRSLRYKIKARRKRRLRAGIVIFNYRDCYNMIRKTEVTEHFSCPFCLMQCASFKGLRFHLCSSHDLFNFEFWVTDDYQAVNVSVKIDILRSESVADGVNPQSQTFIFCSRPRKRLRKDSVQNEKRANVKFLELDSPEGTQNGFLEKNEDILSYKGENMSKTCHIQKNLQMEKQVVERFGPDVPGTADCLEYVASSFNIQGVSIAMPQSSGDPETSKSVYRSDPAVPAKTKKLNMDRSDSKNRMLLQKRQFFHSHRVQPMALEQVLSDRDSEDEVDDDIADLEDRRMLDDFVDVSKDEKQLMHLWNSFMRKQRVLADGHVSWACEAFSKLHGKQLISSPALFWCWRLFMIKLWN…
	Cajanus cajan	XP_020209208.1	MCRQNSPVHHSGEEEIGADESLLIYCKPVELYNILYRRALQNPSFLRRSLRYKIRARRKKRLRAGIVIFNYRDRYNMLRKTEDLFSNAVTEEFSCPFCLMQCGSFKGLRFHLCSSHDLFNFEFWVTDDYQAVNVSVKVDILRSEDVVDGVIAQSQTFSFCSRPRKRQRMDSVQNEKHINVKFLELDSPDGTQNGFLQKDDDILSCKGENVSRTSRNEKILPNGRNDGGKFGTDHPGTMDDLDHVESSFNIPGVSIAMPQSSVDPECSKSVCKSDPALPAKTRKLSMDRSDSRNRMLLQKRQFFHSHRVQPMALEQVLSDRDSEDEVDDDIADLEDRRMLDDFVDVSKDEKQLMHLWNSFMRKQRVLADGHVPWACEAFSKLHGKDLISCPALFWCWRLF…
	Lupinus angustifolius	XP_019422144.1	MCRQNSHRSGDEEIEADESLLIYCKPVELYNILYRRALHNPSFLSRCLRYKIRARRKRRLRAGVVVFNYRDCYNMLRKTEVTEDFSCPFCLVQCASFKGLRFHLCSSHDLFNFEFWVTEDYQAVNVSVKIDISRSENVTDGENPKSETFFFCSRPRKRKREDSTQNEKRASVKFLELDSPEGTHTGFVEKNDDILSYKGENMSGTSSIQKNLQNGGKFDPDHPGTMDYLEHVSSSFNIPGVPIAMPLSSGDPECSKSVHRSDPAVPVKTKKLNMDRSDSKKYDRMLLQKRQFFHSHRVQPMALEQVLSDRDSEDEVDDDIADLEDRRMLDDFVDVYKDEKQVMHLWNSFMRKQRVLADGHVPWACEAFSKLHRKELISSPALFWCWRLFMIKLWNHGLL…
	Malus domestica	XP_008373673.1	MCRHNSCAHLPVEEAVAIDESLLMYCKPVELYNILRPRAXHNPLFLRRCLHYKIQARRTKRSRAAIVIFNYRDYNNTLRKTEVTEDFSCPFCLMQCASFKGLRYHLCSSHDLFNFEFWVTGEYQAVNVSVKVDILRSETVADGVVPQLQTFFFCSRSRKHRPRNRGQLENHVHIQFLELDSPSLANGGAQEGHLENGDVVKAPNLLHXGKGSQNGRHRDENCSHDHPSSIECIECATSISNGPGATISIAQSSPDLDCVKLLSGSDSAPPTKIRKLTAERSEPRNRMLLQKRQFFHSHRVQPMELEQVLSDQDSEDEVDDEIADLDDRRMLDDFVDVTKDEKHLMHLWNSFVRKQSVIADGHAAWACEAFSRLRAPELNSSPALFWCWRLFMIKLWNHG…
	Pyrus x bretschneideri	XP_009351086.1	MCRQNSCAHVPVEEAVAIDESLLIYCKPVELYNILRPRALHNPLFLRRCLRYKIQARRRKRSRAGVVIFNYRDYNNTFRKTEVTEDFSCPFCLMQCASFKGLRYHLCSSHDLFNFEFWVTGEYQAVNVSVKVELLRSETVADGVVPQLQTFFFCSRSRKHRPKNHGQLENHVNIQFLELDSPSLANGGAHEAHLENGDGVKAPNLLPGGKDFQNGRCRHENCGHDHPNSVECIECATSSSNGHGATISIAQSSPDIDCVKLISGSDYAPPTKIRKLAAERSEPRNRMLLQKRQFFHSHRVQPMELEQVLSERDSEDEVDDDIADLDDRRMLDDFVDVTKDEKHLMHLWNSFVRKQSVLADGHVAWACEAFSRLHAPELNSSPDLFWCWRLFMIKLWNHG…
	Chenopodium quinoa	XP_021772504.1	MCHQSSCPCVTVEEDVAAEECLLVYCKPVELYNILQRRAHQNPSFLPRCLNYKIEAKWKTGLMDGNVIFNYRDHSNLLRKTEVTRQFSCPFCLMRCGSFKGLRSHLITSHDLFKCEFWVTEEYRAINVSVKTDALHSESFLQSTAGGIEPRLQLFGFCSRPRKRKRPEDPHENGKYVYPHVLESALPALATGSNEGEKDPSACPMSLNPRTGELCYSYENGNANGMDYAAANSNPGVPVARALSLEDIDCVQSTCGDKMTSLTLLPAAKSRKLSSEQTEPRSTLLLQKRQFYHSHRAQPMALEQVLSDRDSEDEVDNDIAALEDRRMLDDFVDVTKDEKHLMHLWNSFVRKQRVLADGHVPWACEAFLKVHGKLLIESPALFWCWRFFMIKLWNHGLLD…
	Citrus sinensis	XP_006477120.1	MCHQNYCELLSAEEATAGEERLLIYCKPVELYNILRHRAQLNVMSCIFLLKLRLKFCPNKTFCNLPSYLRRCLHYKIRAKHKRRLRPGIVVFNYRDYTNMLTKTEVTEDFSCPFCLMQCACFKGLRYHLCSSHDLFNYEFWVTDDYQAVNISVKIDTLTSEIVAGGVDPRLQTFFFCAKPRSRKRKNLAEHEKQVNIQFLELDSPGLPTDDANGEFAAKDDGERDSKLSPSGRKLPNGRDGGITSGFNGADCIEGVASSFNGPDVPIAMAQSSMDPECVKSLSGTDAVAPAMLHVVKSRKLSTERSDPRNRALLSKRLFYHSHRVQPMAIEQVTSNEDSEDEVDDDIADFEDRRMLDDFVDVSKDEKQLMHLWNSFVRKQRVLADGHVPWACEAFSKLH…
	Fragaria vesca subsp. vesca	XP_011465244.1	MCRHDMSAGEAVSIEENLLIYCKPVELYNILRPRALHNPLFLRRCLRYKIQAKHKQRFSAGTVIFNYRDYCNTLQKTEVTEDFSCPFCLMQCASFKGLRYHLCSSHDLFNFDFWVTGEYQAVNVSVKTDALRSESVAEGTGPQLRTFFFCSRPKKRRSLDCGPNIKHVNVQFLELDSSILASEGVQKGVLVNGNVLSCKGEKAPDLLPSGVDTQNERQGQDYYGPYNARLKESIENVTSSSSAPGVAQSSLDLNYIKLQSGSDCAPPAKMRKLNGERSDPKNRMLLQKRQFYHSHRVQPMELEQVLSDLDSEDEVDDDVADLEDRRMLDDFVDVTKDEKQLMHLWNSFVRRQSVLADAHVPWACEAFSRLHGQELVSCPALFWCWRLFMIKLWNHGLLD…
	Spinacia oleracea	XP_021858025.1	MCHQSSCPRVTVEEEVAAEECLLVYCKPVELYNILQRRAHQNPSFLSRCLNYKIEAKWKTGLMDGNVIFNYRDQSNLLRKTEVTRHFSCPFCLMRCGSFQGLRSHLITSHDLFKCEFWATEEYRAINVSVKTDALHSESTAGGIDPRLQLFGFCSRPRKRKRPEDPLENGKYVYPHVLESALPALATENNEGEKDPSACPMSRNPRSGELCYSYENGNANGVDYVAANSNLGVPVARAQALEDIDCIQITSGDKNTSSVLLPAAKSRKLSSERTEPRSSTLLQKRQFYHSHRAQPMALEQVLSDRDSEDELDVEIAALEDRRMLDDFVDVTKDEKHLMHLWNSFVRKQRVLADGHVPWACEAFLRLHGNLLIQSPSLFWCWRFFMVKLWNHGLLDAGTM…
	Lupinus angustifolius	XP_019422030.1	MCLQNSRVHHSGEEEIEAEDSLLIYCKPVEFYNILYHRSLHNPSFLQRCLSFKICARRERRLRSGVVIFNYRDCYNILRKSEVTEEFSCPFCLMRCASFKGLQFHLCSSHDLFNFEFWVTEDLQAVNVAVKVDISRKENVADGVNPQSQTFFFCSRPRKRLQKDSVQNRNRAGVKFLKLDSPTEGIKNGFLENDILSCKGENMSRISPSQKDFQNGRHQQPNLFPLGVVGQNGSHGGEKFSTNHPGSMDFLEHVASSFNIPGVPLATPQSSVDPECSKSVYRSDPAVPAKTKKFNMDRSDSRNRMLLQKRQFFHSHRVQPMTLEEVLSDCDSEDDIDHDIADIEDQRMLDDFVDVSKEEKQLMHLWNSFVRKQRVLADTHIPWAFEAFSKLHVEKLISS…
	Vitis vinifera	XP_019071737.1	MCHQNSCVHFSAEEAVAAEESLLIYCKPVELYNILQCRALQNPSFLQRCLRYKIQARRKQRLQMTISLSGTIKDGMQAKDLLPVYILMAKPVSDTEVAAGKQHSEVYRLNRACKLSSFTEFEGWRRAEANFILPEMNKLSLDVKAGKLTILLVSCGEARNSFCEANVGGYCLWGKLPMESLYSSLERSASLTLGNRAEMLSNVDMQSCFLEPCFLEEGSCTTFHTPHDLGTMGSQKVQVNIVAQKVGAKEKSPYASYTYRNIPTSSLSNIIRLRAGNVIFNYRDRSDMPQKIEVTENFSCPFCLMQCASFKGLRYHLCSSHDLFNFDFWVTEEYQAVNVSVKVDILRSEIMADGVDPRLQTFFWCSKPHKRRRLKNQVQNANHVFLHFLESGSPNFFSE…
	Morus notabilis	XP_010104823.1	MCRQNSCVHLSVEEAVAVEETLLVYCKPVELYNILRCRASDNPSFLRRCLNYKIQARRKRRLSSGTVIFNYKDCNNMLRKTEVTEDFSCPFCLMQCASFKVTEEYQAVNVSVNIDVLSETIADRAVPQLQTFFLCSRPRKRRRTNLVQNETTADVQFLELDSPRLASEGILRGLVENGGENFSKPFCGEKDMQNGRRGWENYGFDCPSSIECIERVASSSNVLGITIAMAQTSADLDSVKLLSGIDPPLPPKTKKTMERSDPKNRALLQKRQFYHSHRVQPMALEQVLSDRDSEDEVDDDIADLEDTRMLDDFVDVTKDEKQLMHLWNSFVRKQRVLADGHIPWACEAFSKLHGQELISSRPLFCLNCCDLAFIAAILYYSSFDNPCLGSINCCVLFFI…
	Oryza sativa Japonica Group	XP_015612401.1	MCRHQPRARLSPDEQLAAEESFALYCKPVELYNIIQRRSIKNPAFLQRCLLYKIHARRKKRSLITISLSGGTNKELRAQNIFPLYVLLARPTNNVSLEGHSPIYRFSRACLLTSFHEFGNKDYTEATFVIPDVKNLATSRACSLNIILISCGRAEQTFDDNNCSGNHVEGSTLQKLEGKCFWGKIPIDLLASSLGNCVSLSLGHTVEMSSTVEMTPSFLEPKFLEDDSCLTFCSQKVDATGSFQLQVSISAQEAGAKDMSESPYSVYSYNDVPPSSLTHIIRLRSGNVLFNYKYYNNTMQKTEVTEDFSCPFCLVPCGSFKGLGCHLNASHDLFHYEFWISEECQAVNVSLKTDSWRTELLAEGVDPRHQTFSYRSRFKKRKRVEISSDKIRHVHPHIV…
	Amborella trichopoda	XP_020519286.1	MCRQDSRVHLSVEEAAAAEESLSIYCKPVELYNILQRRALRHPSFLQRCLHYKIQAKRQKRIKITCTLTGLLTDGGQSPNVFPLYVLLATPISNIVDTGYSAVYRFNRACILTAFSESGRRDVASANFLLPEIGKLAADAKAGNLSIIFVTCAGDINHSADGVHMGVDRDMASVSSILGGHCLWGKLPMDSLSSSWEKSPSLRLGHRSEMQSSIEMHSSFLERGGFDGENCIRFQIHNLSTVQMRVQVNVSVQEVGAKERSPYDSYTYDDIPISSLSHIIRLRAGNVIFNYRYYNNTLQKTEVTEDFSCPFCLVRCASFKGLRYHLSSSHDLFNFEFWVTEEYQAVNVSVRSDSCRSEAVTDGVDPKLQTFYFCSKQRRHRKYKYIDDNVKHVEAVKSD…
	Asparagus officinalis	XP_020277077.1	MCRQQSRSQLTAEEALAAEESLTVYCKPVELYNILQRRAIRNPSFLQRCLHYKIQEKHKRRIHMTISLSGEMNADIEMQNMFPLYVILARPLIDISVKEQSAVYRVNQAFMLTSFSELGRKDRAEASFTIPEMNKLSANGQVGHLTIILVGNGEARGSCETCPSGEHDGLASFPSKLVGDCFWGRIPIESLRSSLEKCVTWNLDRRVEMITTSDMYPTILKTSILDNNNCLAFGSHNVDSKSSFQVQVTVCAQEVGAREKSPYDSYSYDNVPASSLPHIIRLRTGNVLFNYKYYNNTLQKTEVTEDFSCPFCLVQCASFKGLRYHLCSCHDLFNFEFWVSEEYQAVNVSVRTDVWRTEVVPDGFDPRLQTFFYRSSKFRRPRRSKNVVQNVNHVHPHVL…
	Sorghum bicolor	XP_021303026.1	MCLQHSRARLSPDEQLAAERSFALYCKPIELYNIIQRRAVKNPPFIQRSLLYKIQARRKKRIQITVSLSASANTQAPNIFPLHVLLARPTSNISLEGHSPIYRFSRVCLLTNFSEFGNKGKTEATFIIPDVKNLSTSRACNLNIILISCGQVGQIIGEDSCSGNDVERSSLQKLEGKCSWGKIPTNVLASSLEKCVTLSTGDAVDLASTVTMSPSFLEPKFLEQDSCLTFCSHKVDATGSYQLEVCISAEEAGARELLLSPYYCNYSYDNVPPSLLPEIIRLRAGNVLFNYKYYNNTMQKTEVTEDFSCPFCLVPCGSFKGLGCHLNSSHDLFHYEFWISEECQAVNVSLKADAWKTESVAEGVDPRHQTFSYCSRFKKRRRLETTAEKFRHVHPHIME…
	Setaria italica	XP_004981749.1	MCLQHSRARLSPDEQLAAEKSFALYCKPVELYNIIQRRAVKNPLFIQRSLLYKIQARRKKRIQLTISLSGSTNTQAQNIFPLYVLLARPTSNITLEGHSPIYRFSRVCLLTSFSEFGNKDKTEATFIIPDLKTLSTSRACNLNIIFISCGQVGQIIGEDKCSGNEVEGSSLQKLEGKCSWGKIATNLLASSLEKCVTLSVGETADLISTVKMSPSFLEPKFLEQDNCLTFCSHKVDDTGSYQLKVHMSAEEAGARDLSLSPYSNYSYNDVPPSMLPEIIRLRAGNVLFNYKYYNNTMQKTEVTEDFSCPFCLVPCGSFKGLGCHLNSSHDLFHFEFWISEECQAVNVSLKADAWKTELLAEGVDPRHQTFSYRSRFKKRRRLETTAEKFRHVHSHIMES…
	Phalaenopsis equestris	XP_020585014.1	MCRQQSRVCLTAAEELAAEESLSIYCKPVEFYNILQRRAIRKPSFLQRCLQYKIQAKHKRRIKVIISLPGNMNSEQQQRNLFPLYVILVRPIANITIGEHAAVYGVCRSHILSSFYEYGKKETEATFVIPEIKKLSTARGASLNMVIVSIGEAQGSSDENHLPEGGECLASFPAKLEGNCFWGKVPIESLYSSLEKCVTLSLGHRSEMISAIDMHPSSLKSSFLDQHNCLNFKNHNIDSLSSYKIQVSLCAQEVGARERSPYDSYTYNDVPASTLPHIIRLRSGNVLFNYRYYNNKLQKTEVTEDFSCPFCLVQCSSFMGLRYHLCTCHDLFNFEFWIEFLQVTEEYQAVNVSVRTDISRSEALLDGVDPRLQTFSYCSKFRRRKRLKNLAKNVNHVHP…
	Nicotiana sylvestris	XP_009803250.1	MCRQDFATHLSAEEKIAAEESLSTYCKPVELYNILQRRAVRNNIMQPSFLQRCLHYKIQAKHKKRIQMAISVPATVNDESQVQSVFPLCVILARPVSNAAGAEAHSAVYQFRRACISTSFTRVDGINRAQAKFFLPEMDKLSAEIRAGSLVLLFVSFAELARDHLDTSSFPLNLEGHCLLGRMPMELLHLLWEKSPNLSLGERAEMLSTVDLSPCFMKTSCLDKDRHISFQYPRSSVALATIQQLQVKIAAEEVGAGDKSAYDSFSYDDIPTTSLPRIIRLRTGNVVFNYRYYNNNLQRTEVTEDFTCPLCLVKCASFKGLRYHLCSSHDLFNFEFWVNEEYQAVNVSVRSDMWRSEIVANGVDPKQQTFFFCSKPLRRRKRQDLFQNSKYVHPLVLDS…
	Zea mays	XP_008668269.1	MCLQHSRARLSPDEQLAAEKSFALYCKPVELYNIIQRRAIKNPPFVQRSLLYKIQARRKKRIQITVSLSASTNTQAQNIFPLYVLLARPTSNISLEGHSPIYRFSRACLLTNFSEFGNKDKTEATFIIPDVKNLSTSRACNLNIIFISRGQVGQIIGEDSCSGNDVEGSSLQKLEGKCSWGKMPTNLLAPSLEKCVTLSTGNAVDLTSTVTMNPSFLEPKFLEQDSCLTFCSHKVDATGSYQLQVCISAEEAGARELLLSPYYCNYSYNNVPPSLLPEIIRLRAGNVLFNYKYYNNTMQKTEVTEDFSCPFCLVPCGSFKGLGCHLNSSHDLFHYELWISEECQAVNVSLKADAWKTEFVAEGVDPRHQTFSYCSRFKKRRRLETTAEKFRHVHPHIME…
	Juglans regia	XP_018831124.1	MCRQDSRVRMSAEEEVAAEESLSVYCKPVELYNILQRRAIRNPSFLQRCLHYKIEAKNRKRIQMKISLPGTANESLQTQKLFPLCIFLARLVSDVADAEDSAVYRFSRAFIWNNPIGVGGSTQIQANIILPEINKLALEAKSGSLAILLVSWVGAENPLPGIDLTKGSLDVTSFPLTAGGDCLWGKIPFESLYLSWENSPNFILGQRAEIISTVNMHSCFLKLSCLNEDRCISIQLPYNSETLSTSQQVQVIISAEEIGAKEKSPYNSYMCSDIPSSSLSHIIRLRAGNVVFNYRYYKNKLQTTEVTEDFTCPFCLIKCSSFKGLRFHLCSSHDLFNFEFWVTEEYQAVNVSVKTETWRSEVVADGVDPKQQTFFFCSKPLRRRRPKNLVQSAKHVHPL…
	Helianthus annuus	XP_022034947.1	MCRRESHIQLSQEEQNAAEESLSAYCKPVELYNILQRRAINYPLFLQRCLRYKLQAKNKRRIQISVSISGATNDGTHTQSLFPLYILLSRPLSNTNNMEHSAVYHFSKASKLAAFGAETVSCAQAKFILPEINKLSAEINSGSLAMLLVSVDITDCQETDLTKDHMFSSSSNVGGYCLLGQIPMDLLHFERFSNLRLREKAEMTSSVSMRSCYMKLSGLDDEKCVSFQFPHDSEAVSIFQQLPVIVSAEEVGAKDVSAHDLYSFSDIPDNSQPRIMRMRAGNVIFNYKYYNDMLQRTEVTEEFSCPFCLVRCASYKGLRFHLTSSHDLFRFEFSVNEDYQVVSVSVKADTCNSEIAGDGIDPRKQTFSFCYNPVGSRKRKGKTQNTNHVHSEGAKCDTN…
	Oryza sativa Japonica Group	XP_015636451.1	MCCEHSVAQFSSDQQLNPEENLALYCKPLELYNFIRHRAIENPPYLQRCLLYKIRAKQKKRIQITISLPGSNNKELQAQNIFPLYVLFARPTSNVPIEGHSPIYRFSQARLLTSFNDSGNNDRAEATFVIPDLETLIATQAYGLTFILVSRGTKKNKGRTGQNLCENDCSEKHVDYSSLRKLAGKCFWGKIPITLLNSSLETCADLILGHIVESPISICMSPGYLEPTFLEHDNCLSFCSRKADAMVPYQLQVKVSAAEAGAKDILKSPYNSFSYSDVPPSLLLRIVRLRVGNVLFNYKNTQMSEVTEDFTCPFCLVRCGNFKGLECHMTSSHDLFHYEFWISEDYQAVNVTLKKDNMRTEFVAAEVDNSHRIFYYRSRFKKSRTEILPVARADAHIME…
	Phoenix dactylifera	XP_008810394.1	MCRQQSRVHLTAEEQFAAEESLSVYCKPVELYNILQRRAIQNPLLLQRCLQYKIEAKHKRRIQITVSLSGSMNAEGQKQDGLPLYVLLGRPVADVTEHSAVYQLSRACMITTFNEYGKKDQVEASFVIPEIKKLASDARVRNLNIILVSNGEPKGASGENHLSLNHEELTSFPNIEGHCLWGKIPIDSLCSSLERCVTLSLGHKAEMLSTVSMHPCSLEPKFLNQNNCMTFCSHNADPMNSYQVQVSICAQEIGARERSPYNSYSYNDVPTSSLPHIIRLRTGNVLFNYRYYNNTLQKTEVTEDFSCPFCLVRCASFKGLRYHLTSSHDLFNFEFWVTEEYQAVHVSVRTDIWGSEVVSDGVDPRLQTFFYCSKFKRHIRSKNLVQSASHVHPHVLESQ…
	Nelumbo nucifera	XP_010275449.1	MCRQDSRVHLSAEEAIAAEESLSIYCKPVELYNILQRRALRNPSFLQRCLHYKIQAKRKRRIQMTVSLSGAVNDGVQAHNLLPLYIILARPISDIAAAGQQNSAVFCLARTCLIVASSEFEGRSQTEANFVLPEIHRLSANEKASILTVLLVSCGEANNSLPGSAMAKDHLDMTSFSSSIKGPCLWGKIPLESLYSSWLKCMNLNMGQRAEMLSAVDMHSGFVEPSCLDEGSCISFKVPQNSGTMSSLRQVQVNISAQEVGAKERSPYSSYMCSDVPGSSLSHLIRLRSGNVIFNYRYYNNMLQKTEVTEDFSCPFCLVQCASFKGLRYHLCSSHDLFNFEFWVTEEYQAVNVFVKTDIWRSEIVADGIDPRLQTFFFCSKPRKRKRSKSLAQNAKHVH…
