# Supplementary material for: Oxygen-dependent proteolysis regulates the stability of angiosperm polycomb repressive complex 2 subunit VERNALIZATION 2
Source: Nat Commun. 2018 Dec 21;9:5438. doi: 10.1038/s41467-018-07875-7 (PMC6303374; doi:10.1038/s41467-018-07875-7)
Supplement: Supplementary file 5 — Supplementary Data 3 [file 41467_2018_7875_MOESM5_ESM.xlsx]

## Sheet: Sheet 1
	EMF2 orthologous sequences representing diverse clades of flowering plants.
	Species	Protein ID (NCBI)	Protein sequence
	Amborella trichopoda	XP_020519283.1	MPGLPLLVREASHSRSLEQMCRQDSRVHLSVEEAAAAEESLSIYCKPVELYNILQRRALRHPSFLQRCLHYKIQAKRQKRIKITCTLTGLLTDGGQSPNVFPLYVLLATPISNIVDTGYSAVYRFNRACILTAFSESGRRDVASANFLLPEIGKLAADAKAGNLSIIFVTCAGDINHSADGVHMGVDRDMASVSSILGGHCLWGKLPMDSLSSSWEKSPSLRLGHRSEMQSSIEMHSSFLERGGFDGENCIRFQIHNLSTVQMRVQVNVSVQEVGAKERSPYDSYTYDDIPISSLSHIIRLRAGNVIFNYRYYNNTLQKTEVTEDFSCPFCLVRCASFKGLRYHLSSSHDLFNFEFWVTEEYQAVNVSVRSDSCRSEAVTDGVDPKLQTFYFCSKQRRH…
	Nelumbo nucifera	tr|A0A1U8BFA1|A0A1U8BFA1_NELNU	MPGLPLVARETTNPGCNCSHSRPVDQMCRQDSRVHLSAEEAIAAEESLSIYCKPVELYNILQRRALRNPSFLQRCLHYKIQAKRKRRIQMTVSLSGAVNDGVQAHNLLPLYIILARPISDIAAAGNSAVFCLARTCLIVASSEFEGRSQTEANFVLPEIHRLSANEKASILTVLLVSCGEANNSLPGSAMAKDHLDMTSFSSSIKGPCLWGKIPLESLYSSWLKCMNLNMGQRAEMLSAVDMHSGFVEPSCLDEGSCISFKVPQNSGTMSSLRQVQVNISAQEVGAKERSPYSSYMCSDVPGSSLSHLIRLRSGNVIFNYRYYNNMLQKTEVTEDFSCPFCLVQCASFKGLRYHLCSSHDLFNFEFWVTEEYQAVNVFVKTDIWRSEIVADGIDPRLQT…
	Eschscholzia californica	tr|Q1W621|Q1W621_ESCCA	MPGLPLVTRETTYSGSADQMCHHSQVRLSPEELLAAEESFSIYCKPVEFYNIIQRRAASNPLFLQRCLDYKIEAKHARRIQMTVSLYEHVNGVQQQNFSPLYVMLARPISDISGPGHSAVYRVGRERIIADYKEQTEAHFILRELHKLLEQIKDNKLAILLVNCGESRSASSRRSPLKEHLENAGGYCKWGKISVESLYSSWEKSGNLNLGNIFEIPSTVAMHSSFVEASYLDEGSCISFQIPHNSEITQLQVKISAQEVGNNERSPYDSYSYDNVPVSSLPEIMRLRAGNVLFHYSYYNKTLRQTEVTEDFTCSFCLVKCGNFKGLKLHLDACHDLFNFEFWLTDDVQAVDVSLKTDVWNSEIVEDDPKLEPFKFCSNSRRRRRSKNKYQNENHVRPL…
	Arabidopsis thaliana	NP_851168.1	MPGIPLVSRETSSCSRSTEQMCHEDSRLRISEEEEIAAEESLAAYCKPVELYNIIQRRAIRNPLFLQRCLHYKIEAKHKRRIQMTVFLSGAIDAGVQTQKLFPLYILLARLVSPKPVAEYSAVYRFSRACILTGGLGVDGVSQAQANFLLPDMNRLALEAKSGSLAILFISFAGAQNSQFGIDSGKIHSGNIGGHCLWSKIPLQSLYASWQKSPNMDLGQRVDTVSLVEMQPCFIKLKSMSEEKCVSIQVPSNPLTSSSPQQVQVTISAEEVGSTEKSPYSSFSYNDISSSSLLQIIRLRTGNVVFNYRYYNNKLQKTEVTEDFSCPFCLVKCASFKGLRYHLPSTHDLLNFEFWVTEEFQAVNVSLKTETMISKVNEDDVDPKQQTFFFSSKKFRRRR…
	Tarenaya hassleriana	XP_010536554.1	MPGIPLVTRETSSCSRSTDQMCHEDSHVLLSEEEEIAAEESLAAYCKPVELYNILQRRAIRNTLFLQRCLHYKIEAKHKRRIQITVFLSGTVDVGLQTQRLFPLYILLTRLVSLKPVAEYSAVYRFSRACILTGVPGFDGINQAQASFLLPDMNRLALEAKLGSLAILFISFAGAQNSQFGIDSSKIHSGNIGGHCLWSKIPLESLYASWQKSPNMDLGQRVDSVSLVEMQPCFIKLSCVNEDKYVSIQVPSNPLTSSSPQQVQVTISAEEVGAKEKSPYSSFSYNDISSSSLLQIIRLRTGNVVFNYRYYNNKLQRTEVTEDFSCPFCLVKCASFKGLRYHLPSTHDLFNYEFWVTEEYQAVNVSLKSETWRSEIIADGIDPKQQTFFFSSKKFRRRR…
	Carica papaya	XP_021905594.1	MPGIPLVARETSSYSRSTDQMCREDSRVHLSAEEKIAAEESLSIYCKPVELYNILQRRAIRNPIFLQRCLHYKIQGKHKRRIQMTISLSGTLNEGAHTQGLFPLYILLARLISDKATVEHSAVYKFSRACVLTSFLGIDGSNQAQASFVLPEINKLALEAKSNTLAVLFISFAGTQNPQCGNDSMKVHSGNGGGYCLWGKIQLESLYMSWEKSPNMSLGQRAEVMSFVDIHPCFVKMSCLNEDKCISIQVPNNCGSVNTAQQVQVTISAEEIGAKEKSPYNSYTCSDISSSSTLSHIIRLRTGNVIFNYRYYNNKLQRTEVTEDFSCPFCLVKCASFKGLRLHLPSSHDLFHFEFWVTEEYQAVNISVKTDIWRSEIVADGIDPKQQTFFFCSRKLKRR…
	Citrus sinensis	XP_006490021.1	MPGIPLVARETSSYSRSTDQMCREDARVHLSAEEEIAAEESLSIYCKPVELYNILQRRAIRNPSFLQRCLSYQIHEKHNRRIQMTISLSETVNEGLQARFPFPLYILLGRLVSGTTVSEYSAVYRFSRACILTNFTGVEGSTQVQANFVLPEISRLQLKAKSCTLAILLVNFAGSPNSSSGTDLTKARLANDGGYCHWGKIPLESLYRSWEKSPNLSLGQRAELTYPVDMHSGFLKLSCLDKDKCVSIQMPFNSGSSSTSQQVHVTISAEEIGGRDKSPYNSFTCSDISSPSLSRIIRLRAGNVVFNYRYYNNKLQRTEVTEDFSCPFCLAKCASFKGLRYHLSSSHDLFNFEFWVTEEYQAVNVSVKTDIWRSEVVADGVDPKQQTFFFCSKQRRHRR…
	Hevea brasiliensis	XP_021687116.1	MPGIPLVARETSSYTRSTDQMCCEDGCLHLSAEDEIAAEESLSIYCKPVELYNILQRRAIRNPSFLQRCLNYKIQERHKKRIQVTISPFMTVNGNSLSCSLFPLYILLARAFSDIGVPEYSAVYRFRRACVLTNFSRVDGITQAQANFVLPEINKLALKANSSSLAILFISFAGAQSPLHGDGVDLTKGHLENVGGCCLLGTIPLESLYMSWENSPNLGLGQRVEVTSQVDMKSCFLKLNCFNDDKCLSIQIPYNSETVNVSQRIQVNIYAEEVGAKEKSPYHSYTFGDISSSSLSHITNIIRLRTGNVIFNYRYYNNKLQKSEVTENFSCPFCLVKCASYKGLRYHLPSSHDLFNFEFWVTEEFQAVNISVKNDICRSEIVADGVDPKQQTFFFRSKN…
	Ricinus communis	XP_015581505.1	MPGIPLVARETSSYTRNTDQMCREDGRLHLSEEEEMAAEESLSAYCKPVELYNILQRRAIRNPSFLQRCLNYKIQAKHKRRIQVTISLFGALNGGVLSHSLFPLYILLARAVSDFGVSEYSAVYRFHRACVLTNFAGVEGSAQAQANFVLPEINKLDLEAKSGSLAIVFVSFAGAQSSMHDVDLTKGHLENVGGCCLLGTLPLESLCMSWEKSPNLSLGQRVEVTSQVDMKSCFLKLICLNEDKCLSVQIPCSVETVNTSQHLQVNISAEEVGAKEKSPYQSYTCSDMSSSSLSHIIRLRAGNVIFNYRYYNNKLQKTEVTEDFSCPFCLVKCVSFKGLRYHLPSSHDLFNFEFWVTEEFQAVNISVKTDIWRSEIVADGVDPKQQTFFFCSKKPRHKR…
	Durio zibethinus	XP_022771506.1	MPGIPLVARETSSSSRSTDQMCREDSRVHLSAEEEIAAEESLSIYCKPVELYNILQRRAVRNPSFLQRCLRYKIQAKHKRRIQMTVSISGIVNEDVQTQNHFPLYILLARLVSDVTVAEYSAVYRFRRACILSSFTGIEGSNQSQANFILPEINKLAMEAKSGSLAILLVSFPNVGGCCLWGRIPLESLYLSWEKSPNLSLGQRAGMILPVEMHSCLLKLNCLNEDKCILIQSSSNSLSMNKPLQLQVIISAEEVGAKEKSPYNSYTCSGVSSSSLSHIIRLRAGNVIFNYRYYNNKLQRTEVTEDFSCPFCLVKCASFKGLRHHLPASHDLFNFEFWVTEEYQAVNVSVKTDSWRSEIVADGIDPKQQTFFFCSKQLRRRRPKSLVQNARHVHPVFLE…
	Gossypium hirsutum	XP_016739899.1	MPGIPLVARETSSYSRSTDQMCREDSRLHLSAEEEIAAEESLSIYCKPVELYNILQRRAVRNPLFLQRCLRYKIQAKHKMRIQMSVSISRIVNEGVLTQSLFPLYILLARVVSDVAVAEYSAVYRFRRACILTSFTGIEGSNQAQANFVLPEINKLAMEAKSGSLAILLVSFANGGCCLWGRIPLESLYLSWEKAPNLSLGQRAEMIFPVDMHSCLLKLTSLNEDKCILIQNSSNSLLMNESLQLQVIISAEEVGAKENSPYNSYTCSGVSSSSSPSHIIRLRAGNVIFNYRYYNNKLQRTEVTEDFSCPFCLVKCASFKGLRHHLPASHDLFNFEFWVTEEYQAVNVSVKTDSWRSEIVADGVDPKQQTFFFCSKQLRRRRPKNLDQNARRLRPVFME…
	Vitis vinifera	XP_010662244.1	MPGIPLVARETIYSRSADQMCRQDSRVHLSAEEEIAAEESLSIYCKPVELYNILQRRAVGNPSFLQRCLRYKIQAKHKRRIQMTISLPGSTYDGVQAQSPFPLYILLARPISDIALAEYPAVYRFNRACILTSSTRVDGSHQAQANFILPDISKLAMESKSGSLTILIVKCAESKESISGFGLPKDIMDMAPFSTNVGGHCLWGKVPMESLYLSWKMSPNLSLGQRAEIISTVDLHPCFMKSSCLDDDKCISFQNPYNSGTLSKAQQFQVIISAEEVGAKDKSPYNSYTYTDVPTSSLSDIIRLRTGNVIFNYRYYNNKLQRTEVTEDFSCPFCLVKCASFKGLRYHLSSSHDLFNFEFWVTEEYQAVNVSVKTDIWRTEIVADGVDPKQQTFSFCSKP…
	Momordica charantia	XP_022140938.1	MPGIPLVARETSCSRGADQMCRVESRVHLSEEEEIAAEESLSLYCKPVELYNILQRRAIGNPLFLQRCLSYKIETKHKRRIQMTISISRTLSGGGQAHNLFPMYVILGRLVSDVAVAEFSGVYRFSRACLLTGISRVECNSQVIANFILPEINKLAVEAKSGSLAILFVSCVGSANTLSGVDSVDGPLYMASVPGHCLWGKIPLESLYISWQNSSNFGLGQRAEIMSTVDMRSCVLKTSCSDGEKCVAFQIPYNSDSMHIGRQVQVTISAEEFGARDKSPYDSYTYSEIPSSSLSLMIRLRAGNVIFNYRYYNNRLQKTEVTEDFSCPFCLVKCASFKGLRCHLLSLHDLFNFEFWVTEEYQAVNVSTKTDVWRSEIIADGIDPKQQTFFFCSRPLRRR…
	Cucumis melo	XP_016901503.1	MPGIPLVARETSCSRNADQMCRVESRVHLSEEEEIAAEESLLLYCKPVELYNILQCRAIRNPLFLQRCLRYKIETKHKRRIQMTISISRTSSVGGQTQSLFPMYVILGRLVSDIAVAEFSGVYRFNRACLLTGINRVECSSQVIANFILPEINKLAVEAKSGSLAILFVSCVGSANTLSGVDSVDGPLYMRSVPGTVAGYCLWGKIPLESLYISWQNSSNFGLGQRAEIMSTVDMRSCVVKTSCVDGEKCVGFQIPYNSDSMHTAHQVQVTISAEELGSRDKSPYDSYTYNEIPSSSLSHMIRLRAGNVIFNYRYYNNRLQKTEVTEDFSCPFCLVKCASFKGLRCHLLSLHDLFNFEFWVTEEYQAVNVSMKTDVWRSEIIADGIDPKQQTFFFCSRP…
	Eucalyptus grandis	XP_010062627.1	MPGVPLAARQASYSRSTDPMCRQDSQVHLSAEEELAAEESLSIYCKPVELYNILQRRAVRNPLFLQRCLSYKIQVKHRRRVQMTISLPRTTAEGLQSGRVLPMYVLLARLESEVNSVEHSAEYRYSRACVLTSFMGAEDDTHSRANFILPEINKLALEAKLGSLFILLVCYAGPEKSPNGNDTTKTQLDVATSQRNTTGFYLLGKIPMKSLLLWEKSPNLSFGQRAEVTFSVDMHTCLVKWRQLNEDRHISVQVPYSSEILSARERLHVIVAAEEVGAKEKSPYNSSMCNDVISSSFSHIMRLRAGNVIFNYRYYNNKLQRTEVTEDFSCPFCLVKCASFKGLRYHLLSSHDLFNFEFWVTEEHQAVYVSVRTDPWRSEIVADGMDPRLQTFFLCLKPF…
	Lupinus angustifolius	XP_019435555.1	MPGIPVSARENLYHPDAFEHLSTEEELVAEESLSIYCRPVELYNIIQRRAISNPSFLQRCLHYKIKAKHKRRIQMTVSLSRTVTESQTVIPLYICMARLVSDVRVPENSAVYRISRIFMFRNPPGTDSNIQVQAKFTLPEVNKLAVEARSDSIAILFVSTVENSNSSLGVNASLVPTDLASSDSTAGEYYLCGKVSLESLYMAWDSSPNFHLGQRAEIRSTVDLLPCILKSDFQNEETSIFVHVPCNSEIVSMPKRIQITISAEEFGAQEKSPFHTYAGSEVPSTSLSHIIRLREGNVMFNYRYYKNKLQRTEVTEDFSCPFCLVRCASFKGLRYHLPSSHDLFNFEFWVSEECQAVNVSVKTNIWRSEIVGEGIDPKLQTFFFCAKPRKRRRPKILTL…
	Glycine max	XP_003535190.1	MPGIPVAARATSSHPDACEHLSAEEELAAEESLSIYCKPVELYNILQRRAMRNPSFLQRCLHYRIKAKHKKRIQMAVSLTRTITESQNVFPMSICLARRISDHGASRQTAIYQIGRIFIFRNSPGIDLNTQVQANFTLPEVNKLAEEARSCSLDILFVSTATVENSNLSSGVNSNSKPSDLNHLAFFESGEYCLCGKVSLESLYMAWDCFPNFRLGQRAEIMSTVDLLPCILKSDFLNEDTRISIQVPSNFENMSTSKQVQITISAEEFGAKEKSPYLSYAGGEVPSSSLSHIIGLREGNVMFNYRYYNNKLQRTEVTKDFTCPFCLVKCACFKGLRCHLSSSHDLFNFEFWVSDECHAVNVSVKNDISRSEIVSDDVDPRVQTFFFCGKPLKRRTSKD…
	Phaseolus vulgaris	XP_007145467.1	MPGIPVAARATSSHHDACEHLSAEEELAAEESLSFYCKPVEFYNILQRRAMRNPSFLQRCLHYQIKEKHKKRIQMTVSLMRTITESQNVFPMSICLARRVSDYGSSRQSAVYRIGRIFIFRNSPGIDLNTQVQANFTLPEVNKLADEARSCSLDILFVSTATVKNSNLSSGVNSNSMPSDMSHLAFFESGEYCLWGKVSLESLYMAWDCFPNFRLGQRAEIMSTVDLLPCILKSDFKNEDTRVSIQVPSNFENMSTSKQVQITISAEEFGAKEKSPYISYAGSEVPSSSLSHLIGLREGNVMFNYRYYNNKLQRTEVTEDFTCPFCLVKCSCFKGLRYHLSSSHDLFNFEFWVSDECHAVNVTVKNDISRSEIVVDNVDPRVQTFFYCGKPLKRRTPKD…
	Sesamum indicum	XP_020546924.1	MPGIPLVARETANCACNCSYSRGAEHMCRQDPHAHLSAEEQIAAEESLSIYCKPVELYNILQRRAVRNPSFLQRCLRYKIQAKHKKRIEMKISLPSTVNDETRIQSLFPLCILLARPVYSPAVVEDSAVYRYSRECILMKCTGDDRMNQDQANFILPEINKLSAEVKSGSLSILFVSCAELFKEHVGGSLFPANVGGHCFLGKIPMELLHLSWEKSLNLSSGERAEMLSTVDLHSCFLKTSCFGEDKCFSFHSPHAGSTAMSQQLQVRIAAEEIGARERSPYDSFAYSDIPSSTLPQIIRLRTGNVVFNYKYYNNKLQRTEVTEDFACPFCLVKCASFKGLRYHLPSSHDLFNFEFWVTEEFQAVNVSVKTDTWRSEIVAAGIDPKQQTFFFCSKATRR…
	Erythranthe guttata	XP_012839959.1	MPGIPLVARETANCVCNCSYPRGADHMCRQDPRAHLSAEEQIAAEASLSIYCKPVELYNILQRRAVRNPSFLQRCLRYKIQAKHKKRIQMTISLPSIVNDESRIQNLFPLCIILARPVYSPAVVEDSAVYNYSRECILTKCTGDDRMNQDQANFILPEINKLSAEVKSGSLSILFISCAELFKEHVEGSSFPANAGGQCLLGKIPMELLQLSWEKSLTLSSGGRAEMLSTVDLHSCFMKTSCFGEDKCFSFHSPHAGVTAISQQLQVSIVAEEAGAKERSPYDFFSYNDVPSSTLPQIIRLRTGNVVFNYKYYNNKLQRTEVTEDFACPFCLVKCASFKGLRYHLPSSHDLFNFEFWVTEEFQAVNVSVKTDTWRSEIVADGVDPKQQTFFLCSRGSRR…
	Nicotiana tabacum	XP_016465180.1	MPGIPLVARETTHYTCYCSYSTVTDSMCRQDFATHLSAEEKIAAEESLSTYCKPVELYNILQRRAVRNPSFLQRCLHYKIQAKHKKRIQMAISVPATVNDESQVQSVFPLCVILARPVSNAAGAEAHSAVYQFRRACISTSFTRVDGINRAQAKFFLPEMDKLSAEIRAGSLVLLFVSFAELARDHLDTSSFPLNLEGHCLLGRMPMELLHLLWEKSPNLSLGERAEMLSTVDLSPCFMKTSCLDKDRHISFQYPRSSVALATIQQLQVKIAAEEVGAGDKSAYDSFSYDDIPTTSLPRIIRLRTGNVVFNYRYYNNNLQRTEVTEDFTCPLCLVKCASFKGLRYHLCSSHDLFNFEFWVNEEYQAVNVSVRSDMWRSEIVANGVDPKQQTFFFCSKPL…
	Solanum tuberosum	XP_006361607.1	MPGIPLVARETTNYTCYCSYSTVTDSMCRQDSATHLSAEEEIAAEESLSSYCKPVELYNILQRRAVRNPSFLQRCLQYKIQAKHKRRIQMAISVPATVNDESQVQNLFPLGVILAKPLSSAAAVEAHSAVYQFKRACMSTSFSGVDGINRAQAKFILPEMNKLSAEIRAGSLVILFVSFAELARDRGDISSFPLNLEGHCLLGRMPMELLHLLWDKSPNLSLGERAEMLSTVDLNPCFMKTSSLDKDRHISFQYPRSSVALATIQQLQVKITSEEAFARERTRYDSFSYDDIPTTSLARIIRLRTGNVVFNYMYYNNKLQRTEVTEDFTCPFCLVKCVSFKGLRYHLCSSHDLFNFEFWVNEEYQAVNVSVRSEMWRSEIVADGVDPKQQTFFFCSKPL…
	Daucus carota subsp. sativus	XP_017243415.1	MPGIPLSNDPLHPRGVDQMYHDGSHVHLSEEDRIAAEQSFSIYCKPVELYNILQRRAVDRPFILQRCLRYKQQVKTNKKIQMTVYLSGTVDDRTKTQIPFPMHILLARPMSSNAENSAVYQFSKVCVLTSYTGMNEVNQSRVKFILPEMNKLSVEIDSGKICILFISCAESSSLESQDDLTETAVYTGGSGLVGKISLEMLHLSWEESPSLALGERVELFTTVDMKSCIVKPSFVDKKLCISFQNFSSSGDASTPLQLPVYISVKEVGAREKTPNGLRLRSGNVIFSYRYYNNKLHKIEVTEDFSCPFCLVKCASFKGLRHHLPSSHDLFSFEFWVDEEYQIVFISFDTDKWISEINGDGLDPKRNTFIFCYKPLRRREPKSLHQYAKHVHPFFLDSDS…
	Beta vulgaris subsp. vulgaris	XP_019107978.1	MPGIPLVARETMYGQSRNGDQPCRQDSLVHLSAEEEIAAEESLSAYCKPVELYNILQRRAIRNPLYLQRCLHYKVRARHHKRIQMTVSLSGTSDDGLQIQNLRPMYIILAKLLSDIPNLEHSAVYRYTKARLLTTPSTEEGGSVAQANFILPEMNKLVREAKSGSLFILFVSYAEAYTSYGSETSREPLDNVSLSSSVEMSCLWGKISMESLFLSWEKFPNLNRGERVEMLSTIDLQPCLLKSGFLGQEKCLSFQMPESSAHMHVQVLISAEERGAKEKSPYSPYTYNNNPDTSSHVLGLRTGNVIFNYRYYHNQLQRTEVTEDFSCPFCLVKCASFKGLKFHLVASHDLFNFEFWVTEEYQAVNVSVKTDLRRSEIVADGVDPKQLIFFLCFKKLKRR…
	Chenopodium quinoa	XP_021721763.1	MPGIPLVARETISQSRNGDQSCRQDSRVHLSAEEEIAAEESLSAYCKPVELYNILQRRARRNPLFLQRSLHYKVQTRHHRRIQMTVSLSGALDDGLQMRSLCPMHIILAKALSDTSDVEHSAVYRYTKARLLTSPRTEGGNVARVKFILPEMNKLVREAKSGSLFILFVSYAGVYTSYGFDSSKVDNISLSTSVEKSCLWGKISMESLFLSWEKFPNLSRGERVEMLSTIDLRPCLLKSFVLGEEKCISFQMPKSSTYMSLQHAQVNISAEERGAKEKSPYSPCTSNSVPNLSSHALGLRTGNVVFNYRYYHNKLQRTEVTEDFSCPFCLVKCASFQGLKLHLLSCHDLFNFEFWVTQEYQAVNVSVKIDPLRLEIVADGVDPKQLIFFLCFKRQNRRT…
	Spinacia oleracea	XP_021842134.1	MPGIPLVARETISQSRNGDQPCRQDSQVQLSAEEEIAAEESLSAYCKPVELYNILQRRALGNPLFLQRCLHYKVQARHHRRIQMEVSLSGTSGDGLQMRNLCPMHIILARVLSDAPQLKHSAVYRYTKARLLRTPSTGGGNVGQVNFILPEMNKLLREAKSGSYFILFVSYAGAFTSHEFDTSREHLDNISLSTSVQKSCLWGKISMESLFSSWEKFPNLNRGERVEMLTTIDLHPCLLKCCFLGEEKCISFQMPENSSRMSTLQHTQVIISAEERGAKEKSPYSPHTYNNVPESSSYFLGLRTGNIIFNYRYYHNKLQRTEVTEDFSCPFCLVKCASFKGLKSHLLSCHDLFNFEFWVTQEYQAVNVSVKIDPQRLEVVADGVDPKQLIFFLCLKRQI…
	Phoenix dactylifera	XP_017698243.1	MPGLPLAVRETTCSHSRTADQMCRQQSRVRLTAEEQLAAEESLSVYCKPVELYNILQRRAIRNPSFLQRCLQYKIEAKRKRRIQITVSLSASINVEVQPQDLFPLYVLLGRPVGDVTEHPAVYQLSRACVITTFNEYGKKDQVEANFVIPEIKKQASDARVRNLNIILISNGEPKGASGENHLLVDHEELTSFPTELEGNCLWGKIPIYSLCSSLEKCVTLSLGHKAEMLSTVNMHPSSLEPKFLNQNNCMTFRFHNIDFMNSYQVQVSICAQEIGARETSPYDSYSYDDVPTSSLPHIIRLRTGNVLFNYRYYNNTLQKTEVTEDFSCPFCLVQCASFKGLRYHLTSSHDLFNFEFWVTEEYQAVNVSVRTDTWRSEVISDGVDPRLQTFFFCSKFKR…
	Asparagus officinalis	XP_020277073.1	MPGLPLLAHETTCRIIGCSCSQSRTTDQMCRQQSRSQLTAEEALAAEESLTVYCKPVELYNILQRRAIRNPSFLQRCLHYKIQEKHKRRIHMTISLSGEMNADIEMQNMFPLYVILARPLIDISVKEQSAVYRVNQAFMLTSFSELGRKDRAEASFTIPEMNKLSANGQVGHLTIILVGNGEARGSCETCPSGEHDGLASFPSKLVGDCFWGRIPIESLRSSLEKCVTWNLDRRVEMITTSDMYPTILKTSILDNNNCLAFGSHNVDSKSSFQVQVTVCAQEVGAREKSPYDSYSYDNVPASSLPHIIRLRTGNVLFNYKYYNNTLQKTEVTEDFSCPFCLVQCASFKGLRYHLCSCHDLFNFEFWVSEEYQAVNVSVRTDVWRTEVVPDGFDPRLQTF…
	Musa acuminata subsp. malaccensis	XP_018681054.1	MPGLSLAVRETMNHGCSCSQSRTDQMCHEQSRVRLTAEEQLAAEESLSVYCKPVELYNILQRRAIQNPSFLQRCLQYKMQAKRKRRIQIIISLIGSLNAEKEHLFPLYVLLARPVADSAVAEHSAVYRLSRPCVLTNFSEFGKKAHMEASFVIPEIRKLITNARANNLNIIIISKGESKGGFGGNHLLNEHEEWSSFLKLEGNCLCGKIPVDSLCLSLEKCVTLSLGHRTDMLSAVNMQPSILEPKYLGKNDCIFLQTQNIDSANTCQVKVSICAQEVGASETSPYDFYSYDDVPTSSLPQIIRLRMGNVLFNYRYYNNMLQKTEVTEDFSCPFCLVKCSSFKGLRYHLNSNHDLFNFEFWVTEEYQAVNVSVRTDIWRSEVASDGVDPRLQTFFYCSN…
	Ananas comosus	XP_020112645.1	MPGLPLAVRETTNLGCSCGHSRTADQMCRQQSRVRLTAEEQRAAEESFLLYCKPVELYNILQRRAIKNPSFLQRSLLYKIQAKRKRRIQITVSLSANINAELQPRDVFPLYVLLGRPVTDATLPALSAIYRLSRAYLLSSFCEFGNKDQTEATFVIPDINKLATGLRVSDLCIILVSSGEFREVLSENHQSENHVQLVPFPKLQGKYLCGKIPISSLCSSLEQCVTLSLGHQSEMVPTVSMSPSFLEPKFLDQNNCLTFHSHNIGSMASYQLRVSICAQEVGARERSPYHSYSYDNVPTSSLPHIIRLRAGNVLFNYRYYNNTLQKTEVTEDFCCPFCLVQCASYKGLRCHLTSCHDLFNFEFWVTEEYQAVNVSLRTDVWRSEVATDGIDPRLQTFFY…
	Oryza sativa Japonica Group	XP_015636450.1	MPGLPLTDHDAVNTGCEFDCQRSSDQMCCEHSVAQFSSDQQLNPEENLALYCKPLELYNFIRHRAIENPPYLQRCLLYKIRAKQKKRIQITISLPGSNNKELQAQNIFPLYVLFARPTSNVPIEGHSPIYRFSQARLLTSFNDSGNNDRAEATFVIPDLETLIATQAYGLTFILVSRGTKKNKGRTGQNLCENDCSEKHVDYSSLRKLAGKCFWGKIPITLLNSSLETCADLILGHIVESPISICMSPGYLEPTFLEHDNCLSFCSRKADAMVPYQLQVKVSAAEAGAKDILKSPYNSFSYSDVPPSLLLRIVRLRVGNVLFNYKNTQMSEVTEDFTCPFCLVRCGNFKGLECHMTSSHDLFHYEFWISEDYQAVNVTLKKDNMRTEFVAAEVDNSHRI…
	Brachypodium distachyon	XP_010233775.1	MPGLPLPPAAQDAGNAGSGFGYPRSTDQTCRQQLRPRLSPDEQLAAEESFALYCKPVELYNIIQRRAVKNPAFLQRCLHYKIHARRKKRIQITVSLSRGTNAEWPEHNIFPLYVLLATPTSNISLEGHSPIYRFNQACLLTSFSEFGNKDHTKATFIIPNLKNLTTSRACGLNIILISREGQVGENIGENNTSGNHVEGSALQKLEGNCNWGKIPIDLLGSSLENCVTLSLGHTVELASTVSMSPSFLEPKFLERDSCLTFCSHKVDATGSYQLQVGISAQEVGARDMSESPYYSYSYSDVPPPMLPHVIRLRAGNVVFNYKYYNNTMQKTEVTEDFACPFCLVPCGSYKGLGCHLNSTHDLFHFEFWISEECQAVNVSLKTDAAWRTELVAEGVDPRH…
	Setaria italica	XP_012699560.1	MPGLPLPQPPAQTTECEYAHPGPAGHIFRQRSRAGLSPDEKLAAEKDLALYCKPVELYNIIQRRAIKNPPFMQRCLLYNILAKRKKRIQITISLSGSANTELQAQNIFPLYVLLARPTSNVLLEGHSPIYRFSRVCLLTSFSEFGNKDNTEATFIIPDVKNLSTSRSCNLDIILISCGQVGQSTGEDYCSGNHVESSSLQKLEGKCSWGKIPTNLLASSLESCVTLSLGTIVELASKVTMRPSFLEAKFLEQDSCLTFCSHKVDATGSYQLQLCMSAQKAGAKNMSLSPYKSYSYNDPPPASFSDIIRLRAGNVIFNYKYYYDTMHETEVTEDFSCPFCYVRCGSFKGLGCHLNSSHDQFCYEFWISEEYQVVNVRLKADASRTEFLAEGVDPRHQTFS…
	Sorghum bicolor	XP_021308700.1	MPGLPLPQPINQNIGREYAYPGSTGQAFHQQLRTALSPDEKLAAERDLALYCKPVELYNIIQRRALKNPLFIQRCLLYNIHARRKKRIQITISLSRSTNTELQAHYIFPLYVLLARPTSNLSLEGHSPIYRFSRVHLLTSFSELGNKDNSEATFIIPDVKSLSTSHPCNLDIIFISCGQVGQSNGEDNCSGNHVEGSSLQMFEGKCSWGKIPTNLLASSLESCVNLSLGHIVELASKVTMRPSFLEPKLLEQDSCLTFCSHKVDAAGSYQLQLCMSAQEAGARDMSLSPYSSYSYDDVPPSSLSDIIRLRSGNVLFNYKYYNNTMQETEVTEDFSCPFCYVRCGSFKGLGCHLNSSHDLFHYEFWISESYQVVNVSLKADAWRTELIAEGVDPRHQTFS…
	Zea mays	XP_020396314.1	MPGLPLPQSLNQNIGCEYAYPGSTGQAFRQQLRTALSPDEKLTAEKDLALYCKPVELYNIIQRRAMKNPLFIQRCLLYNIHARRKKRIQITISLSGSTNTELQTHYVFPLYVLLARPTSNLSLEGHSPIYRFSRVCLLTSFSEHGNKDNSEATFIIPDVKSLSTSRACNHDIIFISCGQVGQSNGEDNCSGNHVEDSSLQMLEGKCSWGKIPTNLLASSLESCVNLSLGHIVELASKVTMRPSFLEPKFLEQDSCLTFCSHKVDAVGSYKLQLCMSAQEAGARDMSLSPYSSYSYNDVPPSSLSDIIRLRSGNVLFNYKYYNNTMQETEVTEDFSCPFCYVRCGSFKGLGCHLNSSHDLFHYEFWISEEYQVVNVSLKADAWRTECSSKGSFKWRLHLV…
	Hordeum vulgare HvEMF2b	BAD99131	MPGLPLPARDAADTGCEFSYPQSADQMRHQQLRARLSPDEQLAAEESFALYCKPVELYNIIQRRAIRNPAFLQRCLHYKIHASRKKRIQITVSLSRGTNTELPEQNVFPLYVLLATPTTNISLEGHSPIYRFSWACLLTSFSECGSKGRTKATFTIPDIKNLSTSRACNLNIILISCVSEGQVEENVGEHNCSVNHVEGSALQKLEGKCFWGKIPIDLLGSSLENCVTLNLGHTVELASAVSMSPSFLEPKFMEQDSCLTFCSHKVDATGSYQLQVGISAQEAGARDMSESPYSSYSYSGVPPSSLPHIIRLRAGNVLFNFKYYNNTMQKTEVTEDFACPFCLVKCGSYKGLGCHLNSSHDLFHFEFWISEECQAVNVSLKTDVWRTELVAEGVDPRHQ…
	Hordeum vulgare HvEMF2a	BAD99130	MPGLALPNHDAANNGCGFSYTRSTEQTCGQKSRAQLSPDDELTAKESLALYCKPVELYNLIRQRAIKKPPSLQRCLRYKIDAKRKKRIQISVSISRSTHTQLPAHGIFPLHVLLARSSKDVPGEGHSPMYRFSRAFVLTSFRESGDSDHTEATFTVPNMKNLSTSQGSSVNIILVSCGRGGQNLGENCSENHTEYSSPQKLGGQCFWGKIPIDSLGSSLDCLTLSLGRTVELTSEISMSPGFIEPSLLEHGSCLTFCSLKADATGSYKLKASIDVQEAGARDMRLSPYNANSYDDVPLSLLPKILRLRTGNVLFNYKYYKNLHKSEVTEGFTCPFCLVPCGSFKGLECHLTSSHDLFHFEFWVSKEYQAVNVSLKSDAKRGELLTIAGNDPGNRVFFYR…
