# Supplementary material for: Oxygen-dependent proteolysis regulates the stability of angiosperm polycomb repressive complex 2 subunit VERNALIZATION 2
Source: Nat Commun. 2018 Dec 21;9:5438. doi: 10.1038/s41467-018-07875-7 (PMC6303374; doi:10.1038/s41467-018-07875-7)
Supplement: Supplementary file 6 — Supplementary Data 4 [file 41467_2018_7875_MOESM6_ESM.xlsx]

## Sheet: Sheet1
		EMF2 and VRN2 orthologous sequences representing diverse clades of land plants.
		Species	Protein ID	Protein sequence
	EMF2-like	Physcomitrella patens	Phypa1_6-PACid_18041640	MGGPCRIVVGQEAGNNVTNKDLSPIDDKAAAKSLSLYEKPYELYQTIRQRFEKRPVFLQRCLNYKIQALRQRRLKATIQLKGLENIPCLSQWYCRRGRKEPGPSTPATPQYLPMFVMVSSQPNSQQEMYSLSNVIKVAKVPLVDNGALSAPVTFLIPHLAKLCVLAKNGHLILFFTFVDRADLFHTDSGKLKDLEDCSGRVVWGKLSMASLCRQWLKNADGGASLIGLNGASVETVCSLDFAHSKLQHQDTALGRMMCMQPLWELSVRTEMKLQVCAHAVEIRHAHVNGRTSNGSSHKRISSSPSQALRNPLGNVEFHFRWYFNRFEKREVTEGFSCPFCSVRCYTFKGLRCHLHCTHDLFNFEYLPNADVPIVNVTVRTELLGPEGDILDSDPTLRTK…
	EMF2-like	Selaginella moellendorffii	scaffold_17:1708414..1708959 forward	MTLAESSRPSWPNHSMDLGKDMERMAVVDQKAAQESLYQYCKPVELYNIIQRRAIVQPIFLQRSLSYKIQARRERRTQLGRVIFHYLYYFNRLRKIEATENFSCPFCLACCWTFKGLRCHLDSSHDRFNFEYSATGDIQAVIVTCKSAIYGFESIDSDIEVLSDPRLKSFYYCSSHVSSVKRQRLKSYRLTQTELRTNGHLENGKTILVRKGYEHSTGSFKDSTCTTAFGAVLHSNGHGGNQLFKQVPIYLADGSSQRLESQLRKKSDDTAHNAEETRSVASTSEKELDARQEFLRTISLSDRRFSLPPPKKQRGEKTGEVFKGVPPASAASGSLIRAGASRDGLALLPPKKLVRSSGPRVEKSRKVTSERAEARKRALLLKRQFFHAHTGQPMASEQL…
	EMF2-like	Gnetum_montanum	TnS000997967t02	MRSNGRNRNHSRINEYKSFQPSEPVLSPEEAAAAEESLSSYCKPVELYNILQQRAKRHPTFLQRCLRYKIQAKQQKRIKMVITFSGFVSNEKQGQNIWPMHVFVSSSVCCSSEGPNVYRAAKTRLLKGPCDLGSNQQSSVSFILPEMRKLPEKIHNDNLMIVFVSCVKQAGVCDTKDTGSYSLGNHNGQVMWGKLGMSSLVSTWDKSLSLNCGYRATVIAAVDMHQGTLEHDLIDDGSHHLIFKPINNSNSLDTAVRIQVDISVQELGPKDKSPYNSNNEIATSLVPRIVRLRAGNVIFNYRYYKNKMQKTEVTEDFSCPFCLIHCASFKGLRLHLTTCHDLFNFEFWVTEENQTVNVSVKSETWRAEGNIDDFDDNELKFRPFSVCMRHRKRRKVTRP…
	EMF2-like	Encephalartos natalensis	cds.Locus_24915_Transcript_1	MPGLASADRDAGNLGRNRNLSGSADQICHQDARIYLSPEEAAAAEESLSIYCKPVELYNILQRRASRHPLFLQRCLRYKIQAKRQRRIKMIITFSGYVSDEMQGQNIWPLYVLVSSPISDYAGNAAVYRLSRACLLRTSTQLGYNEQSAVSFILPEITKLSVDAEVENLTILFISCVDLKSCSVKDFQMCPLANYTGQVLWGKLAMASLCSSWEKSASLKLGHRAEMISAVDLHCSILEHGVLDDGSSIIFKSPNNVNGLNSVMRLQVNISAREVGPRERSPYDSYSYSDIPSSSLPHIIRLRAGNVIFNYRYYNNTLQKTEVTEDFSCPFCLVRCASFKGVRFHLSSSHDLFNFEFWVTENYQAVNVSVKNEIWRSEGNIPDVDGSDLRFKTFFFCSR…
	EMF2-like	Ginkgo biloba	Gb_40733	MRNHARNRNLSRSAEQMCYQDTQVYLSAEETAAAEESLSIYCKPVELYNILQRRALRHPLFLQRCLHYKIQAKRQRRIKMTVTFSGFVNGEVHGQNIWPLFVLVSSPILDSVGDSAAYRLSRTYLLKGSTQPGCNEQSAVSFILPEIGKLSEDVVTHNLTILFVSCVDPKSVWSGRNLQICPLANYNGQVLWGKLAMGSLCSSWEKSPSLKLGHRADMISAVDLHSSILEHDVLEEGSCIIFRTPSNSNGVNSAIRLQVNISAQELGPREKSPYDSYSYSDIPSSSLFHIIRLRTGNVIFNYRYYNNSLHKTEVTEDFSCPFCLVRCASFKGLRLHLSSSHDLFNFEFWVTEEYQAVNVSVKNEIWRSEGNIPDVDGSDPRFKTFFFCSRSSPLKRRRI…
	EMF2-like	Pinus_jeffreyi	MFTM-2001394	MPGLASIDRETVYLAHTRNLSRNSNPMCYQESQMYLSPEEIALAEESLSMYCKPVELYNILKHRASKHPLFLQRSLSYKIQEKRQRRIKMTVKFSGHVSDEVPGKNFWPLYVLLSSPIHNSLEDSSVYRLTRERLLRTSTQQGCNELSAVSFILPEIGKLSVDVDAHNLTLLFVSCADHKIVSCGKASSPQLVECTGQVLWGKVALGSLCSSWQKSPNLRLGERVDIVYPVDLHSSNLEHDVLDDGKFIVLRRPTNTNGLNSVTRLQAIISAQEVGPRDRSPYDSYSYSDIPSSSRLHIIHLRAGNVIFNYKYHNNRLQKTEVTEDFSCPFCLVRCASFKGLRLHLNSSHDLFNFEFWVTEDYQAVNVSLKNEIWRYEGNIPDVDGSDIRFKAYFFRSR…
	EMF2-like	Amborella trichopoda	XP_020519283.1	MPGLPLLVREASHSRSLEQMCRQDSRVHLSVEEAAAAEESLSIYCKPVELYNILQRRALRHPSFLQRCLHYKIQAKRQKRIKITCTLTGLLTDGGQSPNVFPLYVLLATPISNIVDTGYSAVYRFNRACILTAFSESGRRDVASANFLLPEIGKLAADAKAGNLSIIFVTCAGDINHSADGVHMGVDRDMASVSSILGGHCLWGKLPMDSLSSSWEKSPSLRLGHRSEMQSSIEMHSSFLERGGFDGENCIRFQIHNLSTVQMRVQVNVSVQEVGAKERSPYDSYTYDDIPISSLSHIIRLRAGNVIFNYRYYNNTLQKTEVTEDFSCPFCLVRCASFKGLRYHLSSSHDLFNFEFWVTEEYQAVNVSVRSDSCRSEAVTDGVDPKLQTFYFCSKQRRH…
	EMF2-like	Oryza sativa	LOC_Os04g08034.1 OsEMF2a	MPGLPLTDHDAVNTGCEFDCQRSSDQMCCEHSVAQFSSDQQLNPEENLALYCKPLELYNFIRHRAIENPPYLQRCLLYKIRAKQKKRIQITISLPGSNNKELQAQNIFPLYVLFARPTSNVPIEGHSPIYRFSQARLLTSFNDSGNNDRAEATFVIPDLETLIATQAYGLTFILVSRGTKKNKGRTGQNLCENDCSEKHVDYSSLRKLAGKCFWGKIPITLLNSSLETCADLILGHIVESPISICMSPGYLEPTFLEHDNCLSFCSRKADAMVPYQLQVKVSAAEAGAKDILKSPYNSFSYSDVPPSLLLRIVRLRVGNVLFNYKNTQMSEVTEDFTCPFCLVRCGNFKGLECHMTSSHDLFHYEFWISEDYQAVNVTLKKDNMRTEFVAAEVDNSHRI…
	EMF2-like	Hordeum vulgare HvEMF2b	BAD99131	MPGLPLPARDAADTGCEFSYPQSADQMRHQQLRARLSPDEQLAAEESFALYCKPVELYNIIQRRAIRNPAFLQRCLHYKIHASRKKRIQITVSLSRGTNTELPEQNVFPLYVLLATPTTNISLEGHSPIYRFSWACLLTSFSECGSKGRTKATFTIPDIKNLSTSRACNLNIILISCVSEGQVEENVGEHNCSVNHVEGSALQKLEGKCFWGKIPIDLLGSSLENCVTLNLGHTVELASAVSMSPSFLEPKFMEQDSCLTFCSHKVDATGSYQLQVGISAQEAGARDMSESPYSSYSYSGVPPSSLPHIIRLRAGNVLFNFKYYNNTMQKTEVTEDFACPFCLVKCGSYKGLGCHLNSSHDLFHFEFWISEECQAVNVSLKTDVWRTELVAEGVDPRHQ…
	EMF2-like	Hordeum vulgare HvEMF2a	BAD99130	MPGLALPNHDAANNGCGFSYTRSTEQTCGQKSRAQLSPDDELTAKESLALYCKPVELYNLIRQRAIKKPPSLQRCLRYKIDAKRKKRIQISVSISRSTHTQLPAHGIFPLHVLLARSSKDVPGEGHSPMYRFSRAFVLTSFRESGDSDHTEATFTVPNMKNLSTSQGSSVNIILVSCGRGGQNLGENCSENHTEYSSPQKLGGQCFWGKIPIDSLGSSLDCLTLSLGRTVELTSEISMSPGFIEPSLLEHGSCLTFCSLKADATGSYKLKASIDVQEAGARDMRLSPYNANSYDDVPLSLLPKILRLRTGNVLFNYKYYKNLHKSEVTEGFTCPFCLVPCGSFKGLECHLTSSHDLFHFEFWVSKEYQAVNVSLKSDAKRGELLTIAGNDPGNRVFFYR…
	EMF2-like	Arabidopsis thaliana	AT5G51230.1 EMF2	MPGIPLVSRETSSCSRSTEQMCHEDSRLRISEEEEIAAEESLAAYCKPVELYNIIQRRAIRNPLFLQRCLHYKIEAKHKRRIQMTVFLSGAIDAGVQTQKLFPLYILLARLVSPKPVAEYSAVYRFSRACILTGGLGVDGVSQAQANFLLPDMNRLALEAKSGSLAILFISFAGAQNSQFGIDSGKIHSGNIGGHCLWSKIPLQSLYASWQKSPNMDLGQRVDTVSLVEMQPCFIKLKSMSEEKCVSIQVPSNPLTSSSPQQVQVTISAEEVGSTEKSPYSSFSYNDISSSSLLQIIRLRTGNVVFNYRYYNNKLQKTEVTEDFSCPFCLVKCASFKGLRYHLPSTHDLLNFEFWVTEEFQAVNVSLKTETMISKVNEDDVDPKQQTFFFSSKKFRRRR…
	VRN2	Arabidopsis thaliana	AT4G16845.1 VRN2	MCRQNCRAKSSPEEVISTDENLLIYCKPVRLYNIFHLRSLGNPSFLPRCLNYKIGAKRKRKSRSTGMVVFNYKDCNNTLQRTEVREDCSCPFCSMLCGSFKGLQFHLNSSHDLFEFEFKLLEEYQTVNVSVKLNSFIFEEEGSDDDKFEPFSLCSKPRKRRQRGGRNNTRRLKVCFLPLDSPSLANGTENGIALLNDGNRGLGYPEATELAGQFEMTSNIPPAIAHSSLDAGAKVILTTEAVVPATKTRKLSAERSEARSHLLLQKRQFYHSHRVQPMALEQVMSDRDSEDEVDDDVADFEDRQMLDDFVDVNKDEKQFMHLWNSFVRKQRVIADGHISWACEVFSRFYEKELHCYSSLFWCWRLFLIKLWNHGLVDSATINNCNTILENCRNTSVTNN…
	VRN2-like	Amborella trichopoda	XP_020519286.1	MCRQDSRVHLSVEEAAAAEESLSIYCKPVELYNILQRRALRHPSFLQRCLHYKIQAKRQKRIKITCTLTGLLTDGGQSPNVFPLYVLLATPISNIVDTGYSAVYRFNRACILTAFSESGRRDVASANFLLPEIGKLAADAKAGNLSIIFVTCAGDINHSADGVHMGVDRDMASVSSILGGHCLWGKLPMDSLSSSWEKSPSLRLGHRSEMQSSIEMHSSFLERGGFDGENCIRFQIHNLSTVQMRVQVNVSVQEVGAKERSPYDSYTYDDIPISSLSHIIRLRAGNVIFNYRYYNNTLQKTEVTEDFSCPFCLVRCASFKGLRYHLSSSHDLFNFEFWVTEEYQAVNVSVRSDSCRSEAVTDGVDPKLQTFYFCSKQRRHRKYKYIDDNVKHVEAVKSD…
	VRN2-like	Oryza sativa	Os09g13630.1 OsEMF2b	MCRHQPRARLSPDEQLAAEESFALYCKPVELYNIIQRRSIKNPAFLQRCLLYKIHARRKKRSLITISLSGGTNKELRAQNIFPLYVLLARPTNNVSLEGHSPIYRFSRACLLTSFHEFGNKDYTEATFVIPDVKNLATSRACSLNIILISCGRAEQTFDDNNCSGNHVEGSTLQKLEGKCFWGKIPIDLLASSLGNCVSLSLGHTVEMSSTVEMTPSFLEPKFLEDDSCLTFCSQKVDATGSFQLQVSISAQEAGAKDMSESPYSVYSYNDVPPSSLTHIIRLRSGNVLFNYKYYNNTMQKTEVTEDFSCPFCLVPCGSFKGLGCHLNASHDLFHYEFWISEECQAVNVSLKTDSWRTELLAEGVDPRHQTFSYRSRFKKRKRVEISSDKIRHVHPHIV…
	VRN2-like	Hordeum vulgare	MLOC_64195.14	MCRQPSTPDLSPDEQLAAEETFKLYCKPVELCNVIQKRALDNPAFLQRCLHYMIQASRKKRIQLTVSLSRGIECPDQNIFPLYLLLATPTSDNIPLEGHSPIYRFSRACLLTSFSEFASTKATFMIPDVKNIATSRACNLSVILIRCASQGQAGENNCSGDHVEASALRKLEGKCFWGKIPINLLGSSLENCVTLNLGHTVELASTVTMSPSFLEPKFLEQDSCLTFCSHKVDATGSYQLQVGISVQEAGARDMSESPYNSYSYSDVPPSSVSHIIRLRAGNVIFNFKYYNNTMQKTEVTEDFACAFCLVKCGSYKGLGCHLNSTHDLFHFEFWISEECQAVNVSLKADAWKMELMGKGVDPRHQTFSYCSRLKVRRRRSVATAENISPVHPHIMDSGS…
