# Supplementary material for: Oxygen-dependent proteolysis regulates the stability of angiosperm polycomb repressive complex 2 subunit VERNALIZATION 2
Source: Nat Commun. 2018 Dec 21;9:5438. doi: 10.1038/s41467-018-07875-7 (PMC6303374; doi:10.1038/s41467-018-07875-7)
Supplement: Supplementary file 8 — Source Data File [file 41467_2018_7875_MOESM8_ESM.xlsx]

## Sheet: Fig 1
Fig. 1C					Fig. 1d								Fig. 1e					Fig. 1f			Fig. 1g						Fig. 1h
VRN2-HA					VRN2-FLAG					VRN2-FLAG			VRN2-GUS					VRN2-GUS				density	average	relative	SE
																					WT Col-0 1	0.949	1.38667	1	0.82712		Expression values from Gibbs et al. (2011) - ref 19
																					2	2.688
																					3	0.523						rep
																					MA Col-0 1	10.403	10.1147	7.29423	0.996809			1	2	3	average	SD
																					2	11.33					Col-0	7.83588	7.88361	7.98847	7.90265	0.0780598
																					3	8.611					prt6-1	7.67565	7.95655	7.7362	7.78947	0.147832
																					WT prt6 1	16.196	12.754	9.1976	2.17201		ate ate2	7.85814	7.9519	7.7344	7.84815	0.109096
																					2	10.602
																					3	11.464
																					WT ate1 ate2 1	8.578	9.078	6.54663	0.528938
																					2	9.92
Coomassie					Coomassie					Coomassie											3	8.736
													Coomassie						Coomassie
														VRN2-GUS
														ACTIN

## Sheet: Fig. 2
Fig. 2a			Fig. 2b		Fig. 2c
	VRN2-FLAG		VRN2-FLAG
			Tubulin
	Coomassie
	Fig. 2f
		Percentage of seedlings where roots survived (out of 15 seeds per rep)
	Reps	normoxia Col-0	normoxia prt6	normoxia vrn2	normoxia vrn2 prt6	hypoxia Col-0	hypoxia prt6	hypoxia vrn2	hypoxia vrn2 prt6
	1	100	100	100	100	20	66.6667	13.3333	40
	2	100	100	100	100	26.6667	60	0	33.3333
	3	100	100	100	100	20	53.3333	13.3333	53.3333
	4	100	100	100	100	13.3333	66.6667	26.6667	60
	5	100	100	100	100	26.6667	66.6667	20	46.6667
	6	100	100	100	100	20	66.6667	20	46.6667
	7	100	100	100	100	33.3333	73.3333	33.3333	60
	8	100	100	100	100	26.6667	73.3333	33.3333	53.3333
	9	100	100	100	100	13.3333	60	46.6667	46.6667
	10	100	100	100	100	20	53.3333	13.3333	33.3333
	11	100	100	100	100	13.3333	46.6667	26.6667	33.3333
	12	100	100	100	100	2	60	26.6667	33.3333
				mean	SE
		normoxia	Col-0	100	0
			prt6	100	0
			vrn2	100	0
			vrn2 prt6	100	0
		hypoxia	Col-0	19.6111	2.40994
			prt6	62.2222	2.3689
			vrn2	22.7778	3.5256
			vrn2 prt6	45	2.97294
	Fig. 2g
		Fresh rosette weight (g)
		Control Col-0	Control prt6	Control vrn2	Control vrn2 prt6	Waterlogged Col-0	Waterlogged prt6	Waterlogged vrn2	Waterlogged vrn2 prt6
		1.8	1.7	2	1.8	0.7	0.9	0.6	1
		1.8	1.6	0.9	1.8	1.1	1.1	0.4	0.8
		1.5	1.7	2.1	1.6	0.7	0.7	0.8	0.7
		1.3	1.7	1.8	2.3	1	0.6	1.7	0.8
		2.1	1.7	1.6	2	0.5	0.9	0.6	1
		1.9	1.5	1.5	1.8	0.5	0.8	0.6	0.3
		2.1	1.7	1.9	1.5	0.7	1.6	0.4	0.8
		1.7	1.5	1.7	1.8	1.1	0.7	0.4	0.9
		1.6	1.3	1.9	1.5	0.7	0.9	0.6	0.8
		1.7	1.9	1.8	1.8	0.1	0.8	0.8	0.6
		1.9	1.5	1.2	1.7	0.3	2	1.9	0.4
		1.8	1.5	1.2	1.8	0.4	1.3	0.8	0.8
				mean	SE
		control	Col-0	1.76667	0.0666667
			prt6	1.60833	0.0451569
			vrn2	1.63333	0.106126
			vrn2 prt6	1.78333	0.0625631
		waterlogged	Col-0	0.65	0.0900337
			prt6	1.025	0.120054
			vrn2	0.8	0.141956
			vrn2 prt6	0.741667	0.0621074

## Sheet: Fig 3
Fig. 3a
VRN2-GUS (Col-0)				coomassie (Col-0)			VRN2-GUS-Col-0
VRN2-GUS (prt6)				coomassie (prt6)			ACTIN-2

## Sheet: Fig 4
Fig 4b									Fig. 4d						Fig 4e
									RAP2.3-HA and HRE2-HA
									RAP2.3-HA and HRE2-HA coomassie
Fig. 4c
		BIO REP 1							BIO REP 2							BIO REP 3							COMBINED
		Well	Cq (∆R)	Average	delta cT	delta delta ct			Well	Cq (∆R)	Average	delta cT	delta delta ct			Well	Cq (∆R)	Average	delta cT	delta delta ct				average	errors
ADH1	Col-0 0	A1	20.27	20.2967	6.21333	0	1		E1	20.4	20.35	6.33	0	1		A1	20.55	20.55	6.39	0	1		Col-0 0	1	0
	Col-0 0	A2	20.31						E2	20.26						A2	20.59
	Col-0 0	A3	20.31						E3	20.39						A3	20.51
	Col-0 4	A4	16.48	16.3333	2.75667	-3.45667	10.9789		E4	16.34	16.3333	2.83667	-3.49333	11.2615		A4	16.49	16.44	2.87	-3.52	11.4716		Col-0 4	11.2374	0.24724
	Col-0 4	A5	16.26						E5	16.32						A5	16.41
	Col-0 4	A6	16.26						E6	16.34						A6	16.42
	prt6 0	A7	17.32	17.3167	3.42333	-2.79	6.9163		E7	17.25	17.23	3.46667	-2.86333	7.27695		A7	17.37	17.4633	3.65333	-2.73667	6.66529		prt6 0	6.95284	0.307464
	prt6 0	A8	17.31						E8	17.24						A8	17.5
	prt6 0	A9	17.32						E9	17.2						A9	17.52
	prt6 4	A10	14.35	14.24	-0.556667	-6.77	109.137		E10	14.15	14.26	-0.436667	-6.76667	108.885		A10	14.4	14.4633	-0.496667	-6.88667	118.33		prt6 4	112.117	5.38135
	prt6 4	A11	13.97						E11	14.25						A11	14.5
	prt6 4	A12	14.4						E12	14.38						A12	14.49
	vrn2 0	B1	20.88	20.81	5.91667	-0.296667	1.2283		F1	21.26	20.8867	5.96667	-0.363333	1.28639		B1	21.35	21.2433	6.24333	-0.146667	1.10701		vrn2 0	1.20724	0.0915298
	vrn2 0	B2	20.73						F2	20.64						B2	21.04
	vrn2 0	B3	20.82						F3	20.76						B3	21.34
	vrn2 4	B4	15.66	15.69	1.97333	-4.24	18.8959		F4	15.47	15.54	1.81	-4.52	22.9433		B4	15.72	15.7267	2.03333	-4.35667	20.4874		vrn2 4	20.7755	2.03902
	vrn2 4	B5	15.73						F5	15.6						B5	15.75
	vrn2 4	B6	15.68						F6	15.55						B6	15.71
	prt6 vrn2 0	B7	14.34	14.36	-0.856667	-7.07	134.364		F7	14.19	14.2533	-0.853333	-7.18333	145.345		B7	16.68	16.7367	3.07667	-3.31333	9.9406		prt6 vrn2 0	10.3524	0.418799
	prt6 vrn2 0	B8	14.47						F8	14.3						B8	16.76
	prt6 vrn2 0	B9	14.27						F9	14.27						B9	16.77
	prt6 vrn2 4	B10	16.52	16.5667	2.84333	-3.37	10.3388		F10	16.46	16.5667	2.9	-3.43	10.7779		B10	14.52	14.58	-0.67	-7.06	133.436		prt6 vrn2 4	137.715	6.62399
	prt6 vrn2 4	B11	16.53						F11	16.52						B11	14.63
	prt6 vrn2 4	B12	16.65						F12	16.72						B12	14.59
ACTIN	Col-0 0	C1	14.13	14.0833					G1	14.11	14.02					E1	14.13	14.16
	Col-0 0	C2	13.93						G2	14.01						E2	14.3
	Col-0 0	C3	14.19						G3	13.94						E3	14.05
	Col-0 4	C4	13.63	13.5767					G4	13.5	13.4967					E4	13.54	13.57
	Col-0 4	C5	13.51						G5	13.5						E5	13.6
	Col-0 4	C6	13.59						G6	13.49						E6	13.57
	prt6 0	C7	13.89	13.8933					G7	13.66	13.7633					E7	13.84	13.81
	prt6 0	C8	13.88						G8	13.86						E8	13.81
	prt6 0	C9	13.91						G9	13.77						E9	13.78
	prt6 4	C10	14.69	14.7967					G10	14.72	14.6967					E10	14.78	14.96
	prt6 4	C11	14.79						G11	14.57						E11	15.2
	prt6 4	C12	14.91						G12	14.8						E12	14.9
	vrn2 0	D1	14.96	14.8933					H1	14.95	14.92					F1	15.25	15
	vrn2 0	D2	14.86						H2	14.91						F2	14.85
	vrn2 0	D3	14.86						H3	14.9						F3	14.9
	vrn2 4	D4	13.74	13.7167					H4	13.73	13.73					F4	13.73	13.6933
	vrn2 4	D5	13.66						H5	13.74						F5	13.75
	vrn2 4	D6	13.75						H6	13.72						F6	13.6
	prt6 vrn2 0	D7	15.31	15.2167					H7	15.11	15.1067					F7	13.7	13.66
	prt6 vrn2 0	D8	15.19						H8	15.07						F8	13.66
	prt6 vrn2 0	D9	15.15						H9	15.14						F9	13.62
	prt6 vrn2 4	D10	13.58	13.7233					H10	13.61	13.6667					F10	15.04	15.25
	prt6 vrn2 4	D11	13.69						H11	13.69						F11	15.24
	prt6 vrn2 4	D12	13.9						H12	13.7						F12	15.47
Fig 4f
		BIO REP 1							BIO REP 2							BIO REP 3							COMBINED
		Well	Cq (∆R)	Average	delta cT	delta delta ct			Well	Cq (∆R)	Average	delta cT	delta delta ct			Well	Cq (∆R)	Average	delta cT	delta delta ct				average	errors
ADH1	Col-0 0	A1	20.6	20.65	7.44667	0	1		A1	20.82	20.7967	7.35	0	1		A1	21.2	21.2133	7.51667	0	1		Col-0 0W	1	0
	Col-0 0	A2	20.67						A2	20.8						A2	21.22
	Col-0 0	A3	20.68						A3	20.77						A3	21.22
	Col-0 2	A4	17.85	17.7633	4.08667	-3.36	10.2674		A4	17.91	17.91	4.00333	-3.34667	10.173		A4	18.53	18.33	4.23	-3.28667	9.75855		Col-0 2W	10.0663	0.270675
	Col-0 2	A5	17.69						A5	17.94						A5	18.22
	Col-0 2	A6	17.75						A6	17.88						A6	18.24
	Col-0 2+1	A7	20.55	20.5733	7.67667	0.23	0.852635		A7	20.69	20.7467	7.62667	0.276667	0.825496		A7	21.08	21.0867	7.74	0.223333	0.856584		Col-0 2+1	0.844905	0.0169242
	Col-0 2+1	A8	20.51						A8	20.81						A8	21.02
	Col-0 2+1	A9	20.66						A9	20.74						A9	21.16
	prt6-1 0	A10	17.5	17.5467	4.09667	-3.35	10.1965		A10	17.61	17.71	4.15	-3.2	9.18959		A10	17.88	18.0067	4.13667	-3.38	10.4107		prt6-1 0W	9.93227	0.652042
	prt6-1 0	A11	17.47						A11	17.7						A11	18.06
	prt6-1 0	A12	17.67						A12	17.82						A12	18.08
	prt6-1 2	B1	15.89	15.81	1.83333	-5.61333	48.9533		B1	16.03	15.9633	1.78333	-5.56667	47.3951		B1	16.39	16.3133	1.78667	-5.73	53.0765		prt6-1 2W	49.8083	2.93558
	prt6-1 2	B2	15.81						B2	15.96						B2	16.32
	prt6-1 2	B3	15.73						B3	15.9						B3	16.23
	prt6-1 2+1	B4	14.97	15.03	1.50333	-5.94333	61.5349		B4	15.32	15.3433	1.53667	-5.81333	56.2325		B4	15.66	15.78	1.71	-5.80667	55.9733		prt6-1 2+1	57.9136	3.13884
	prt6-1 2+1	B5	15.03						B5	15.3						B5	15.83
	prt6-1 2+1	B6	15.09						B6	15.41						B6	15.85
	prt6erfVII 0	B7	20.54	20.59	7.61333	0.166667	0.890899		B7	20.96	20.9433	7.63	0.28	0.823591		B7	21.36	21.2067	7.65333	0.136667	0.909618		prt6erfVII 0W	0.635625	0.0388454
	prt6erfVII 0	B8	20.66						B8	20.99						B8	21.17
	prt6erfVII 0	B9	20.57						B9	20.88						B9	21.09
	prt6erfVII 2	B10	18.36	18.3767	4.45333	-2.99333	5.42167		B10		18.59	4.52	-2.83	5.92577		B10	18.83	18.87	4.49333	-3.02333	5.89447		prt6erfVII 2W	5.7473	0.330934
	prt6erfVII 2	B11	18.23						B11	18.51						B11	18.79
	prt6erfVII 2	B12	18.54						B12	18.67						B12	18.99
	prt6erfVII 2+1	C1	21.46	21.42	8.36333	0.916667	0.529732		C1	21.71	21.6767	8.32333	0.973333	0.509328		C1	21.99	21.95	8.38	0.863333	0.549681		prt6erfVII 2+1	0.599971	0.0369898
	prt6erfVII 2+1	C2	21.36						C2	21.62						C2	21.84
	prt6erfVII 2+1	C3	21.44						C3	21.7						C3	22.02
ACTIN	Col-0 0	E1	13.36	13.2033					E1	13.58	13.4467					E1	13.82	13.6967
	Col-0 0	E2	13.18						E2	13.39						E2	13.69
	Col-0 0	E3	13.07						E3	13.37						E3	13.58
	Col-0 2	E4	13.66	13.6767					E4	13.88	13.9067					E4	14.1	14.1
	Col-0 2	E5	13.72						E5	13.95						E5	14.17
	Col-0 2	E6	13.65						E6	13.89						E6	14.03
	Col-0 2+1	E7	12.88	12.8967					E7	13.09	13.12					E7	13.32	13.3467
	Col-0 2+1	E8	12.92						E8	13.25						E8	13.41
	Col-0 2+1	E9	12.89						E9	13.02						E9	13.31
	prt6-1 0	E10	13.34	13.45					E10	13.28	13.56					E10	13.85	13.87
	prt6-1 0	E11	13.43						E11	13.62						E11	13.8
	prt6-1 0	E12	13.58						E12	13.78						E12	13.96
	prt6-1 2	F1	14.05	13.9767					F1	14.15	14.18					F1	14.54	14.5267
	prt6-1 2	F2	13.94						F2	14.2						F2	14.5
	prt6-1 2	F3	13.94						F3	14.19						F3	14.54
	prt6-1 2+1	F4	13.54	13.5267					F4	13.83	13.8067					F4	14.2	14.07
	prt6-1 2+1	F5	13.51						F5	13.83						F5	13.99
	prt6-1 2+1	F6	13.53						F6	13.76						F6	14.02
	prt6erfVII 0	F7	12.97	12.9767					F7	13.24	13.3133					F7	13.64	13.5533
	prt6erfVII 0	F8	12.96						F8	13.53						F8	13.53
	prt6erfVII 0	F9	13						F9	13.17						F9	13.49
	prt6erfVII 2	F10	13.82	13.9233					F10	13.99	14.07					F10	14.24	14.3767
	prt6erfVII 2	F11	13.93						F11	13.98						F11	14.41
	prt6erfVII 2	F12	14.02						F12	14.24						F12	14.48
	prt6erfVII 2+1	G1	13.09	13.0567					G1	13.43	13.3533					G1	13.77	13.57
	prt6erfVII 2+1	G2	13.08						G2	13.26						G2	13.53
	prt6erfVII 2+1	G3	13						G3	13.37						G3	13.41
Fig 4h
Quantification DAF-FM DA staining root tips after cold treatment (7 days at 5 degrees)
Z = slice 1
Col-0
Treatment (T)	Replicate #	Area (um2)	Mean pixel intensity	Average	SD	SE
No DAF	1	14991.8	26.746
No DAF	2	15013.3	0	13.373	18.9123	13.373
21	1	15055.9	5726.93
21	2	14977.9	9968.14
21	3	15147.3	5695.14
21	4	15062	9370.62	7690.21	2298.37	1149.19
5	1	15045	47.264
5	2	14999.8	1553.85
5	3	15152.6	1748.5
5	4	14915.5	3062.86	1603.12	1234.92	617.461

## Sheet: Fig. 5
	Fig. 4a					Fig 4d										Fig. 4e			Fig. 4f			Fig. 4g
	HvEMF2c-HA					EMF2-HA					tEMF2-HA					tEMF-HA			tEMF-HA			tEMF2-HA

## Sheet: Supp Fig 1
	supplemental Fig. 1a					supplemental Fig 1b

## Sheet: Supp Fig 4
Supplementary Fig 4a														Supplementary Figs. b and c
VRN2 Spectra
Peptide		PCO1		PCO2		PCO3		PCO4		PCO5				VRN2 rate data
Mass (Da)	Intensity (%)	Mass (Da)	Intensity (%)	Mass (Da)	Intensity (%)	Mass (Da)	Intensity (%)	Mass (Da)	Intensity (%)	Mass (Da)	Intensity (%)											TIC
525	0.00222	525	0.0099	525.003	0.0185	525	0.0311	525	0.0044	525	0.0157			[PCO2] (mg/ml)	PCO	[PCO] (uM)	[PCO] (mg/ml)	Sample	Temperature (oC)	Time (min)	[Substrate] (uM)	Substrate	Product	Total	Fraction	Turnover (uM)	Turnover (umoles)	Turnover (umoles/mg)
525.01	0.00249	525.01	0.00254	525.007	0	525.01	0.0463	525.01	0.00251	525.01	0.027			0.00824587	1	0.2	0.0070354	RAP	5	0	200	279123	538	279661	0.00192376	0.384752	0.000384752	0.0546879
525.01	0.00233	525.01	0.0013	525.016	0	525.01	0.0161	525.01	0.000851	525.01	0.0182				1	0.2	0.0070354	RAP	5	1	200	250769	5868	256637	0.022865	4.573	0.004573	0.649998
525.02	0.00157	525.02	0.00421	525.021	0.0925	525.02	0.0242	525.02	0.000189	525.02	0.00503				1	0.2	0.0070354	RAP	5	2	200	242828	9246	252074	0.0366797	7.33594	0.00733594	1.04272
525.02	0.00168	525.02	0.00526	525.026	0.167	525.02	0.00899	525.02	0.00109	525.02	0.0179				1	0.2	0.0070354	RAP	5	3	200	243873	14837	258710	0.0573499	11.47	0.01147	1.63032
525.03	0.00189	525.03	0.000928	525.031	0.0833	525.03	0.00735	525.03	0.00222	525.03	0.0126				1	0.2	0.0070354	RAP	5	0	200	248857	318	249175	0.00127621	0.255242	0.000255242	0.0362797
525.03	0.00254	525.03	0.00142	525.035	0	525.03	0.00763	525.03	0.00251	525.03	0.0192				1	0.2	0.0070354	RAP	5	1	200	230380	5099	235479	0.0216537	4.33075	0.00433075	0.615565
525.04	0.00379	525.04	0.00278	525.054	0	525.04	0.0188	525.04	0.000568	525.04	0.00534				1	0.2	0.0070354	RAP	5	2	200	223285	8323	231608	0.0359357	7.18714	0.00718714	1.02157
525.04	0.00271	525.04	0.00786	525.059	0.185	525.04	0.033	525.04	0.00284	525.04	0.0104				1	0.2	0.0070354	RAP	5	3	200	212910	13512	226422	0.0596762	11.9352	0.0119352	1.69645
525.05	0.00184	525.05	0.00811	525.063	0.0787	525.05	0.0049	525.05	0.00421	525.05	0.043				1	0.2	0.0070354	RAP	5	0	200	237808	334	238142	0.00140252	0.280505	0.000280505	0.0398705
525.05	0.00352	525.05	0.000619	525.068	0	525.05	0.0125	525.05	0.00416	525.05	0.0424				1	0.2	0.0070354	RAP	5	1	200	215425	4346	219771	0.0197751	3.95503	0.00395503	0.562161
525.06	0.000487	525.06	0.00347	525.101	0	525.06	0.0147	525.06	0.00435	525.06	0.0292				1	0.2	0.0070354	RAP	5	2	200	195997	6473	202470	0.0319702	6.39403	0.00639403	0.908837
525.06	0.000487	525.06	0.00483	525.106	0.0324	525.06	0.021	525.06	0.00487	525.06	0.00974				1	0.2	0.0070354	RAP	5	3	200	249954	13632	263586	0.0517175	10.3435	0.0103435	1.47021
525.07	0.00238	525.07	0.00483	525.11	0.194	525.07	0.0297	525.07	0.00596	525.07	0.0198				1	0.2	0.0070354	RAP	22	0	200	234536	405	234941	0.00172384	0.344767	0.000344767	0.0490047
525.07	0.00417	525.07	0.00903	525.115	0.0185	525.07	0.0133	525.07	0.00719	525.07	0.0578				1	0.2	0.0070354	RAP	22	0.5	200	195820	7371	203191	0.0362762	7.25524	0.00725524	1.03125
525.07	0.00688	525.07	0.00254	525.12	0	525.07	0.0259	525.07	0.00464	525.07	0.0704				1	0.2	0.0070354	RAP	22	1	200	193384	14579	207963	0.0701038	14.0208	0.0140208	1.99289
525.08	0.00633	525.08	0.00334	525.139	0	525.08	0.0131	525.08	0.0121	525.08	0.0163				1	0.2	0.0070354	RAP	22	1.5	200	195105	20263	215368	0.0940855	18.8171	0.0188171	2.67463
525.08	0.0131	525.08	0.0118	525.143	0.0925	525.08	0.0101	525.08	0.0153	525.08	0.0355				1	0.2	0.0070354	RAP	22	0	200	227800	332	228132	0.0014553	0.29106	0.00029106	0.0413707
525.09	0.0247	525.09	0.017	525.148	0.0972	525.09	0.0155	525.09	0.0153	525.09	0.0503				1	0.2	0.0070354	RAP	22	0.5	200	198320	7942	206262	0.0385044	7.70089	0.00770089	1.09459
525.09	0.025	525.09	0.0144	525.153	0.153	525.09	0.00817	525.09	0.0159	525.09	0.0468				1	0.2	0.0070354	RAP	22	1	200	195450	17939	213389	0.0840671	16.8134	0.0168134	2.38983
525.1	0.00384	525.1	0.02	525.157	0.167	525.1	0.0166	525.1	0.0096	525.1	0.0289				1	0.2	0.0070354	RAP	22	1.5	200	166827	21549	188376	0.114394	22.8787	0.0228787	3.25194
525.1	0.0205	525.1	0.0171	525.162	0.0648	525.1	0.0262	525.1	0.00904	525.1	0.021				1	0.2	0.0070354	RAP	22	0	200	212156	374	212530	0.00175975	0.35195	0.00035195	0.0500256
525.11	0.0286	525.11	0.0194	525.167	0	525.11	0.0305	525.11	0.0107	525.11	0.0044				1	0.2	0.0070354	RAP	22	0.5	200	215052	9401	224453	0.041884	8.37681	0.00837681	1.19067
525.11	0.0164	525.11	0.0172	525.181	0	525.11	0.0469	525.11	0.00728	525.11	0.00848				1	0.2	0.0070354	RAP	22	1	200	174254	16154	190408	0.0848389	16.9678	0.0169678	2.41177
525.12	0.0108	525.12	0.015	525.185	0.0463	525.12	0.0291	525.12	0.0148	525.12	0.0151				1	0.2	0.0070354	RAP	22	1.5	200	170792	20436	191228	0.106867	21.3734	0.0213734	3.03798
525.12	0.0126	525.12	0.0114	525.19	0.148	525.12	0.00953	525.12	0.0117	525.12	0.00911				1	0.4	0.0140708	VRN	5	0	200	437456	1498	438954	0.00341266	0.682532	0.000682532	0.048507
525.13	0.00195	525.13	0.00507	525.195	0	525.13	0.00708	525.13	0.00322	525.13	0.00628				1	0.4	0.0140708	VRN	5	1	200	324790	11471	336261	0.0341134	6.82268	0.00682268	0.484882
525.13	0.0046	525.13	0.00415	525.199	0.0324	525.13	0.0123	525.13	0.00643	525.13	0.0311				1	0.4	0.0140708	VRN	5	2	200	280576	17874	298450	0.0598894	11.9779	0.0119779	0.851258
525.14	0.00254	525.14	0	525.204	0.282	525.14	0.0104	525.14	0.0114	525.14	0.0625				1	0.4	0.0140708	VRN	5	3	200	302589	24835	327424	0.0758497	15.1699	0.0151699	1.07811
525.14	5.41e-05	525.14	6.19e-05	525.209	0.194	525.14	0.00654	525.14	0.00733	525.14	0.0342				1	0.4	0.0140708	VRN	5	0	200	312886	1391	314277	0.00442603	0.885206	0.000885206	0.0629109
525.14	0.000433	525.14	0.00248	525.214	0.185	525.14	0.00817	525.14	0.00345	525.14	0.0346				1	0.4	0.0140708	VRN	5	1	200	292628	7789	300417	0.0259273	5.18546	0.00518546	0.368526
525.15	0.00162	525.15	0.00829	525.218	0.157	525.15	0.0441	525.15	0.00298	525.15	0.032				1	0.4	0.0140708	VRN	5	2	200	253841	13579	267420	0.0507778	10.1556	0.0101556	0.721747
525.15	0.0046	525.15	0.00408	525.223	0.037	525.15	0.042	525.15	0.00478	525.15	0.0264				1	0.4	0.0140708	VRN	5	3	200	255511	17728	273239	0.0648809	12.9762	0.0129762	0.922207
525.16	0.0072	525.16	0.00421	525.228	0.0139	525.16	0.0177	525.16	0.00374	525.16	0.0342				1	0.4	0.0140708	VRN	5	0	200	266356	1196	267552	0.00447016	0.894032	0.000894032	0.0635381
525.16	0.00915	525.16	0.00619	525.232	0.384	525.16	0.0223	525.16	0.00388	525.16	0.0289				1	0.4	0.0140708	VRN	5	1	200	243205	7345	250550	0.0293155	5.8631	0.0058631	0.416686
525.17	0.00509	525.17	0.00767	525.237	1.22	525.17	0.0136	525.17	0.00781	525.17	0.0192				1	0.4	0.0140708	VRN	5	2	200	233017	12109	245126	0.0493991	9.87982	0.00987982	0.70215
525.17	0.00222	525.17	0.00891	525.242	0.865	525.17	0.0212	525.17	0.00582	525.17	0.0214				1	0.4	0.0140708	VRN	5	3	200	265061	17820	282881	0.0629947	12.5989	0.0125989	0.895396
525.18	0.00406	525.18	0.0052	525.246	0.407	525.18	0.00872	525.18	0.00577	525.18	0.0506				1	0.4	0.0140708	VRN	22	0	200	269639	1241	270880	0.00458136	0.916273	0.000916273	0.0651187
525.18	0.00363	525.18	0.00347	525.251	1.61	525.18	0.00844	525.18	0.00445	525.18	0.0609				1	0.4	0.0140708	VRN	22	0.5	200	238365	6845	245210	0.0279148	5.58297	0.00558297	0.396777
525.19	0.00347	525.19	0.00439	525.256	1.48	525.19	0.0202	525.19	0.00757	525.19	0.0569				1	0.4	0.0140708	VRN	22	1	200	199996	9985	209981	0.0475519	9.51038	0.00951038	0.675895
525.19	0.0109	525.19	0.0104	525.26	1.49	525.19	0.00463	525.19	0.00856	525.19	0.0462				1	0.4	0.0140708	VRN	22	1.5	200	192390	14472	206862	0.0699597	13.9919	0.0139919	0.994395
525.2	0.00715	525.2	0.0114	525.265	1.41	525.2	0.037	525.2	0.00227	525.2	0.0657				1	0.4	0.0140708	VRN	22	0	200	255169	1254	256423	0.00489036	0.978071	0.000978071	0.0695107
525.2	0.00704	525.2	0.00922	525.27	1.32	525.2	0.0602	525.2	0.00478	525.2	0.0811				1	0.4	0.0140708	VRN	22	0.5	200	241887	5936	247823	0.0239526	4.79052	0.00479052	0.340458
525.21	0.00401	525.21	0.0202	525.274	0.583	525.21	0.0223	525.21	0.00114	525.21	0.0591				1	0.4	0.0140708	VRN	22	1	200	212417	9485	221902	0.0427441	8.54882	0.00854882	0.607557
525.21	0.00926	525.21	0.0227	525.279	0.764	525.21	0.03	525.21	0.00289	525.21	0.0503				1	0.4	0.0140708	VRN	22	1.5	200	206166	12708	218874	0.0580608	11.6122	0.0116122	0.825267
525.22	0.0166	525.22	0.0125	525.284	0.648	525.22	0.0752	525.22	0.012	525.22	0.0701				1	0.4	0.0140708	VRN	22	0	200	199302	1449	200751	0.0072179	1.44358	0.00144358	0.102594
525.22	0.0362	525.22	0.0111	525.289	0.12	525.22	0.117	525.22	0.0153	525.22	0.154				1	0.4	0.0140708	VRN	22	0.5	200	181128	5054	186182	0.0271455	5.4291	0.0054291	0.385841
525.22	0.0518	525.22	0.0431	525.293	0.148	525.22	0.324	525.22	0.033	525.22	0.269				1	0.4	0.0140708	VRN	22	1	200	184334	9100	193434	0.0470445	9.40889	0.00940889	0.668682
525.23	0.0749	525.23	0.125	525.298	0.167	525.23	0.51	525.23	0.0816	525.23	0.315				1	0.4	0.0140708	VRN	22	1.5	200	171782	12068	183850	0.0656405	13.1281	0.0131281	0.933003
525.23	0.149	525.23	0.206	525.303	0.0648	525.23	0.709	525.23	0.182	525.23	0.602				2	0.2	0.0065967	RAP	5	0	200	160002	345	160347	0.00215158	0.430317	0.000430317	0.0652321
525.24	0.165	525.24	0.287	525.307	0	525.24	0.921	525.24	0.311	525.24	1.06				2	0.2	0.0065967	RAP	5	1	200	157140	2292	159432	0.014376	2.87521	0.00287521	0.435855
525.24	0.198	525.24	0.336	525.317	0	525.24	0.885	525.24	0.347	525.24	1.65				2	0.2	0.0065967	RAP	5	2	200	147811	3553	151364	0.0234732	4.69464	0.00469464	0.711665
525.25	0.203	525.25	0.332	525.321	0.0555	525.25	1.15	525.25	0.353	525.25	2.06				2	0.2	0.0065967	RAP	5	3	200	138717	4029	142746	0.028225	5.64499	0.00564499	0.85573
525.25	0.191	525.25	0.31	525.326	0.0555	525.25	1.1	525.25	0.289	525.25	2.51				2	0.2	0.0065967	RAP	5	0	200	178228	407	178635	0.00227839	0.455678	0.000455678	0.0690766
525.26	0.182	525.26	0.317	525.331	0	525.26	1.04	525.26	0.267	525.26	2.77				2	0.2	0.0065967	RAP	5	1	200	123542	1612	125154	0.0128801	2.57603	0.00257603	0.390502
525.26	0.149	525.26	0.242	525.336	0.0787	525.26	1.04	525.26	0.241	525.26	2.55				2	0.2	0.0065967	RAP	5	2	200	127560	2603	130163	0.019998	3.9996	0.0039996	0.606303
525.27	0.107	525.27	0.246	525.34	0.0278	525.27	0.668	525.27	0.226	525.27	1.77				2	0.2	0.0065967	RAP	5	3	200	143576	3982	147558	0.026986	5.3972	0.0053972	0.818167
525.27	0.0967	525.27	0.194	525.345	0	525.27	0.536	525.27	0.151	525.27	1.63				2	0.2	0.0065967	RAP	5	0	200	169515	301	169816	0.00177251	0.354501	0.000354501	0.0537392
525.28	0.078	525.28	0.143	525.35	0.0185	525.28	0.318	525.28	0.118	525.28	1.14				2	0.2	0.0065967	RAP	5	1	200	131708	1871	133579	0.0140067	2.80134	0.00280134	0.424658
525.28	0.0408	525.28	0.0907	525.354	0.208	525.28	0.277	525.28	0.0645	525.28	1.07				2	0.2	0.0065967	RAP	5	2	200	140046	2823	142869	0.0197594	3.95187	0.00395187	0.599068
525.29	0.0168	525.29	0.0579	525.359	0	525.29	0.275	525.29	0.0364	525.29	0.823				2	0.2	0.0065967	RAP	5	3	200	128274	3504	131778	0.0265902	5.31803	0.00531803	0.806166
525.29	0.0117	525.29	0.0278	525.364	0.0972	525.29	0.187	525.29	0.0233	525.29	0.565				2	0.2	0.0065967	RAP	22	0	200	122731	272	123003	0.00221133	0.442266	0.000442266	0.0670435
525.29	0.0162	525.29	0.0121	525.368	0	525.29	0.0591	525.29	0.0189	525.29	0.344				2	0.2	0.0065967	RAP	22	0.5	200	139939	5186	145125	0.0357347	7.14694	0.00714694	1.08341
525.3	0.0131	525.3	0.00619	525.42	0	525.3	0.00654	525.3	0.0108	525.3	0.284				2	0.2	0.0065967	RAP	22	1	200	121370	8149	129519	0.0629174	12.5835	0.0125835	1.90754
525.3	0.00698	525.3	0.0116	525.425	0.102	525.3	0.0253	525.3	0.00426	525.3	0.149				2	0.2	0.0065967	RAP	22	1.5	200	113317	12908	126225	0.102262	20.4524	0.0204524	3.10039
525.31	0.00536	525.31	0.0065	525.429	0.245	525.31	0.0153	525.31	0.00213	525.31	0.0943				2	0.2	0.0065967	RAP	22	0	200	146524	350	146874	0.00238299	0.476599	0.000476599	0.0722481
525.31	0.000271	525.31	0.00272	525.434	0.222	525.31	0.021	525.31	0.00227	525.31	0.15				2	0.2	0.0065967	RAP	22	0.5	200	125579	4651	130230	0.0357137	7.14275	0.00714275	1.08278
525.32	0.0013	525.32	0	525.439	0.167	525.32	0.00708	525.32	0.00293	525.32	0.178				2	0.2	0.0065967	RAP	22	1	200	118501	9166	127667	0.0717962	14.3592	0.0143592	2.17673
525.32	0.00157	525.32	0.000186	525.443	0.0139	525.32	0.00436	525.32	0.00615	525.32	0.116				2	0.2	0.0065967	RAP	22	1.5	200	106887	12077	118964	0.101518	20.3036	0.0203036	3.07785
525.33	0.00157	525.33	0.0034	525.448	0	525.33	0.00708	525.33	0.00128	525.33	0.0584				2	0.2	0.0065967	RAP	22	0	200	153063	318	153381	0.00207327	0.414654	0.000414654	0.0628577
525.33	0.00103	525.33	0.0113	525.457	0	525.33	0.0117	525.33	0.00184	525.33	0.0553				2	0.2	0.0065967	RAP	22	0.5	200	131262	5125	136387	0.0375769	7.51538	0.00751538	1.13926
525.34	0.00125	525.34	0.00693	525.462	0.0972	525.34	0.012	525.34	0.00241	525.34	0.0864				2	0.2	0.0065967	RAP	22	1	200	119946	8889	128835	0.0689952	13.799	0.013799	2.09181
525.34	0.00347	525.34	0.00582	525.467	0	525.34	0.0133	525.34	0.00312	525.34	0.0939				2	0.2	0.0065967	RAP	22	1.5	200	118953	12732	131685	0.0966853	19.3371	0.0193371	2.93132
525.35	0.00763	525.35	0.00167	525.481	0	525.35	0.0144	525.35	0.00785	525.35	0.0641				2	0.4	0.0131934	VRN	5	0	200	134968	769	135737	0.00566537	1.13307	0.00113307	0.0858818
525.35	0.00254	525.35	0.00303	525.486	0.0879	525.35	0.00817	525.35	0.00568	525.35	0.0364				2	0.4	0.0131934	VRN	5	1	200	102330	1979	104309	0.0189725	3.7945	0.0037945	0.287606
525.36	0.00363	525.36	0.00328	525.49	0.0324	525.36	0.0112	525.36	0.000237	525.36	0.0261				2	0.4	0.0131934	VRN	5	2	200	115981	3054	119035	0.0256563	5.13126	0.00513126	0.388927
525.36	0.00276	525.36	0.00142	525.495	0.0925	525.36	0.0112	525.36	0.00123	525.36	0.0371				2	0.4	0.0131934	VRN	5	3	200	111798	3819	115617	0.0330315	6.60629	0.00660629	0.500727
525.37	0.00379	525.37	0.00365	525.5	0.143	525.37	0.0147	525.37	0.00402	525.37	0.0653				2	0.4	0.0131934	VRN	5	0	200	114779	595	115374	0.00515714	1.03143	0.00103143	0.0781776
525.37	0.00217	525.37	0.00557	525.504	0	525.37	0.00191	525.37	0.00303	525.37	0.0405				2	0.4	0.0131934	VRN	5	1	200	102869	1995	104864	0.0190246	3.80493	0.00380493	0.288396
525.37	0.00211	525.37	0	525.509	0	525.37	0.00953	525.37	0.00232	525.37	0.0217				2	0.4	0.0131934	VRN	5	2	200	115356	3245	118601	0.0273606	5.47213	0.00547213	0.414763
525.38	0.00633	525.38	0.000309	525.514	0.0463	525.38	0.0234	525.38	0.000851	525.38	0.0242				2	0.4	0.0131934	VRN	5	3	200	104906	3948	108854	0.0362688	7.25375	0.00725375	0.549802
525.38	0.00455	525.38	0.00229	525.518	0.0463	525.38	0.0444	525.38	0.000378	525.38	0.0088				2	0.4	0.0131934	VRN	5	0	200	115648	764	116412	0.0065629	1.31258	0.00131258	0.0994876
525.39	0.00406	525.39	0.00557	525.523	0.0324	525.39	0.0133	525.39	0.00175	525.39	0.00377				2	0.4	0.0131934	VRN	5	1	200	104941	2202	107143	0.020552	4.11039	0.00411039	0.311549
525.39	0.00065	525.39	0.00272	525.528	0.231	525.39	0.0455	525.39	0.000615	525.39	0.0129				2	0.4	0.0131934	VRN	5	2	200	98525	3218	101743	0.0316287	6.32574	0.00632574	0.479463
525.4	0.00238	525.4	0.000248	525.533	0.0416	525.4	0.0139	525.4	0.000142	525.4	0.00974				2	0.4	0.0131934	VRN	5	3	200	97948	4357	102305	0.0425883	8.51767	0.00851767	0.645601
525.4	0.0105	525.4	0.00124	525.537	0.245	525.4	0.0242	525.4	0.0036	525.4	0.039				2	0.4	0.0131934	VRN	22	0	200	105909	668	106577	0.00626777	1.25355	0.00125355	0.0950137
525.41	0.0171	525.41	0.000743	525.542	0	525.41	0.0534	525.41	0.0113	525.41	0.0239				2	0.4	0.0131934	VRN	22	0.5	200	79277	1704	80981	0.021042	4.20839	0.00420839	0.318977
525.41	0.0155	525.41	0.00532	525.547	0	525.41	0.172	525.41	0.00312	525.41	0.0207				2	0.4	0.0131934	VRN	22	1	200	87864	3200	91064	0.0351401	7.02802	0.00702802	0.532692
525.42	0.00282	525.42	0.0145	525.551	0.0139	525.42	0.0117	525.42	0.00378	525.42	0.0236				2	0.4	0.0131934	VRN	22	1.5	200	87099	4104	91203	0.0449985	8.9997	0.0089997	0.682137
525.42	0.00953	525.42	0.0161	525.556	0.231	525.42	0.0229	525.42	0.00747	525.42	0.0383				2	0.4	0.0131934	VRN	22	0	200	98146	709	98855	0.00717212	1.43442	0.00143442	0.108723
525.43	0.0172	525.43	0.0131	525.561	0.333	525.43	0.0384	525.43	0.0114	525.43	0.0302				2	0.4	0.0131934	VRN	22	0.5	200	97057	1758	98815	0.0177908	3.55816	0.00355816	0.269693
525.43	0.0104	525.43	0.0182	525.565	1.17	525.43	0.00844	525.43	0.00639	525.43	0.033				2	0.4	0.0131934	VRN	22	1	200	85976	2440	88416	0.0275968	5.51936	0.00551936	0.418343
525.44	0.00888	525.44	0.0266	525.57	0.416	525.44	0.0332	525.44	0.0123	525.44	0.00597				2	0.4	0.0131934	VRN	22	1.5	200	88575	3692	92267	0.0400143	8.00286	0.00800286	0.606581
525.44	0.00644	525.44	0.0259	525.575	0.777	525.44	0.039	525.44	0.0052	525.44	0.0123				2	0.4	0.0131934	VRN	22	0	200	95935	743	96678	0.00768531	1.53706	0.00153706	0.116502
525.44	0.00753	525.44	0.0268	525.58	0.833	525.44	0.0262	525.44	0.0043	525.44	0.0157				2	0.4	0.0131934	VRN	22	0.5	200	90230	1856	92086	0.0201551	4.03101	0.00403101	0.305533
525.45	0.00628	525.45	0.0157	525.584	2.3	525.45	0.00518	525.45	0.00771	525.45	0.0119				2	0.4	0.0131934	VRN	22	1	200	91641	2648	94289	0.0280839	5.61677	0.00561677	0.425726
525.45	0.00763	525.45	0.0144	525.589	1.48	525.45	0.00518	525.45	0.00818	525.45	0.0478				2	0.4	0.0131934	VRN	22	1.5	200	95878	4236	100114	0.0423118	8.46235	0.00846235	0.641408
525.46	0.0147	525.46	0.00811	525.593	1.6	525.46	0.0308	525.46	0.000993	525.46	0.0785				3	0.2	0.00669084	RAP	5	0	200	157953	321	158274	0.00202813	0.405626	0.000405626	0.060624
525.46	0.0181	525.46	0.00675	525.598	0.717	525.46	0.0507	525.46	0.00137	525.46	0.0412				3	0.2	0.00669084	RAP	5	1	200	145012	4755	149767	0.0317493	6.34986	0.00634986	0.949038
525.47	0.00693	525.47	0.00928	525.603	0.606	525.47	0.0302	525.47	0.00137	525.47	0.0207				3	0.2	0.00669084	RAP	5	2	200	141722	7447	149169	0.0499232	9.98465	0.00998465	1.49229
525.47	0.00271	525.47	0.00817	525.608	0.759	525.47	0.0308	525.47	0.00137	525.47	0.0273				3	0.2	0.00669084	RAP	5	3	200	131694	8774	140468	0.0624626	12.4925	0.0124925	1.86711
525.48	0.000812	525.48	0.00804	525.612	0	525.48	0.0172	525.48	0.00279	525.48	0.043				3	0.2	0.00669084	RAP	5	0	200	173769	407	174176	0.00233672	0.467343	0.000467343	0.0698482
525.48	0.00162	525.48	0.000866	525.622	0	525.48	0.0169	525.48	0.000899	525.48	0.0412				3	0.2	0.00669084	RAP	5	1	200	136024	4368	140392	0.0311129	6.22258	0.00622258	0.930014
525.49	0.0039	525.49	0.000743	525.626	0.0324	525.49	0.015	525.49	0.00454	525.49	0.0509				3	0.2	0.00669084	RAP	5	2	200	121558	6492	128050	0.0506989	10.1398	0.0101398	1.51547
525.49	0.0124	525.49	0.0034	525.631	0.074	525.49	0.0542	525.49	0.00218	525.49	0.0839				3	0.2	0.00669084	RAP	5	3	200	154455	11546	166001	0.0695538	13.9108	0.0139108	2.07908
525.5	0.0129	525.5	0.00563	525.636	0	525.5	0.0212	525.5	0.00284	525.5	0.0185				3	0.2	0.00669084	RAP	5	0	200	151036	411	151447	0.00271382	0.542764	0.000542764	0.0811205
525.5	0.0072	525.5	0.0149	525.64	0.0648	525.5	0.0264	525.5	0.00979	525.5	0.0349				3	0.2	0.00669084	RAP	5	1	200	141086	5472	146558	0.0373368	7.46735	0.00746735	1.11606
525.51	0.00471	525.51	0.0193	525.645	0.338	525.51	0.0305	525.51	0.00979	525.51	0.0198				3	0.2	0.00669084	RAP	5	2	200	139547	8514	148061	0.0575033	11.5007	0.0115007	1.71887
525.51	0.000758	525.51	0.0118	525.65	0.0463	525.51	0.0406	525.51	0.007	525.51	0.0157				3	0.2	0.00669084	RAP	5	3	200	125362	11069	136431	0.0811326	16.2265	0.0162265	2.42518
525.52	0.00411	525.52	0.00854	525.654	0	525.52	0.0183	525.52	0.0142	525.52	0.00911				3	0.2	0.00669084	RAP	22	0	200	142325	253	142578	0.00177447	0.354893	0.000354893	0.0530417
525.52	0.00525	525.52	0.00755	525.664	0	525.52	0.0343	525.52	0.025	525.52	0.0217				3	0.2	0.00669084	RAP	22	0.5	200	129892	7553	137445	0.0549529	10.9906	0.0109906	1.64263
525.52	0.0115	525.52	0.00675	525.669	0.25	525.52	0.0812	525.52	0.0062	525.52	0.0276				3	0.2	0.00669084	RAP	22	1	200	121415	14601	136016	0.107348	21.4695	0.0214695	3.20879
525.53	0.0145	525.53	0.022	525.673	0.421	525.53	0.0708	525.53	0.00601	525.53	0.0402				3	0.2	0.00669084	RAP	22	1.5	200	109109	19621	128730	0.15242	30.484	0.030484	4.55607
525.53	0.00996	525.53	0.0248	525.678	0.0324	525.53	0.197	525.53	0.0136	525.53	0.0631				3	0.2	0.00669084	RAP	22	0	200	143319	516	143835	0.00358744	0.717489	0.000717489	0.107234
525.54	0.00774	525.54	0.0134	525.683	0	525.54	0.0902	525.54	0.0168	525.54	0.0349				3	0.2	0.00669084	RAP	22	0.5	200	142839	9318	152157	0.0612394	12.2479	0.0122479	1.83054
525.54	0.00915	525.54	0.0086	525.697	0	525.54	0.0719	525.54	0.0233	525.54	0.0814				3	0.2	0.00669084	RAP	22	1	200	121500	14494	135994	0.106578	21.3156	0.0213156	3.1858
525.55	0.0205	525.55	0.0177	525.702	0.074	525.55	0.195	525.55	0.0288	525.55	0.101				3	0.2	0.00669084	RAP	22	1.5	200	108227	21611	129838	0.166446	33.2892	0.0332892	4.97534
525.55	0.0276	525.55	0.0126	525.706	0.0185	525.55	0.178	525.55	0.0108	525.55	0.06				3	0.2	0.00669084	RAP	22	0	200	148845	424	149269	0.00284051	0.568102	0.000568102	0.0849074
525.56	0.037	525.56	0.0204	525.711	0	525.56	0.318	525.56	0.0224	525.56	0.12				3	0.2	0.00669084	RAP	22	0.5	200	155038	9846	164884	0.0597147	11.9429	0.0119429	1.78497
525.56	0.0553	525.56	0.0512	525.716	0.0463	525.56	0.51	525.56	0.0526	525.56	0.294				3	0.2	0.00669084	RAP	22	1	200	128903	13931	142834	0.0975328	19.5066	0.0195066	2.91541
525.57	0.0793	525.57	0.109	525.72	0.0463	525.57	0.918	525.57	0.0699	525.57	0.565				3	0.2	0.00669084	RAP	22	1.5	200	118324	17388	135712	0.128124	25.6249	0.0256249	3.82984
525.57	0.14	525.57	0.177	525.725	0.0463	525.57	1.02	525.57	0.14	525.57	1.28				3	0.4	0.0133817	VRN	5	0	200	298934	1933	300867	0.00642477	1.28495	0.00128495	0.0960233
525.58	0.188	525.58	0.228	525.73	0.106	525.58	1.29	525.58	0.204	525.58	1.58				3	0.4	0.0133817	VRN	5	1	200	210822	9572	220394	0.0434313	8.68626	0.00868626	0.649116
525.58	0.157	525.58	0.228	525.734	0.0694	525.58	1.75	525.58	0.247	525.58	2.46				3	0.4	0.0133817	VRN	5	2	200	176856	12084	188940	0.0639568	12.7914	0.0127914	0.955886
525.59	0.155	525.59	0.263	525.739	0	525.59	1.69	525.59	0.199	525.59	3.28				3	0.4	0.0133817	VRN	5	3	200	172273	17074	189347	0.0901731	18.0346	0.0180346	1.34771
525.59	0.161	525.59	0.25	525.748	0	525.59	2.03	525.59	0.148	525.59	4.24				3	0.4	0.0133817	VRN	5	0	200	169603	1235	170838	0.00722907	1.44581	0.00144581	0.108044
525.59	0.105	525.59	0.181	525.753	0.0648	525.59	1.92	525.59	0.126	525.59	4.2				3	0.4	0.0133817	VRN	5	1	200	167325	7317	174642	0.0418971	8.37943	0.00837943	0.626187
525.6	0.0836	525.6	0.182	525.758	0.0324	525.6	1.69	525.6	0.116	525.6	3.71				3	0.4	0.0133817	VRN	5	2	200	149863	10333	160196	0.0645022	12.9004	0.0129004	0.964038
525.6	0.0773	525.6	0.182	525.763	0	525.6	1.38	525.6	0.128	525.6	3.15				3	0.4	0.0133817	VRN	5	3	200	139662	11596	151258	0.0766637	15.3327	0.0153327	1.1458
525.61	0.0584	525.61	0.112	525.781	0	525.61	0.982	525.61	0.086	525.61	2.85				3	0.4	0.0133817	VRN	5	0	200	142962	1207	144169	0.00837212	1.67442	0.00167442	0.125128
525.61	0.0555	525.61	0.061	525.786	0.074	525.61	0.632	525.61	0.0589	525.61	2.02				3	0.4	0.0133817	VRN	5	1	200	129254	5676	134930	0.0420663	8.41325	0.00841325	0.628714
525.62	0.0209	525.62	0.0399	525.791	0.134	525.62	0.423	525.62	0.0404	525.62	1.26				3	0.4	0.0133817	VRN	5	2	200	123442	7339	130781	0.0561167	11.2233	0.0112233	0.83871
525.62	0.0121	525.62	0.0217	525.795	0.037	525.62	0.379	525.62	0.0176	525.62	0.948				3	0.4	0.0133817	VRN	5	3	200	113460	10346	123806	0.0835662	16.7132	0.0167132	1.24896
525.63	0.00135	525.63	0.0114	525.8	0.143	525.63	0.252	525.63	0.0141	525.63	0.619				3	0.4	0.0133817	VRN	22	0	200	142520	984	143504	0.00685695	1.37139	0.00137139	0.102483
525.63	0.00125	525.63	0.00538	525.805	0.12	525.63	0.142	525.63	0.00941	525.63	0.391				3	0.4	0.0133817	VRN	22	0.5	200	102156	15736	117892	0.133478	26.6956	0.0266956	1.99494
525.64	0.00417	525.64	0.00897	525.809	0.0648	525.64	0.111	525.64	0.0017	525.64	0.289				3	0.4	0.0133817	VRN	22	1	200	95569	29362	124931	0.235026	47.0051	0.0470051	3.51265
525.64	0.00742	525.64	0.00105	525.814	0.157	525.64	0.0646	525.64	0.00104	525.64	0.168				3	0.4	0.0133817	VRN	22	1.5	200	85299	39651	124950	0.317335	63.467	0.063467	4.74283
525.65	0.0103	525.65	0.00656	525.819	0.204	525.65	0.07	525.65	0.00255	525.65	0.106				3	0.4	0.0133817	VRN	22	0	200	108201	996	109197	0.00912113	1.82423	0.00182423	0.136323
525.65	0.00639	525.65	0.0133	525.823	0.111	525.65	0.0341	525.65	0.00412	525.65	0.114				3	0.4	0.0133817	VRN	22	0.5	200	90318	16669	106987	0.155804	31.1608	0.0311608	2.32862
525.66	0.00964	525.66	0.00693	525.828	0.0694	525.66	0.0297	525.66	0.0071	525.66	0.0619				3	0.4	0.0133817	VRN	22	1	200	80118	29819	109937	0.271237	54.2474	0.0542474	4.05386
525.66	0.0167	525.66	0.0116	525.833	0.0324	525.66	0.0177	525.66	0.00369	525.66	0.0855				3	0.4	0.0133817	VRN	22	1.5	200	69093	39539	108632	0.363972	72.7944	0.0727944	5.43985
525.67	0.00796	525.67	0.00761	525.837	0.153	525.67	0.0395	525.67	0.00383	525.67	0.0427				3	0.4	0.0133817	VRN	22	0	200	97762	910	98672	0.00922247	1.84449	0.00184449	0.137837
525.67	0.00547	525.67	0.00743	525.842	0	525.67	0.079	525.67	0.000899	525.67	0.0719				3	0.4	0.0133817	VRN	22	0.5	200	86063	15177	101240	0.149911	29.9822	0.0299822	2.24054
525.67	0.0026	525.67	0.0039	525.847	0.00925	525.67	0.0223	525.67	0.00251	525.67	0.113				3	0.4	0.0133817	VRN	22	1	200	71232	25549	96781	0.263988	52.7976	0.0527976	3.94551
525.68	0.00498	525.68	0.0052	525.852	0.472	525.68	0.00926	525.68	0.000946	525.68	0.0383				3	0.4	0.0133817	VRN	22	1.5	200	57456	36208	93664	0.386573	77.3147	0.0773147	5.77765
525.68	0.00146	525.68	0.00291	525.856	0	525.68	0.0131	525.68	0.00416	525.68	0.0399				4	0.1	0.00293461	RAP	5	0	200	141903	324	142227	0.00227805	0.45561	0.00045561	0.155254
525.69	0.00141	525.69	0.00792	525.861	0.102	525.69	0.00844	525.69	0.00298	525.69	0.0342				4	0.1	0.00293461	RAP	5	1	200	120015	10431	130446	0.0799641	15.9928	0.0159928	5.44973
525.69	0.00374	525.69	0.0047	525.866	0.208	525.69	0.0158	525.69	0.00445	525.69	0.0424				4	0.1	0.00293461	RAP	5	2	200	106004	16167	122171	0.132331	26.4662	0.0264662	9.01864
525.7	0.00211	525.7	0.00978	525.87	0	525.7	0.00981	525.7	0.00478	525.7	0.0295				4	0.1	0.00293461	RAP	5	3	200	97832	26264	124096	0.211643	42.3285	0.0423285	14.4239
525.7	0.00758	525.7	0.00903	525.889	0	525.7	0.0204	525.7	0.0116	525.7	0.0154				4	0.1	0.00293461	RAP	5	0	200	139646	407	140053	0.00290604	0.581209	0.000581209	0.198053
525.71	0.00574	525.71	0.0106	525.894	0.13	525.71	0.0215	525.71	0.00563	525.71	0.0324				4	0.1	0.00293461	RAP	5	1	200	115068	8447	123515	0.0683885	13.6777	0.0136777	4.66082
525.71	0.0106	525.71	0.0116	525.899	0.125	525.71	0.0139	525.71	0.00132	525.71	0.0468				4	0.1	0.00293461	RAP	5	2	200	109585	15434	125019	0.123453	24.6906	0.0246906	8.4136
525.72	0.00823	525.72	0.0148	525.903	0.611	525.72	0.000272	525.72	0.00449	525.72	0.0619				4	0.1	0.00293461	RAP	5	3	200	91067	17931	108998	0.164508	32.9015	0.0329015	11.2115
525.72	0.0142	525.72	0.0171	525.908	0.319	525.72	0.00572	525.72	0.014	525.72	0.0556				4	0.1	0.00293461	RAP	5	0	200	141004	480	141484	0.00339261	0.678522	0.000678522	0.231214
525.73	0.0145	525.73	0.0261	525.913	0.523	525.73	0.0232	525.73	0.0136	525.73	0.0522				4	0.1	0.00293461	RAP	5	1	200	114887	10089	124976	0.0807275	16.1455	0.0161455	5.50175
525.73	0.0157	525.73	0.0276	525.917	0.245	525.73	0.0814	525.73	0.0212	525.73	0.0924				4	0.1	0.00293461	RAP	5	2	200	98695	15510	114205	0.135808	27.1617	0.0271617	9.25564
525.74	0.0136	525.74	0.0408	525.922	2.21	525.74	0.0648	525.74	0.0308	525.74	0.0899				4	0.1	0.00293461	RAP	5	3	200	96523	23973	120496	0.198953	39.7905	0.0397905	13.5591
525.74	0.00834	525.74	0.0264	525.927	0.509	525.74	0.0504	525.74	0.0325	525.74	0.0377				4	0.1	0.00293461	RAP	22	0	200	145981	330	146311	0.00225547	0.451094	0.000451094	0.153715
525.74	0.0187	525.74	0.0352	525.931	0.0925	525.74	0.0242	525.74	0.0226	525.74	0.0308				4	0.1	0.00293461	RAP	22	0.5	200	120488	14331	134819	0.106298	21.2596	0.0212596	7.24444
525.75	0.0122	525.75	0.0379	525.936	0.805	525.75	0.0662	525.75	0.0283	525.75	0.0704				4	0.1	0.00293461	RAP	22	1	200	93207	22536	115743	0.194707	38.9414	0.0389414	13.2697
525.75	0.0139	525.75	0.0261	525.941	0.453	525.75	0.097	525.75	0.0258	525.75	0.0669				4	0.1	0.00293461	RAP	22	1.5	200	92977	41842	134819	0.310357	62.0714	0.0620714	21.1515
525.76	0.0121	525.76	0.0188	525.946	0	525.76	0.0627	525.76	0.0194	525.76	0.142				4	0.1	0.00293461	RAP	22	0	200	141823	463	142286	0.00325401	0.650802	0.000650802	0.221768
525.76	0.015	525.76	0.0361	525.955	0	525.76	0.0101	525.76	0.0118	525.76	0.0672				4	0.1	0.00293461	RAP	22	0.5	200	102165	14101	116266	0.121282	24.2564	0.0242564	8.26565
525.77	0.01	525.77	0.0248	525.96	0.111	525.77	0.0526	525.77	0.0113	525.77	0.0452				4	0.1	0.00293461	RAP	22	1	200	83328	23714	107042	0.221539	44.3078	0.0443078	15.0984
525.77	0.015	525.77	0.015	525.964	0.578	525.77	0.0278	525.77	0.0159	525.77	0.0239				4	0.1	0.00293461	RAP	22	1.5	200	71095	33977	105072	0.323369	64.6737	0.0646737	22.0383
525.78	0.0145	525.78	0.00452	525.969	0.602	525.78	0.018	525.78	0.0103	525.78	0.043				4	0.1	0.00293461	RAP	22	0	200	135629	392	136021	0.00288191	0.576382	0.000576382	0.196408
525.78	0.0136	525.78	0.00328	525.974	0.0278	525.78	0.0654	525.78	0.0106	525.78	0.0229				4	0.1	0.00293461	RAP	22	0.5	200	107488	13796	121284	0.11375	22.7499	0.0227499	7.75228
525.79	0.0113	525.79	0.00588	525.978	0	525.79	0.055	525.79	0.00752	525.79	0.0443				4	0.1	0.00293461	RAP	22	1	200	87929	24915	112844	0.220792	44.1583	0.0441583	15.0474
525.79	0.000487	525.79	0.00328	525.988	0	525.79	0.0403	525.79	0.00506	525.79	0.0748				4	0.1	0.00293461	RAP	22	1.5	200	79947	37249	117196	0.317835	63.567	0.063567	21.6611
525.8	0.00157	525.8	0.00712	525.992	0.13	525.8	0.0278	525.8	0.00421	525.8	0.016				4	0.2	0.00586922	VRN	5	0	200	96401	866	97267	0.00890333	1.78067	0.00178067	0.303391
525.8	0.00568	525.8	0.00749	525.997	0.171	525.8	0.0169	525.8	0.00364	525.8	0.00911				4	0.2	0.00586922	VRN	5	1	200	85516	3492	89008	0.0392324	7.84649	0.00784649	1.33689
525.81	0.00238	525.81	0.0106	526.002	0	525.81	0.0142	525.81	0.00293	525.81	0.0276				4	0.2	0.00586922	VRN	5	2	200	77177	5332	82509	0.0646233	12.9247	0.0129247	2.20211
525.81	0.0107	525.81	0.00903	526.006	0.0694	525.81	0.00899	525.81	0.00142	525.81	0.0251				4	0.2	0.00586922	VRN	5	3	200	86809	6950	93759	0.0741262	14.8252	0.0148252	2.52593
525.82	0.0125	525.82	0	526.011	0.361	525.82	0.0215	525.82	0.000473	525.82	0.0336				4	0.2	0.00586922	VRN	5	0	200	81457	767	82224	0.00932818	1.86564	0.00186564	0.317868
525.82	0.00915	525.82	0.000186	526.016	0.176	525.82	0.0332	525.82	0.0017	525.82	0.0314				4	0.2	0.00586922	VRN	5	1	200	84439	3230	87669	0.0368431	7.36863	0.00736863	1.25547
525.82	0.00985	525.82	0.00155	526.021	0	525.82	0.0147	525.82	0.00241	525.82	0.0135				4	0.2	0.00586922	VRN	5	2	200	70010	4312	74322	0.0580178	11.6036	0.0116036	1.97702
525.83	0.0168	525.83	0.00272	526.053	0	525.83	0.00763	525.83	0.00289	525.83	0.0198				4	0.2	0.00586922	VRN	5	3	200	79853	5732	85585	0.0669744	13.3949	0.0133949	2.28222
525.83	0.00872	525.83	0.00501	526.058	0.106	525.83	0.0101	525.83	0.000331	525.83	0.0176				4	0.2	0.00586922	VRN	5	0	200	83679	837	84516	0.00990345	1.98069	0.00198069	0.337471
525.84	0.00861	525.84	0.00495	526.063	0.0185	525.84	0.11	525.84	0.0036	525.84	0.0138				4	0.2	0.00586922	VRN	5	1	200	83310	2940	86250	0.034087	6.81739	0.00681739	1.16155
525.84	0.00964	525.84	0.0218	526.067	0.245	525.84	0.0528	525.84	0.0118	525.84	0.00691				4	0.2	0.00586922	VRN	5	2	200	79313	4319	83632	0.0516429	10.3286	0.0103286	1.75979
525.85	0.00872	525.85	0.0345	526.072	0.139	525.85	0.033	525.85	0.0157	525.85	0.000943				4	0.2	0.00586922	VRN	5	3	200	82175	5295	87470	0.060535	12.107	0.012107	2.0628
525.85	0.00996	525.85	0.0181	526.077	0.0648	525.85	0.141	525.85	0.0223	525.85	0.0107				4	0.2	0.00586922	VRN	22	0	200	93399	962	94361	0.0101949	2.03898	0.00203898	0.347402
525.86	0.0158	525.86	0.0231	526.082	0	525.86	0.0283	525.86	0.0171	525.86	0.0276				4	0.2	0.00586922	VRN	22	0.5	200	88201	3305	91506	0.0361179	7.22357	0.00722357	1.23075
525.86	0.0188	525.86	0.0309	526.086	0.0879	525.86	0.0311	525.86	0.0125	525.86	0.0195				4	0.2	0.00586922	VRN	22	1	200	82357	4988	87345	0.0571069	11.4214	0.0114214	1.94598
525.87	0.0239	525.87	0.019	526.091	0.463	525.87	0.0395	525.87	0.0188	525.87	0.0719				4	0.2	0.00586922	VRN	22	1.5	200	80796	6845	87641	0.0781027	15.6205	0.0156205	2.66143
525.87	0.0227	525.87	0.0104	526.096	0.828	525.87	0.0689	525.87	0.00582	525.87	0.0993				4	0.2	0.00586922	VRN	22	0	200	87886	822	88708	0.00926636	1.85327	0.00185327	0.315761
525.88	0.0106	525.88	0.0123	526.1	0.102	525.88	0.144	525.88	0.0109	525.88	0.0789				4	0.2	0.00586922	VRN	22	0.5	200	80060	3331	83391	0.0399444	7.98887	0.00798887	1.36115
525.88	0.0104	525.88	0.00965	526.105	0.13	525.88	0.109	525.88	0.0232	525.88	0.0594				4	0.2	0.00586922	VRN	22	1	200	92371	5569	97940	0.0568613	11.3723	0.0113723	1.93761
525.89	0.0127	525.89	0.00928	526.11	0.315	525.89	0.159	525.89	0.0117	525.89	0.114				4	0.2	0.00586922	VRN	22	1.5	200	78889	7106	85995	0.0826327	16.5265	0.0165265	2.8158
525.89	0.00991	525.89	0.0199	526.114	0.125	525.89	0.114	525.89	0.0245	525.89	0.183				4	0.2	0.00586922	VRN	22	0	200	83576	744	84320	0.00882353	1.76471	0.00176471	0.300671
525.9	0.0295	525.9	0.0358	526.119	0.074	525.9	0.214	525.9	0.0415	525.9	0.304				4	0.2	0.00586922	VRN	22	0.5	200	89018	2908	91926	0.0316341	6.32683	0.00632683	1.07797
525.9	0.0449	525.9	0.0541	526.124	0.0555	525.9	0.529	525.9	0.0632	525.9	0.427				4	0.2	0.00586922	VRN	22	1	200	77271	4633	81904	0.0565662	11.3132	0.0113132	1.92756
525.9	0.0549	525.9	0.0708	526.129	0.0555	525.9	0.561	525.9	0.0832	525.9	0.986				4	0.2	0.00586922	VRN	22	1.5	200	68048	5915	73963	0.0799724	15.9945	0.0159945	2.72515
525.91	0.0803	525.91	0.138	526.133	0.111	525.91	0.774	525.91	0.112	525.91	1.65				5	0.1	0.00293864	RAP	5	0	200	179453	536	179989	0.00297796	0.595592	0.000595592	0.202676
525.91	0.0952	525.91	0.162	526.138	0.0555	525.91	1.01	525.91	0.116	525.91	1.88				5	0.1	0.00293864	RAP	5	1	200	161142	4196	165338	0.0253783	5.07566	0.00507566	1.72722
525.92	0.0923	525.92	0.129	526.143	0.074	525.92	1.22	525.92	0.104	525.92	2.58				5	0.1	0.00293864	RAP	5	2	200	153397	5358	158755	0.0337501	6.75002	0.00675002	2.29699
525.92	0.073	525.92	0.12	526.147	0.0185	525.92	1.53	525.92	0.111	525.92	2.37				5	0.1	0.00293864	RAP	5	3	200	145128	7069	152197	0.0464464	9.28928	0.00928928	3.16108
525.93	0.0581	525.93	0.0699	526.152	0.0185	525.93	1.41	525.93	0.0884	525.93	3.3				5	0.1	0.00293864	RAP	5	0	200	183616	622	184238	0.00337607	0.675214	0.000675214	0.229771
525.93	0.0566	525.93	0.0769	526.157	0.231	525.93	0.928	525.93	0.0795	525.93	3.37				5	0.1	0.00293864	RAP	5	1	200	151936	4960	156896	0.0316133	6.32266	0.00632266	2.15156
525.94	0.0548	525.94	0.0808	526.161	0.037	525.94	0.868	525.94	0.049	525.94	2.24				5	0.1	0.00293864	RAP	5	2	200	143643	7440	151083	0.0492445	9.84889	0.00984889	3.35151
525.94	0.0381	525.94	0.0643	526.166	0.0185	525.94	0.799	525.94	0.0498	525.94	1.86				5	0.1	0.00293864	RAP	5	3	200	146862	9960	156822	0.0635115	12.7023	0.0127023	4.32251
525.95	0.0334	525.95	0.0483	526.171	0.134	525.95	0.679	525.95	0.0302	525.95	1.49				5	0.1	0.00293864	RAP	5	0	200	164510	469	164979	0.00284279	0.568557	0.000568557	0.193476
525.95	0.0186	525.95	0.0269	526.176	0	525.95	0.217	525.95	0.0158	525.95	0.797				5	0.1	0.00293864	RAP	5	1	200	150238	3302	153540	0.0215058	4.30116	0.00430116	1.46366
525.96	0.0128	525.96	0.00761	526.18	0.037	525.96	0.202	525.96	0.0102	525.96	0.546				5	0.1	0.00293864	RAP	5	2	200	159249	6324	165573	0.0381946	7.63893	0.00763893	2.59948
525.96	0.000379	525.96	0.01	526.185	0.324	525.96	0.205	525.96	0.0135	525.96	0.587				5	0.1	0.00293864	RAP	5	3	200	148870	7594	156464	0.0485351	9.70703	0.00970703	3.30324
525.97	0.00352	525.97	0.00594	526.189	0.592	525.97	0.0656	525.97	0.0101	525.97	0.49				5	0.1	0.00293864	RAP	22	0	200	162973	560	163533	0.00342439	0.684877	0.000684877	0.233059
525.97	0.00417	525.97	0.0107	526.194	0.264	525.97	0.0828	525.97	0.00743	525.97	0.219				5	0.1	0.00293864	RAP	22	0.5	200	149387	11440	160827	0.0711323	14.2265	0.0142265	4.84117
525.97	0.0052	525.97	0.00322	526.199	0	525.97	0.0291	525.97	0.00639	525.97	0.184				5	0.1	0.00293864	RAP	22	1	200	121163	18326	139489	0.13138	26.2759	0.0262759	8.94152
525.98	0.00411	525.98	0.00254	526.204	0.125	525.98	0.0289	525.98	0.00487	525.98	0.0616				5	0.1	0.00293864	RAP	22	1.5	200	116737	25584	142321	0.179763	35.9525	0.0359525	12.2344
525.98	0.0013	525.98	0.000804	526.208	0.315	525.98	0.0607	525.98	0.000284	525.98	0.0324				5	0.1	0.00293864	RAP	22	0	200	164850	510	165360	0.00308418	0.616836	0.000616836	0.209905
525.99	0.00125	525.99	0.000186	526.213	0.259	525.99	0.0155	525.99	4.73e-05	525.99	0.0258				5	0.1	0.00293864	RAP	22	0.5	200	132452	9921	142373	0.0696832	13.9366	0.0139366	4.74254
525.99	0.0108	525.99	0.00149	526.218	0.0694	525.99	0.0444	525.99	0.000804	525.99	0.0333				5	0.1	0.00293864	RAP	22	1	200	141054	18199	159253	0.114277	22.8555	0.0228555	7.77756
526	0.00931	526	0	526.222	0.523	526	0.0335	526	0.00237	526	0.0478				5	0.1	0.00293864	RAP	22	1.5	200	118745	22784	141529	0.160985	32.1969	0.0321969	10.9564
526	0.00341	526	0.000557	526.227	0.0879	526	0.0455	526	0.00416	526	0.0157				5	0.1	0.00293864	RAP	22	0	200	182206	598	182804	0.00327126	0.654253	0.000654253	0.222638
526.01	0.00374	526.01	0.00538	526.232	0	526.01	0.042	526.01	0.00558	526.01	0.0267				5	0.1	0.00293864	RAP	22	0.5	200	133563	7449	141012	0.0528253	10.5651	0.0105651	3.59522
526.01	0.000704	526.01	0.00885	526.236	0	526.01	0.0305	526.01	9.46e-05	526.01	0.0248				5	0.1	0.00293864	RAP	22	1	200	152400	17174	169574	0.101277	20.2555	0.0202555	6.8928
526.02	0.00363	526.02	0.00161	526.241	0.31	526.02	0.0079	526.02	0.000189	526.02	0.0173				5	0.1	0.00293864	RAP	22	1.5	200	115117	18881	133998	0.140905	28.181	0.028181	9.58982
526.02	0.00709	526.02	0.00421	526.246	0.157	526.02	0.0735	526.02	0.00227	526.02	0.0113				5	0.2	0.00587728	VRN	5	0	200	169898	1693	171591	0.00986648	1.9733	0.0019733	0.33575
526.03	0.0112	526.03	0.0073	526.251	1.09	526.03	0.0469	526.03	0.00662	526.03	0.00628				5	0.2	0.00587728	VRN	5	1	200	200619	4141	204760	0.0202237	4.04474	0.00404474	0.688199
526.03	0.0059	526.03	0.00712	526.255	1.06	526.03	0.0577	526.03	0.0122	526.03	0.0276				5	0.2	0.00587728	VRN	5	2	200	166998	4930	171928	0.0286748	5.73496	0.00573496	0.975785
526.04	0.00493	526.04	0.00675	526.26	0.241	526.04	0.00545	526.04	0.00237	526.04	0.0292				5	0.2	0.00587728	VRN	5	3	200	171820	5234	177054	0.0295616	5.91232	0.00591232	1.00596
526.04	0.00801	526.04	0.00879	526.265	0.245	526.04	0.0212	526.04	0.00402	526.04	0.0424				5	0.2	0.00587728	VRN	5	0	200	192589	1600	194189	0.0082394	1.64788	0.00164788	0.280381
526.05	0.0199	526.05	0.00804	526.269	1.1	526.05	0.0158	526.05	0.00123	526.05	0.0195				5	0.2	0.00587728	VRN	5	1	200	164443	3133	167576	0.018696	3.7392	0.0037392	0.636212
526.05	0.00439	526.05	0.00229	526.274	0.333	526.05	0.00436	526.05	0.00255	526.05	0.0317				5	0.2	0.00587728	VRN	5	2	200	154261	3992	158253	0.0252254	5.04509	0.00504509	0.858405
526.05	0.0168	526.05	0.000433	526.279	0.458	526.05	0.00518	526.05	0.00166	526.05	0.0641				5	0.2	0.00587728	VRN	5	3	200	157329	5098	162427	0.0313864	6.27728	0.00627728	1.06806
526.06	0.00731	526.06	0.00248	526.283	0.472	526.06	0.00899	526.06	0.00501	526.06	0.0478				5	0.2	0.00587728	VRN	5	0	200	151702	1300	153002	0.00849662	1.69932	0.00169932	0.289134
526.06	0.00991	526.06	0.00625	526.288	0.204	526.06	0.0275	526.06	0.00728	526.06	0.0333				5	0.2	0.00587728	VRN	5	1	200	139851	2517	142368	0.0176795	3.53591	0.00353591	0.601623
526.07	0.00985	526.07	0.00842	526.293	0.0602	526.07	0.0131	526.07	0.00624	526.07	0.0214				5	0.2	0.00587728	VRN	5	2	200	129414	3233	132647	0.024373	4.87459	0.00487459	0.829396
526.07	0.0085	526.07	0.00619	526.298	0.074	526.07	0.0305	526.07	0.00634	526.07	0.028				5	0.2	0.00587728	VRN	5	3	200	127073	4294	131367	0.0326871	6.53741	0.00653741	1.11232
526.08	0.0146	526.08	0.0091	526.302	0	526.08	0.085	526.08	0.00568	526.08	0.0264				5	0.2	0.00587728	VRN	22	0	200	124843	1156	125999	0.00917468	1.83494	0.00183494	0.312208
526.08	0.0133	526.08	0.00903	526.312	0	526.08	0.101	526.08	0.00814	526.08	0.0386				5	0.2	0.00587728	VRN	22	0.5	200	122182	2718	124900	0.0217614	4.35228	0.00435228	0.740527
526.09	0.00704	526.09	0.00446	526.316	0.143	526.09	0.0283	526.09	0.00289	526.09	0.0559				5	0.2	0.00587728	VRN	22	1	200	113125	3517	116642	0.0301521	6.03042	0.00603042	1.02606
526.09	0.0175	526.09	0.0173	526.321	0.12	526.09	0.00872	526.09	0.0105	526.09	0.0119				5	0.2	0.00587728	VRN	22	1.5	200	109638	4006	113644	0.0352504	7.05009	0.00705009	1.19955
526.1	0.0155	526.1	0.0262	526.326	0.0185	526.1	0.0139	526.1	0.016	526.1	0.0396				5	0.2	0.00587728	VRN	22	0	200	123025	1317	124342	0.0105918	2.11835	0.00211835	0.360431
526.1	0.011	526.1	0.0231	526.33	0.074	526.1	0.0139	526.1	0.00705	526.1	0.0594				5	0.2	0.00587728	VRN	22	0.5	200	97009	1967	98976	0.0198735	3.9747	0.0039747	0.676282
526.11	0.015	526.11	0.00817	526.335	0	526.11	0.0755	526.11	0.00743	526.11	0.0311				5	0.2	0.00587728	VRN	22	1	200	98344	2783	101127	0.0275199	5.50397	0.00550397	0.936483
526.11	0.0232	526.11	0.00903	526.373	0	526.11	0.036	526.11	0.00648	526.11	0.027				5	0.2	0.00587728	VRN	22	1.5	200	102515	3690	106205	0.0347441	6.94883	0.00694883	1.18232
526.12	0.00726	526.12	0.00965	526.377	0.0787	526.12	0.0624	526.12	0.00478	526.12	0.0597				5	0.2	0.00587728	VRN	22	0	200	100991	1214	102205	0.0118781	2.37562	0.00237562	0.404204
526.12	0.0059	526.12	0.01	526.382	0.125	526.12	0.0678	526.12	0.00416	526.12	0.0456				5	0.2	0.00587728	VRN	22	0.5	200	108453	2290	110743	0.0206785	4.1357	0.0041357	0.703676
526.12	0.00487	526.12	0.0102	526.387	0.217	526.12	0.0262	526.12	0.00743	526.12	0.0446				5	0.2	0.00587728	VRN	22	1	200	105335	3154	108489	0.0290721	5.81441	0.00581441	0.989304
526.13	0.00395	526.13	0.00347	526.391	0.111	526.13	0.0212	526.13	0.00364	526.13	0.0207				5	0.2	0.00587728	VRN	22	1.5	200	114975	3884	118859	0.0326774	6.53547	0.00653547	1.11199
526.13	0.0091	526.13	0.0143	526.396	0.0879	526.13	0.0621	526.13	0.00856	526.13	0.0207
526.14	0.0162	526.14	0.0114	526.401	0.0925	526.14	0.0411	526.14	0.00544	526.14	0.0927					Activity (umoles/min/mg)
526.14	0.00715	526.14	0.00774	526.405	0.639	526.14	0.0499	526.14	0.00762	526.14	0.0176					RAP2.12				VRN2
526.15	0.0105	526.15	0.0124	526.41	0	526.15	0.0885	526.15	0.00904	526.15	0.0116				PCO	5oC	S.E	22oC	S.E	5oC	S.E	22oC	S.E
526.15	0.00579	526.15	0.0138	526.42	0	526.15	0.039	526.15	0.00582	526.15	0.0603				1	0.5048	0.02131	1.997	0.1061	0.3056	0.01997	0.5584	0.02351
526.16	0.00568	526.16	0.00458	526.424	0.0139	526.16	0.0676	526.16	0.00979	526.16	0.0647				2	0.2514	0.01479	1.973	0.04024	0.1564	0.0117	0.3541	0.01866
526.16	0.00866	526.16	0.00217	526.429	0.435	526.16	0.0251	526.16	0.0115	526.16	0.0719				3	0.6737	0.04723	2.893	0.1495	0.3698	0.02192	3.447	0.1668
526.17	0.0193	526.17	0.00489	526.434	0.319	526.17	0.0719	526.17	0.0061	526.17	0.0782				4	4.23	0.2216	14.2	0.3039	0.6641	0.05873	1.59	0.04407
526.17	0.00655	526.17	0.00272	526.438	0.102	526.17	0.064	526.17	0.00889	526.17	0.0537				5	1.113	0.1173	7.119	0.4476	0.2527	0.01714	0.5388	0.03087
526.18	0.0039	526.18	0.0104	526.443	0.0648	526.18	0.0144	526.18	0.0179	526.18	0.0368
526.18	0.00671	526.18	0.0137	526.448	0.0925	526.18	0.00436	526.18	0.0142	526.18	0.0493					Relative Acitivty
526.19	0.0156	526.19	0.0105	526.452	0	526.19	0.0202	526.19	0.0114	526.19	0.0921					RAP2.12				VRN2
526.19	0.011	526.19	0.0213	526.462	0	526.19	0.0321	526.19	0.00752	526.19	0.0858				PCO	5oC	S.E	22oC	S.E	5oC	S.E	22oC	S.E
526.2	0.026	526.2	0.00835	526.467	0.116	526.2	0.0365	526.2	0.00785	526.2	0.0616				1	25.2779	1.0671	100	5.31297	15.303	1	27.9619	1.17727
526.2	0.0143	526.2	0.0107	526.471	0.148	526.2	0.00627	526.2	0.0107	526.2	0.0723				2	12.742	0.74962	100	2.03953	7.92701	0.593006	17.9473	0.945768
526.2	0.00568	526.2	0.0173	526.476	0.0278	526.2	0.0251	526.2	0.00875	526.2	0.0584				3	19.5473	1.37028	83.9814	4.33836	10.7313	0.6361	100	4.83923
526.21	0.02	526.21	0.0212	526.481	0.143	526.21	0.0648	526.21	0.00842	526.21	0.0685				4	29.7887	1.56056	100	2.14014	4.67676	0.413592	11.1972	0.310352
526.21	0.0429	526.21	0.0196	526.485	0.453	526.21	0.0428	526.21	0.017	526.21	0.0625				5	15.6342	1.6477	100	6.2874	3.54966	0.240764	7.56848	0.433628
526.22	0.0559	526.22	0.0128	526.49	0.102	526.22	0.122	526.22	0.0153	526.22	0.0481
526.22	0.047	526.22	0.0196	526.495	0.227	526.22	0.282	526.22	0.0162	526.22	0.0801
526.23	0.0649	526.23	0.035	526.5	0.264	526.23	0.329	526.23	0.0155	526.23	0.333
526.23	0.0966	526.23	0.058	526.504	0.514	526.23	0.757	526.23	0.0349	526.23	0.393
526.24	0.0975	526.24	0.0548	526.509	0	526.24	0.496	526.24	0.05	526.24	0.657
526.24	0.0864	526.24	0.0699	526.528	0	526.24	0.792	526.24	0.057	526.24	0.769
526.25	0.0672	526.25	0.0827	526.532	0.236	526.25	0.875	526.25	0.0549	526.25	1.07
526.25	0.0542	526.25	0.0783	526.537	0.444	526.25	0.895	526.25	0.0482	526.25	1.44
526.26	0.076	526.26	0.0591	526.542	0.13	526.26	1.11	526.26	0.0321	526.26	1.51
526.26	0.0486	526.26	0.0384	526.546	0	526.26	1.1	526.26	0.0287	526.26	1.6
526.27	0.0349	526.27	0.0282	526.551	0.509	526.27	0.771	526.27	0.0321	526.27	2.01
526.27	0.0217	526.27	0.0532	526.556	0.449	526.27	0.533	526.27	0.0297	526.27	1.53
526.28	0.0148	526.28	0.0486	526.561	0.463	526.28	0.433	526.28	0.0434	526.28	1.51
526.28	0.0226	526.28	0.015	526.565	0.037	526.28	0.288	526.28	0.02	526.28	1.05
526.28	0.0119	526.28	0.0102	526.57	0.375	526.28	0.22	526.28	0.0148	526.28	0.807
526.29	0.0141	526.29	0.0034	526.575	0.185	526.29	0.134	526.29	0.00421	526.29	0.396
526.29	0.00135	526.29	0.00421	526.579	0.453	526.29	0.243	526.29	0.00241	526.29	0.341
526.3	0.00249	526.3	0.00743	526.584	0.315	526.3	0.11	526.3	0.00596	526.3	0.238
526.3	0.00352	526.3	0.00377	526.589	0.194	526.3	0.0618	526.3	0.00303	526.3	0.148
526.31	0.00309	526.31	0.000557	526.593	0.602	526.31	0.04	526.31	0.00364	526.31	0.234
526.31	0.00639	526.31	0.0013	526.598	0.0139	526.31	0.0392	526.31	0.00421	526.31	0.066
526.32	0.00839	526.32	0.00322	526.603	0	526.32	0.0449	526.32	0.0111	526.32	0.0493
526.32	0.00818	526.32	0.00328	526.617	0	526.32	0.0101	526.32	0.014	526.32	0.0534
526.33	0.00157	526.33	0.00637	526.622	0.0972	526.33	0.0196	526.33	0.0044	526.33	0.0113
526.33	0.0102	526.33	0.00278	526.626	0	526.33	0.0185	526.33	0.00166	526.33	0.0308
526.34	0.00617	526.34	0.000248	526.631	0.0509	526.34	0	526.34	0.00251	526.34	0.082
526.34	0.00173	526.34	0.00359	526.636	0.491	526.34	0.00354	526.34	0.00184	526.34	0.0214
526.35	5.41e-05	526.35	0.0039	526.64	0	526.35	0.0242	526.35	0	526.35	0.0594
526.35	0.000812	526.35	0.00613	526.645	0.0185	526.35	0.0286	526.35	4.73e-05	526.35	0.0336
526.35	0.00298	526.35	0.00241	526.65	0.074	526.35	0.0253	526.35	0.00147	526.35	0.0232
526.36	0.0125	526.36	0.00693	526.654	0.0787	526.36	0.0858	526.36	0.0088	526.36	0.0264
526.36	0.00823	526.36	0.00891	526.659	0.0555	526.36	0.021	526.36	0.00809	526.36	0.0163
526.37	0.00487	526.37	0.017	526.664	0	526.37	0.0123	526.37	0.00724	526.37	0.0141
526.37	0.00217	526.37	0.00916	526.687	0	526.37	0.0248	526.37	0.00345	526.37	0.0283
526.38	0.00368	526.38	0.0137	526.692	0.0925	526.38	0.0711	526.38	0.00151	526.38	0.0763
526.38	0.00487	526.38	0.0264	526.697	0	526.38	0.00953	526.38	0.00213	526.38	0.0562
526.39	0.00325	526.39	0.0129	526.73	0	526.39	0.00926	526.39	0.00799	526.39	0.0245
526.39	0.00563	526.39	0.0104	526.734	0.268	526.39	0.0136	526.39	0.0226	526.39	0.0182
526.4	0.00633	526.4	0.00142	526.739	0.231	526.4	0.0133	526.4	0.00922	526.4	0.0189
526.4	0.0131	526.4	0.00947	526.744	0	526.4	0.0629	526.4	0.00681	526.4	0.0119
526.41	0.0157	526.41	0.0212	526.748	0.0185	526.41	0.0577	526.41	0.0097	526.41	0.033
526.41	0.0085	526.41	0.0111	526.753	0.074	526.41	0.000817	526.41	0.0178	526.41	0.0261
526.42	0.0203	526.42	0.0177	526.758	0	526.42	0.0183	526.42	0.00743	526.42	0.0547
526.42	0.00184	526.42	0.0217	526.763	0	526.42	0.00136	526.42	0.00861	526.42	0.038
526.43	0.00574	526.43	0.024	526.767	0.111	526.43	0.0191	526.43	0.00653	526.43	0.0261
526.43	0.00639	526.43	0.0231	526.772	0.204	526.43	0.0452	526.43	0.00851	526.43	0.0412
526.43	0.00726	526.43	0.0167	526.777	0.0185	526.43	0.0242	526.43	0.0052	526.43	0.0833
526.44	0.0102	526.44	0.0185	526.781	0	526.44	0.101	526.44	0.0097	526.44	0.0361
526.44	0.0123	526.44	0.0151	526.786	0	526.44	0.0406	526.44	0.0107	526.44	0.00817
526.45	0.00173	526.45	0.0109	526.791	0.213	526.45	0.0719	526.45	0.0197	526.45	0.0088
526.45	0.0117	526.45	0.0191	526.795	0.578	526.45	0.0212	526.45	0.0148	526.45	0.0415
526.46	0.0126	526.46	0.0091	526.8	0.199	526.46	0.0234	526.46	0.00568	526.46	0.0921
526.46	0.00828	526.46	0.0234	526.805	0.111	526.46	0.0272	526.46	0.0203	526.46	0.0402
526.47	0.00866	526.47	0.0188	526.809	0.12	526.47	0.0169	526.47	0.0121	526.47	0.054
526.47	0.00671	526.47	0.0223	526.814	0	526.47	0.0286	526.47	0.00728	526.47	0.0949
526.48	0.00233	526.48	0.0108	526.819	0	526.48	0.0161	526.48	0.00747	526.48	0.0182
526.48	0.0122	526.48	0.00489	526.823	0.0648	526.48	0.00627	526.48	0.0184	526.48	0.0141
526.49	0.0114	526.49	0.00309	526.828	0.0324	526.49	0.0128	526.49	0.00364	526.49	0.0286
526.49	0.00866	526.49	0.00105	526.833	0	526.49	0.00735	526.49	0.00189	526.49	0.0336
526.5	0.00287	526.5	0.00198	526.838	0.278	526.5	0.0133	526.5	0.00426	526.5	0.0129
526.5	0.00466	526.5	0.0127	526.842	0.0324	526.5	0.0256	526.5	0.00558	526.5	0.0066
526.51	0.00715	526.51	0.0171	526.847	0	526.51	0.024	526.51	0.0134	526.51	0.0631
526.51	0.0136	526.51	0.0159	526.866	0	526.51	0.0948	526.51	0.022	526.51	0.0251
526.51	0.0129	526.51	0.0099	526.87	0.0324	526.51	0.108	526.51	0.00984	526.51	0.0336
526.52	0.0105	526.52	0.00712	526.875	0.0648	526.52	0.033	526.52	0.00743	526.52	0.0449
526.52	0.00276	526.52	0.0126	526.88	0	526.52	0.00981	526.52	0.0159	526.52	0.0644
526.53	0.00379	526.53	0.0104	526.885	0.361	526.53	0.027	526.53	0.00984	526.53	0.0729
526.53	0.00558	526.53	0.00928	526.889	0.157	526.53	0.0504	526.53	0.0156	526.53	0.0597
526.54	0.0105	526.54	0.015	526.894	0.0694	526.54	0.0365	526.54	0.0208	526.54	0.0217
526.54	0.0244	526.54	0.033	526.899	0.268	526.54	0.0499	526.54	0.0208	526.54	0.0393
526.55	0.041	526.55	0.0204	526.903	0.12	526.55	0.0308	526.55	0.0154	526.55	0.0587
526.55	0.0474	526.55	0.0179	526.908	0.111	526.55	0.132	526.55	0.0156	526.55	0.0606
526.56	0.0413	526.56	0.00421	526.913	0.037	526.56	0.119	526.56	0.0174	526.56	0.0999
526.56	0.0729	526.56	0.0204	526.918	0	526.56	0.172	526.56	0.0284	526.56	0.184
526.57	0.0689	526.57	0.0328	526.922	0.0463	526.57	0.268	526.57	0.0208	526.57	0.223
526.57	0.0559	526.57	0.0219	526.927	0.13	526.57	0.308	526.57	0.0325	526.57	0.405
526.58	0.0525	526.58	0.0273	526.932	0	526.58	0.519	526.58	0.0253	526.58	0.755
526.58	0.0439	526.58	0.034	526.936	0	526.58	0.628	526.58	0.0232	526.58	1.01
526.58	0.0527	526.58	0.0324	526.941	0.199	526.58	0.497	526.58	0.0209	526.58	1.21
526.59	0.0479	526.59	0.0262	526.946	0.366	526.59	0.396	526.59	0.0167	526.59	1.08
526.59	0.0308	526.59	0.0251	526.95	0.148	526.59	0.518	526.59	0.0321	526.59	1.21
526.6	0.0152	526.6	0.0236	526.955	0	526.6	0.455	526.6	0.0115	526.6	1.03
526.6	0.0189	526.6	0.0126	526.96	0.0602	526.6	0.296	526.6	0.013	526.6	0.835
526.61	0.0178	526.61	0.00761	526.964	0.0694	526.61	0.309	526.61	0.00766	526.61	0.797
526.61	0.00715	526.61	0.00613	526.969	0	526.61	0.138	526.61	0.00459	526.61	0.389
526.62	0.00319	526.62	0.00687	526.974	0	526.62	0.225	526.62	0.00851	526.62	0.269
526.62	0.00184	526.62	0.00848	526.979	0.0231	526.62	0.185	526.62	0.00251	526.62	0.333
526.63	0.00152	526.63	0.00526	526.983	0.116	526.63	0.0507	526.63	0.00658	526.63	0.248
526.63	0.0127	526.63	0.00675	526.988	0.162	526.63	0.0597	526.63	0.0111	526.63	0.0647
526.64	0.0104	526.64	0.00545	526.993	0.0185	526.64	0.0183	526.64	0.00435	526.64	0.0556
526.64	0.00347	526.64	0.00192	526.997	0	526.64	0.00953	526.64	0.00454	526.64	0.0179
526.65	0.0013	526.65	0.0052	527.002	0	526.65	0.00981	526.65	0.000851	526.65	0.0437
526.65	0.00628	526.65	0.00891	527.007	0.0879	526.65	0.0313	526.65	0.00752	526.65	0.0239
526.66	0.00303	526.66	0.00755	527.011	0.0185	526.66	0.0109	526.66	0.0118	526.66	0.0135
526.66	0.000704	526.66	0.00359	527.016	0.074	526.66	0.0191	526.66	0.00104	526.66	0.0858
526.66	0	526.66	0	527.021	0.0139	526.66	0.0128	526.66	0.000331	526.66	0.0964
526.67	0.000108	526.67	0.00111	527.026	0.194	526.67	0.00654	526.67	0.00974	526.67	0.0396
526.67	0.0033	526.67	0.00198	527.03	0.12	526.67	0.0204	526.67	0.00511	526.67	0
526.68	0.00233	526.68	0.00384	527.035	0.13	526.68	0.0267	526.68	0.00355	526.68	0.000943
526.68	0.00135	526.68	0.00798	527.04	0.194	526.68	0.0079	526.68	0.00132	526.68	0.00534
526.69	0.00206	526.69	0.0114	527.044	0.241	526.69	0.00654	526.69	0.00265	526.69	0.00691
526.69	0.00157	526.69	0.0155	527.049	0.074	526.69	0	526.69	0.00393	526.69	0.0669
526.7	0.0013	526.7	0.00396	527.054	0.398	526.7	0.00844	526.7	0.00989	526.7	0.0126
526.7	0.00168	526.7	0.00644	527.058	0.176	526.7	0.0305	526.7	0.00331	526.7	0.0101
526.71	0.000596	526.71	0.00916	527.063	0.0278	526.71	0.0234	526.71	0.00322	526.71	0.0506
526.71	0.00422	526.71	0.00111	527.068	0	526.71	0.0174	526.71	0.00667	526.71	0.027
526.72	0.000812	526.72	0.00124	527.077	0	526.72	0.0447	526.72	0.00326	526.72	0.0123
526.72	0.00141	526.72	0.00749	527.082	0.472	526.72	0.0354	526.72	0.00894	526.72	0.0204
526.73	0.00065	526.73	0.0106	527.087	0.0879	526.73	0.0259	526.73	0.0114	526.73	0.0204
526.73	0.00439	526.73	0.0165	527.091	0.074	526.73	0.0275	526.73	0.0204	526.73	0.0126
526.74	0.0128	526.74	0.0325	527.096	0	526.74	0.0793	526.74	0.00856	526.74	0.0503
526.74	0.0113	526.74	0.0265	527.101	0	526.74	0.0697	526.74	0.00402	526.74	0.0958
526.74	0.00661	526.74	0.0166	527.105	0.0463	526.74	0.0406	526.74	0.0104	526.74	0.0839
526.75	0.0104	526.75	0.0165	527.11	0.0555	526.75	0.0725	526.75	0.0133	526.75	0.0515
526.75	0.00455	526.75	0.0194	527.115	0	526.75	0.0716	526.75	0.00568	526.75	0.0232
526.76	0.00774	526.76	0.0215	527.12	0	526.76	0.0637	526.76	0.00894	526.76	0.0641
526.76	0.0127	526.76	0.0137	527.124	0.0185	526.76	0.0572	526.76	0.00412	526.76	0.133
526.77	0.0108	526.77	0.0126	527.129	0.217	526.77	0.0221	526.77	0.0119	526.77	0.0716
526.77	0.00271	526.77	0.0146	527.134	0.074	526.77	0.0185	526.77	0.00974	526.77	0.103
526.78	0.00227	526.78	0.00687	527.138	0	526.78	0.0153	526.78	0.00218	526.78	0.0955
526.78	0.000433	526.78	0.000866	527.152	0	526.78	0.0714	526.78	0.00307	526.78	0.039
526.79	0.00303	526.79	0.00254	527.157	0.0972	526.79	0.00872	526.79	0.0146	526.79	0.017
526.79	0.00812	526.79	0.00879	527.162	0	526.79	0.0128	526.79	0.00667	526.79	0.0603
526.8	0.0168	526.8	0.00136	527.167	0.0602	526.8	0.0251	526.8	0.00747	526.8	0.0446
526.8	0.00693	526.8	0	527.171	0.106	526.8	0.0616	526.8	0.0109	526.8	0.0609
526.81	0.00336	526.81	0.0026	527.176	0.324	526.81	0.0283	526.81	0.0104	526.81	0.022
526.81	0.00839	526.81	0.00303	527.181	0.0139	526.81	0.0594	526.81	0.0156	526.81	0.0625
526.81	0.00818	526.81	0.00613	527.185	0	526.81	0.0501	526.81	0.0147	526.81	0.033
526.82	0.00417	526.82	0.006	527.19	0	526.82	0.0332	526.82	0.0026	526.82	0.0587
526.82	0.0072	526.82	0	527.195	0.13	526.82	0.0302	526.82	0.00147	526.82	0.0148
526.83	0.00433	526.83	0.00334	527.199	0.0972	526.83	0.00109	526.83	0.00218	526.83	0.0182
526.83	0.00639	526.83	0.00891	527.204	0.171	526.83	0.0253	526.83	0.00312	526.83	0
526.84	0.00217	526.84	0.022	527.209	0.148	526.84	0.0114	526.84	0.00336	526.84	0.0104
526.84	0.00487	526.84	0.00947	527.213	0	526.84	0.0169	526.84	0.00473	526.84	0.0484
526.85	0.00336	526.85	0.00316	527.223	0	526.85	0.0245	526.85	0.0156	526.85	0.0314
526.85	0.00422	526.85	0.00811	527.227	0.0648	526.85	0.114	526.85	0.00341	526.85	0.00408
526.86	0.00964	526.86	0.0146	527.232	0.0324	526.86	0.0308	526.86	0.00412	526.86	0.0267
526.86	0.0127	526.86	0.00965	527.237	0	526.86	0.0321	526.86	0.0062	526.86	0.0132
526.87	0.0169	526.87	0.00563	527.242	0.287	526.87	0.0278	526.87	0.00416	526.87	0.0264
526.87	0.0102	526.87	0.0078	527.246	0.449	526.87	0.00272	526.87	0.0087	526.87	0.049
526.88	0.00964	526.88	0.00922	527.251	0	526.88	0.0627	526.88	0.017	526.88	0.0465
526.88	0.0151	526.88	0.0106	527.26	0	526.88	0.0637	526.88	0.0161	526.88	0.06
526.89	0.0176	526.89	0.00934	527.265	0.134	526.89	0.0722	526.89	0.0111	526.89	0.0342
526.89	0.0472	526.89	0.00879	527.27	0.0787	526.89	0.134	526.89	0.0132	526.89	0.0606
526.89	0.0403	526.89	0.0118	527.275	0.00925	526.89	0.169	526.89	0.0134	526.89	0.229
526.9	0.0628	526.9	0.0238	527.279	0.292	526.9	0.0953	526.9	0.00487	526.9	0.15
526.9	0.0589	526.9	0.0228	527.284	0.0324	526.9	0.374	526.9	0.012	526.9	0.211
526.91	0.0376	526.91	0.0248	527.289	0.194	526.91	0.374	526.91	0.0159	526.91	0.281
526.91	0.0249	526.91	0.0298	527.293	0.245	526.91	0.327	526.91	0.00468	526.91	0.438
526.92	0.0141	526.92	0.0264	527.298	0.0324	526.92	0.389	526.92	0.0122	526.92	0.554
526.92	0.0186	526.92	0.0192	527.303	0.157	526.92	0.4	526.92	0.0148	526.92	0.473
526.93	0.0172	526.93	0.0165	527.308	0.25	526.93	0.332	526.93	9.46e-05	526.93	0.474
526.93	0.0188	526.93	0.006	527.312	0.0463	526.93	0.262	526.93	0.00393	526.93	0.288
526.94	0.00433	526.94	0.0143	527.317	0	526.94	0.214	526.94	0.00161	526.94	0.35
526.94	0.0117	526.94	0.0293	527.331	0	526.94	0.127	526.94	0.00189	526.94	0.352
526.95	0.0143	526.95	0.00675	527.336	0.0324	526.95	0.123	526.95	0.000851	526.95	0.352
526.95	0.0149	526.95	0.00124	527.34	0.134	526.95	0.0272	526.95	0.00175	526.95	0.249
526.96	0.00395	526.96	0	527.345	0	526.96	0.0196	526.96	0.0113	526.96	0.202
526.96	0.00395	526.96	0	527.35	0	526.96	0.0278	526.96	0.00799	526.96	0.0993
526.97	0.00347	526.97	0.000248	527.354	0.074	526.97	0.0381	526.97	0.0103	526.97	0.0943
526.97	0.00103	526.97	0.00235	527.359	0.037	526.97	0.018	526.97	0.00908	526.97	0.0782
526.97	0.00964	526.97	0.00111	527.364	0.194	526.97	0.00599	526.97	0.00336	526.97	0.0999
526.98	0.00991	526.98	0.00124	527.369	0.116	526.98	0.00409	526.98	0.000662	526.98	0.0402
526.98	0.00487	526.98	0.00514	527.373	0.153	526.98	0.0166	526.98	0.00303	526.98	0.0214
526.99	0.00671	526.99	0.00507	527.378	0.037	526.99	0.0493	526.99	0.00071	526.99	0.0427
526.99	0.00596	526.99	0.00303	527.383	0	526.99	0.0335	526.99	0	526.99	0.0129
527	0.00157	527	0.00835	527.387	0.106	527	0.0163	527	9.46e-05	527	0.00283
527	0.00179	527	0.00452	527.392	0.25	527	0.00599	527	0.00175	527	0.021
527.01	0.000487	527.01	0.00204	527.397	0	527.01	0.0289	527.01	0	527.01	0.0295
527.01	0	527.01	0.00111	527.402	0	527.01	0.0425	527.01	0.00184	527.01	0
527.02	0.00282	527.02	0	527.406	0.0324	527.02	0.024	527.02	0.000568	527.02	0.0113
527.02	0.00125	527.02	0.00285	527.411	0.56	527.02	0.0177	527.02	0.00634	527.02	0.0883
527.03	0.0187	527.03	0.00118	527.416	0.074	527.03	0.0229	527.03	0.00241	527.03	0.00817
527.03	0.00883	527.03	0.00192	527.42	0	527.03	0.00926	527.03	0.000615	527.03	0.0129
527.04	0.0133	527.04	0.00804	527.425	0.185	527.04	0.0264	527.04	0.00189	527.04	0.0537
527.04	0.000379	527.04	0.00111	527.43	0	527.04	0.0458	527.04	0.00184	527.04	0.0782
527.04	0.00168	527.04	0.00254	527.434	0.116	527.04	0.0286	527.04	0.00927	527.04	0.0145
527.05	0.00439	527.05	0.0125	527.439	0.324	527.05	0.0463	527.05	0.00605	527.05	0.0113
527.05	0.0135	527.05	0.0101	527.444	0.463	527.05	0.0311	527.05	0.00553	527.05	0.0107
527.06	0.00818	527.06	0.0156	527.448	0	527.06	0.0392	527.06	0.00828	527.06	0.0371
527.06	0.014	527.06	0.00662	527.453	0.167	527.06	0.0469	527.06	0.00426	527.06	0.0474
527.07	0.00498	527.07	0.00495	527.458	0.532	527.07	0.0109	527.07	0.00284	527.07	0.0148
527.07	0.00466	527.07	0.00774	527.463	0.0925	527.07	0.00708	527.07	0.0157	527.07	0.0145
527.08	0.00731	527.08	0.00198	527.467	0.245	527.08	0.00953	527.08	0.0178	527.08	0.0207
527.08	0.00942	527.08	0.00186	527.472	0.0694	527.08	0.0458	527.08	0.00809	527.08	0.00974
527.09	0.00498	527.09	0.00736	527.477	0	527.09	0.0624	527.09	0.00445	527.09	0.0207
527.09	0.00401	527.09	0.006	527.481	0.0925	527.09	0.0452	527.09	0.00818	527.09	0.049
527.1	0.0147	527.1	0.00272	527.486	0.102	527.1	0.0275	527.1	0.0132	527.1	0.00408
527.1	0.00514	527.1	0.0123	527.491	0.125	527.1	0.0981	527.1	0.00473	527.1	0.0239
527.11	0.016	527.11	0.0166	527.495	0.0185	527.11	0.0379	527.11	0.0052	527.11	0.00503
527.11	0.0178	527.11	0.00631	527.5	0	527.11	0.0147	527.11	0.00246	527.11	0.00754
527.12	0.0108	527.12	0.00359	527.505	0.162	527.12	0.0248	527.12	0.00326	527.12	0.00911
527.12	0.00568	527.12	0	527.51	0.125	527.12	0.033	527.12	0.00913	527.12	0.00471
527.12	0.00671	527.12	0.000681	527.514	0	527.12	0.0782	527.12	0.00298	527.12	0.00597
527.13	0.00552	527.13	0.00786	527.519	0	527.13	0.04	527.13	0.00132	527.13	0.0512
527.13	0.00222	527.13	0.00347	527.524	0.143	527.13	0.0109	527.13	0.0088	527.13	0.00157
527.14	0.00985	527.14	0.00142	527.528	0.00925	527.14	0.018	527.14	0.00322	527.14	0
527.14	0.00628	527.14	0.00928	527.533	0	527.14	0.0221	527.14	0.00208	527.14	0.039
527.15	0.00336	527.15	0.0209	527.557	0	527.15	0.0286	527.15	0.011	527.15	0.0518
527.15	0.00558	527.15	0.00476	527.561	0.0324	527.15	0.0286	527.15	0.00293	527.15	0.0276
527.16	0.00428	527.16	0.00248	527.566	0.0648	527.16	0.0202	527.16	0.00222	527.16	0.0123
527.16	0.00455	527.16	0.00854	527.571	0	527.16	0.0144	527.16	0.00322	527.16	0.0286
527.17	0.00953	527.17	0.00427	527.575	0	527.17	0.0311	527.17	0.00218	527.17	0.0141
527.17	0.00368	527.17	0.00229	527.58	0.171	527.17	0.0106	527.17	0.00322	527.17	0.000314
527.18	0.00244	527.18	0.00192	527.585	0.12	527.18	0.00572	527.18	0.0087	527.18	0.027
527.18	0.0102	527.18	0.01	527.59	0	527.18	0.0049	527.18	0.0155	527.18	0.0273
527.19	0.00888	527.19	0.0255	527.636	0	527.19	0.00872	527.19	0.00922	527.19	0.0148
527.19	0.000217	527.19	0.00606	527.641	0.074	527.19	0.0117	527.19	0.00733	527.19	0.0126
527.2	0.0154	527.2	0.0174	527.646	0.296	527.2	0.0291	527.2	0.00525	527.2	0.039
527.2	0.0135	527.2	0.00563	527.651	0.0879	527.2	0.0629	527.2	0.00355	527.2	0.0939
527.2	0.0102	527.2	0.0197	527.655	0	527.2	0.0684	527.2	0.000237	527.2	0.103
527.21	0.0238	527.21	0.00916	527.679	0	527.21	0.0212	527.21	0.00175	527.21	0.0609
527.21	0.0104	527.21	0.0149	527.683	0.0925	527.21	0.0526	527.21	0.0126	527.21	0.0666
527.22	0.00953	527.22	0.013	527.688	0.12	527.22	0.122	527.22	0.0131	527.22	0.14
527.22	0.0208	527.22	0.0229	527.693	0	527.22	0.0526	527.22	0.0144	527.22	0.0858
527.23	0.0225	527.23	0.0282	527.698	0.037	527.23	0.0588	527.23	0.0259	527.23	0.24
527.23	0.0386	527.23	0.021	527.702	0.074	527.23	0.124	527.23	0.039	527.23	0.216
527.24	0.057	527.24	0.048	527.707	0.111	527.24	0.159	527.24	0.0439	527.24	0.197
527.24	0.0575	527.24	0.0327	527.712	0.0787	527.24	0.287	527.24	0.0362	527.24	0.294
527.25	0.0847	527.25	0.0219	527.716	0	527.25	0.22	527.25	0.0363	527.25	0.414
527.25	0.0662	527.25	0.0235	527.721	0.0972	527.25	0.211	527.25	0.0227	527.25	0.378
527.26	0.0277	527.26	0.0215	527.726	0.0185	527.26	0.209	527.26	0.0313	527.26	0.411
527.26	0.0465	527.26	0.0129	527.731	0.139	527.26	0.217	527.26	0.0307	527.26	0.488
527.27	0.0549	527.27	0.0154	527.735	0.12	527.27	0.0733	527.27	0.0247	527.27	0.658
527.27	0.0483	527.27	0.0212	527.74	0	527.27	0.0787	527.27	0.0147	527.27	0.402
527.28	0.0253	527.28	0.0334	527.745	0.0185	527.28	0.0501	527.28	0.00506	527.28	0.392
527.28	0.0106	527.28	0.0106	527.749	0.074	527.28	0.132	527.28	0.00147	527.28	0.251
527.28	0.00861	527.28	0.00495	527.754	0.0787	527.28	0.0558	527.28	0.00208	527.28	0.0886
527.29	0.00341	527.29	0.00235	527.759	0.111	527.29	0.0259	527.29	0.00544	527.29	0.152
527.29	0.00985	527.29	0.00588	527.763	0	527.29	0.0321	527.29	0.000993	527.29	0.136
527.3	0.0046	527.3	0.000186	527.806	0	527.3	0.0109	527.3	0.00809	527.3	0.0811
527.3	0.00189	527.3	0.0132	527.811	0.0139	527.3	0.0109	527.3	0.00544	527.3	0.0855
527.31	0.00942	527.31	0.0139	527.815	0.0879	527.31	0.0232	527.31	0.00568	527.31	0.0481
527.31	0.00422	527.31	0.000743	527.82	0	527.31	0.00763	527.31	0.00572	527.31	0.0474
527.32	0.00736	527.32	0.00656	527.853	0	527.32	0.0158	527.32	0.00166	527.32	0.0185
527.32	0.00525	527.32	0.000681	527.857	0.0602	527.32	0.0343	527.32	0.00634	527.32	0.0173
527.33	0.0078	527.33	0.00495	527.862	0.352	527.33	0.0101	527.33	0.00487	527.33	0.0167
527.33	0.00179	527.33	0.00705	527.867	0	527.33	0.0117	527.33	0.00132	527.33	0.0396
527.34	0.00807	527.34	0.000743	527.89	0	527.34	0.0136	527.34	0.000568	527.34	0.0336
527.34	0.0123	527.34	0.006	527.895	0.0463	527.34	0.0188	527.34	0.000615	527.34	0.0374
527.35	0.00319	527.35	0.00532	527.9	0.0463	527.35	0.00436	527.35	0.000615	527.35	0.0123
527.35	0.011	527.35	0.00538	527.904	0	527.35	0.0166	527.35	0.0018	527.35	0.00126
527.35	0.01	527.35	0.00501	527.914	0	527.35	0.0226	527.35	0.000237	527.35	0.0456
527.36	0.00298	527.36	0.000186	527.919	0.606	527.36	0.0242	527.36	0.00667	527.36	0.0066
527.36	0.00108	527.36	0	527.923	0.407	527.36	0.0234	527.36	0.00705	527.36	0.0044
527.37	0.000325	527.37	0.00309	527.928	0.0509	527.37	0.0297	527.37	0.000615	527.37	0.0104
527.37	0	527.37	0.00415	527.933	0.204	527.37	0.003	527.37	0.00397	527.37	0.0167
527.38	0.000975	527.38	0.00433	527.937	0	527.38	0	527.38	0.00468	527.38	0.0022
527.38	0.00162	527.38	0.00155	527.97	0	527.38	0.0079	527.38	0.00109	527.38	0.00785
527.39	0.00428	527.39	0.00786	527.975	0.0509	527.39	0.0253	527.39	0.00194	527.39	0.028
527.39	0.000975	527.39	0.00495	527.98	0.268	527.39	0.00763	527.39	9.46e-05	527.39	0.028
527.4	0.00114	527.4	0.000186	527.984	0.0185	527.4	0.0169	527.4	0.0061	527.4	0.0116
527.4	0.00763	527.4	0.00786	527.989	0.13	527.4	0.00654	527.4	0.0053	527.4	0.0179
527.41	0.00536	527.41	0.0227	527.994	0.0509	527.41	0.0112	527.41	0.00984	527.41	0.0182
527.41	0.000379	527.41	0.0138	527.999	0.0602	527.41	0.024	527.41	0.00771	527.41	0.0468
527.42	0.00893	527.42	0.00452	528.003	0.0555	527.42	0.0651	527.42	0.0118	527.42	0.0396
527.42	0.00374	527.42	0.0166	528.008	0.0555	527.42	0.0482	527.42	0.00714	527.42	0.049
527.43	0.00157	527.43	0.00532	528.013	0.0648	527.43	0.0112	527.43	0.00397	527.43	0.178
527.43	0.0072	527.43	0.00842	528.017	0.102	527.43	0.000545	527.43	0.00156	527.43	0.145
527.43	0.0394	527.43	0.011	528.022	0	527.43	0.0131	527.43	0.0147	527.43	0.0675
527.44	0.0809	527.44	0.00668	528.032	0	527.44	0.0262	527.44	0.0153	527.44	0.0182
527.44	0.0792	527.44	0.0228	528.036	0.25	527.44	0.0586	527.44	0.0171	527.44	0.0999
527.45	0.0689	527.45	0.0175	528.041	0.074	527.45	0.0676	527.45	0.0151	527.45	0.0503
527.45	0.0519	527.45	0.022	528.046	0	527.45	0.116	527.45	0.00979	527.45	0.038
527.46	0.054	527.46	0.0254	528.05	0.0972	527.46	0.189	527.46	0.00416	527.46	0.017
527.46	0.0885	527.46	0.0131	528.055	0	527.46	0.196	527.46	0.00213	527.46	0.00126
527.47	0.0443	527.47	0.00934	528.06	0.0278	527.47	0.149	527.47	0.00175	527.47	0.0276
527.47	0.0759	527.47	0.0132	528.064	0.268	527.47	0.0646	527.47	0.0061	527.47	0.0157
527.48	0.0318	527.48	0.00606	528.069	0.0879	527.48	0.0643	527.48	0.0044	527.48	0.0267
527.48	0.0209	527.48	0.00823	528.074	0	527.48	0.0267	527.48	0.00322	527.48	0.0132
527.49	0.0168	527.49	0.00637	528.125	0	527.49	0.0665	527.49	0.0117	527.49	0.0283
527.49	0.028	527.49	0.00854	528.13	0.0463	527.49	0.0637	527.49	0.00161	527.49	0.0396
527.5	0.00487	527.5	0.0157	528.135	0.0694	527.5	0.0716	527.5	0.00166	527.5	0.0135
527.5	0.00384	527.5	0.00248	528.14	0.0925	527.5	0.0831	527.5	0.00615	527.5	0.0135
527.51	0.00352	527.51	0.0021	528.144	0	527.51	0.0793	527.51	0.00937	527.51	0.0364
527.51	0.00747	527.51	0.00241	528.149	0.0972	527.51	0.0528	527.51	0.0106	527.51	0.0248
527.51	0.00282	527.51	0.00551	528.154	0.162	527.51	0.0564	527.51	0.00322	527.51	0.0471
527.52	0.00352	527.52	0.00371	528.158	0	527.52	0.0144	527.52	0.000142	527.52	0.0399
527.52	0.00411	527.52	0.00817	528.163	0.0879	527.52	0.00981	527.52	0.00109	527.52	0.0506
527.53	0.00092	527.53	0.0212	528.168	0.0879	527.53	0.00354	527.53	0.00941	527.53	0.0763
527.53	0.00195	527.53	0.0112	528.173	0.037	527.53	0.00844	527.53	0.00506	527.53	0.0223
527.54	0.00476	527.54	0.0132	528.177	0.102	527.54	0.0153	527.54	0.00927	527.54	0.0286
527.54	0.00103	527.54	0.00526	528.182	0	527.54	0.0242	527.54	0.00662	527.54	0.0264
527.55	5.41e-05	527.55	0.0145	528.187	0.139	527.55	0.0221	527.55	0.00634	527.55	0.0418
527.55	0.00466	527.55	0.00959	528.191	0	527.55	0.0204	527.55	0.0079	527.55	0.0525
527.56	0.011	527.56	0.0387	528.206	0	527.56	0.0349	527.56	0.0382	527.56	0.0776
527.56	0.00585	527.56	0.0621	528.21	0.208	527.56	0.0801	527.56	0.0912	527.56	0.167
527.57	0.0141	527.57	0.101	528.215	0.222	527.57	0.148	527.57	0.0752	527.57	0.16
527.57	0.0178	527.57	0.0732	528.22	0	527.57	0.117	527.57	0.0812	527.57	0.197
527.58	0.0146	527.58	0.064	528.229	0	527.58	0.0539	527.58	0.0762	527.58	0.144
527.58	0.00937	527.58	0.065	528.234	0.0925	527.58	0.0926	527.58	0.0665	527.58	0.177
527.59	0.0128	527.59	0.052	528.238	0.0879	527.59	0.0441	527.59	0.0582	527.59	0.206
527.59	0.0106	527.59	0.036	528.243	0.0555	527.59	0.0395	527.59	0.0695	527.59	0.168
527.59	0.0154	527.59	0.0495	528.248	0	527.59	0.108	527.59	0.0555	527.59	0.0895
527.6	0.00482	527.6	0.0544	528.253	0.444	527.6	0.0648	527.6	0.018	527.6	0.179
527.6	0.00249	527.6	0.0256	528.257	0.963	527.6	0.0586	527.6	0.0191	527.6	0.088
527.61	0.000108	527.61	0.0039	528.262	0.315	527.61	0.0262	527.61	0.012	527.61	0.109
527.61	0.00103	527.61	0.00415	528.267	0	527.61	0.0136	527.61	0.0176	527.61	0.0986
527.62	0.00347	527.62	0.00285	528.285	0	527.62	0.00817	527.62	0.00568	527.62	0.0493
527.62	0.00617	527.62	0.00173	528.29	0.037	527.62	0.00109	527.62	0.000284	527.62	0.0207
527.63	0.0133	527.63	0.00167	528.295	0.227	527.63	0.003	527.63	0	527.63	0.0814
527.63	0.0235	527.63	0.0128	528.3	0.352	527.63	0.0417	527.63	0.00326	527.63	0.0553
527.64	0.0497	527.64	0.0334	528.304	0.0602	527.64	0.0297	527.64	0.00147	527.64	0.0116
527.64	0.0777	527.64	0.0228	528.309	0.287	527.64	0.00926	527.64	0.00828	527.64	0.000314
527.65	0.0381	527.65	0.0156	528.314	0	527.65	0.021	527.65	0.00837	527.65	0
527.65	0.0424	527.65	0.0261	528.323	0	527.65	0.0618	527.65	0.00189	527.65	0.00691
527.66	0.0632	527.66	0.0179	528.328	0.0555	527.66	0.104	527.66	0.00658	527.66	0.17
527.66	0.0538	527.66	0.0153	528.332	0.0648	527.66	0.0994	527.66	0.00203	527.66	0.0239
527.67	0.0555	527.67	0.0103	528.337	0.116	527.67	0.0436	527.67	9.46e-05	527.67	0.00691
527.67	0.0292	527.67	0.0149	528.342	0.19	527.67	0.0395	527.67	0.00913	527.67	0
527.67	0.0254	527.67	0.0111	528.347	0	527.67	0.142	527.67	0.00705	527.67	0.0189
527.68	0.0213	527.68	0.0199	528.361	0	527.68	0.0703	527.68	0.00449	527.68	0.0145
527.68	0.0158	527.68	0.0117	528.365	0.0648	527.68	0.0313	527.68	0.0027	527.68	0.0132
527.69	0.0142	527.69	0.00514	528.37	0.125	527.69	0.021	527.69	0.00388	527.69	0.0412
527.69	0.00471	527.69	0.00972	528.375	0.0185	527.69	0.0139	527.69	0.00241	527.69	0.0101
527.7	0.0059	527.7	0.00248	528.38	0	527.7	0.00545	527.7	0.000378	527.7	0.022
527.7	0.00162	527.7	0.00743	528.412	0	527.7	0.00191	527.7	0.00889	527.7	0.0185
527.71	0.0013	527.71	0.00743	528.417	0.504	527.71	0	527.71	0.00374	527.71	0.0569
527.71	0.000108	527.71	0.00105	528.422	0.0833	527.71	0.00463	527.71	0.00246	527.71	0.0346
527.72	0.00206	527.72	0.00415	528.427	0.106	527.72	0.0316	527.72	0.0146	527.72	0.0333
527.72	0.0135	527.72	0.00538	528.431	0	527.72	0.0191	527.72	0.0126	527.72	0.0204
527.73	0.0288	527.73	0.0124	528.436	0.037	527.73	0.0221	527.73	0.0122	527.73	0.00848
527.73	0.0332	527.73	0.0145	528.441	0.315	527.73	0.0172	527.73	0.00691	527.73	0.0456
527.74	0.0195	527.74	0.027	528.445	0.0602	527.74	0.0763	527.74	0.00175	527.74	0.0748
527.74	0.0159	527.74	0.0213	528.45	0	527.74	0.039	527.74	0.00814	527.74	0.0493
527.74	0.03	527.74	0.0331	528.455	0	527.74	0.113	527.74	0.0121	527.74	0.0452
527.75	0.0296	527.75	0.0201	528.46	0.139	527.75	0.0395	527.75	0.013	527.75	0.0317
527.75	0.0296	527.75	0.0137	528.464	0.0925	527.75	0.0858	527.75	0.0131	527.75	0.00848
527.76	0.0136	527.76	0.00873	528.469	0.157	527.76	0.0779	527.76	0.00941	527.76	0.06
527.76	0.00417	527.76	0.0101	528.474	0	527.76	0.104	527.76	0.00203	527.76	0.102
527.77	0.00975	527.77	0.00421	528.478	0.106	527.77	0.0341	527.77	0.00052	527.77	0.0569
527.77	0.00769	527.77	0.0065	528.483	0.0833	527.77	0.00899	527.77	0.00639	527.77	0.0264
527.78	0.00439	527.78	0.012	528.488	0.0879	527.78	0.0245	527.78	0.00553	527.78	0.0157
527.78	0.000975	527.78	0.00309	528.492	0.217	527.78	0.012	527.78	0.00799	527.78	0.0254
527.79	0.00119	527.79	0.00272	528.497	0.0185	527.79	0.0128	527.79	0.00506	527.79	0.00628
527.79	0.00493	527.79	0.000186	528.502	0.153	527.79	0.0163	527.79	0.000899	527.79	0.00283
527.8	0.002	527.8	0.00229	528.506	0.0694	527.8	0.0174	527.8	0.00227	527.8	0.0123
527.8	0.00476	527.8	0.0013	528.511	0	527.8	0.00872	527.8	0.00052	527.8	0.0185
527.81	0.00303	527.81	0.0013	528.53	0	527.81	0.00109	527.81	0.00412	527.81	0.0773
527.81	0.0013	527.81	0.000124	528.535	0.18	527.81	0.015	527.81	0.00199	527.81	0.0449
527.82	0.00309	527.82	0.00644	528.539	0.324	527.82	0.0793	527.82	0.00147	527.82	0.00408
527.82	0.00363	527.82	0.00365	528.544	0.0648	527.82	0.0324	527.82	0.00156	527.82	0.00377
527.82	0.00319	527.82	0.000309	528.549	0.176	527.82	0.00844	527.82	0.00293	527.82	0.00346
527.83	0.0091	527.83	0.00365	528.554	0.0416	527.83	0.00518	527.83	0.00307	527.83	0.00597
527.83	0.00563	527.83	0.0106	528.558	0	527.83	0.0163	527.83	0.00412	527.83	0.0195
527.84	0.0123	527.84	0.0237	528.563	0.0278	527.84	0.00327	527.84	0.00203	527.84	0.021
527.84	0.00947	527.84	0.0199	528.568	0.0787	527.84	0.0311	527.84	0.00137	527.84	0.00911
527.85	0.0203	527.85	0.0187	528.572	0	527.85	0.0616	527.85	0.00222	527.85	0.0104
527.85	0.0245	527.85	0.022	528.577	0.0879	527.85	0.073	527.85	0.0044	527.85	0.00848
527.86	0.029	527.86	0.00959	528.582	0.0555	527.86	0.0774	527.86	0.00364	527.86	0.00754
527.86	0.0217	527.86	0.00297	528.587	0.0972	527.86	0.0523	527.86	0.00591	527.86	0.0258
527.87	0.0316	527.87	0.000495	528.591	0.0694	527.87	0.0436	527.87	0.0111	527.87	0.0572
527.87	0.0187	527.87	0.0226	528.596	0.0463	527.87	0.0302	527.87	0.00624	527.87	0.0377
527.88	0.0126	527.88	0.0135	528.601	0	527.88	0.0452	527.88	0.018	527.88	0.0302
527.88	0.00774	527.88	0.00656	528.605	0	527.88	0.085	527.88	0.0105	527.88	0.0129
527.89	0.0152	527.89	0.0155	528.61	0.116	527.89	0.0795	527.89	0.0131	527.89	0.114
527.89	0.0192	527.89	0.0488	528.615	0.074	527.89	0.0648	527.89	0.023	527.89	0.0968
527.9	0.0124	527.9	0.068	528.619	0.111	527.9	0.0885	527.9	0.0549	527.9	0.182
527.9	0.0052	527.9	0.0598	528.624	0.296	527.9	0.0689	527.9	0.0907	527.9	0.294
527.9	0.0124	527.9	0.0898	528.629	0.324	527.9	0.0888	527.9	0.0584	527.9	0.216
527.91	0.0208	527.91	0.056	528.634	0.0555	527.91	0.0667	527.91	0.0567	527.91	0.162
527.91	0.0274	527.91	0.0722	528.638	0	527.91	0.0553	527.91	0.0434	527.91	0.169
527.92	0.0117	527.92	0.0574	528.643	0.0879	527.92	0.0962	527.92	0.0776	527.92	0.161
527.92	0.00395	527.92	0.0231	528.648	0.0833	527.92	0.0997	527.92	0.0757	527.92	0.139
527.93	0.0112	527.93	0.0225	528.652	0.106	527.93	0.073	527.93	0.0399	527.93	0.14
527.93	0.0046	527.93	0.0149	528.657	0	527.93	0.124	527.93	0.0219	527.93	0.102
527.94	0.000379	527.94	0.0244	528.662	0	527.94	0.12	527.94	0.0133	527.94	0.132
527.94	0	527.94	0.00848	528.667	0.125	527.94	0.0975	527.94	0.00506	527.94	0.0512
527.95	0.00065	527.95	0.00266	528.671	0.111	527.95	0.0523	527.95	0.0079	527.95	0.0132
527.95	0.00119	527.95	0.0116	528.676	0	527.95	0.0183	527.95	0.00274	527.95	0.0239
527.96	0.00189	527.96	0.00384	528.709	0	527.96	0.0433	527.96	0.000189	527.96	0.0512
527.96	0.00525	527.96	0.000248	528.714	0.199	527.96	0.0248	527.96	0.00166	527.96	0.0298
527.97	0.00655	527.97	0.00173	528.718	0.13	527.97	0.0158	527.97	0.00317	527.97	0.0254
527.97	0.00758	527.97	0.0073	528.723	0.171	527.97	0.00844	527.97	0.00213	527.97	0.0116
527.98	0.0233	527.98	0.0122	528.728	0.19	527.98	0.00136	527.98	0.00132	527.98	0.00189
527.98	0.025	527.98	0.0136	528.732	0.139	527.98	0.00926	527.98	0.00213	527.98	0.00754
527.98	0.0284	527.98	0.0222	528.737	0.5	527.98	0.0158	527.98	0.0102	527.98	0.0066
527.99	0.0236	527.99	0.0195	528.742	0.0555	527.99	0.0586	527.99	0.00147	527.99	0.000628
527.99	0.00937	527.99	0.0113	528.746	0.0694	527.99	0.0834	527.99	0	527.99	0.00189
528	0.0117	528	0.00959	528.751	0.222	528	0.0727	528	0	528	0.022
528	0.00915	528	0.00928	528.756	0.0231	528	0.0357	528	0.000568	528	0.00911
528.01	0.0138	528.01	0.015	528.761	0.0139	528.01	0.0425	528.01	0.00255	528.01	0.0355
528.01	0.0184	528.01	0.0239	528.765	0.0879	528.01	0.0253	528.01	0.00137	528.01	0.0748
528.02	0.00818	528.02	0.0217	528.77	0.227	528.02	0.00463	528.02	0.000142	528.02	0.0374
528.02	0.00444	528.02	0.00427	528.775	0.245	528.02	0.0422	528.02	0	528.02	0.00408
528.03	0.00504	528.03	0.00408	528.779	0.0972	528.03	0.015	528.03	0.00104	528.03	0.00911
528.03	0.0078	528.03	0.011	528.784	0	528.03	0.00681	528.03	0.0053	528.03	0.00911
528.04	0.025	528.04	0.00309	528.831	0	528.04	0.0725	528.04	0.00208	528.04	0.00566
528.04	0.0152	528.04	0.00879	528.836	0.0185	528.04	0.0548	528.04	0.00184	528.04	0.00346
528.05	0.0194	528.05	0.017	528.841	0.264	528.05	0.0488	528.05	0.00232	528.05	0.0386
528.05	0.013	528.05	0.00749	528.845	0.0185	528.05	0.0921	528.05	0.000237	528.05	0.0135
528.06	0.00563	528.06	0.0039	528.85	0.0879	528.06	0.101	528.06	0	528.06	0.0141
528.06	0.00937	528.06	0.00712	528.855	0.0925	528.06	0.0395	528.06	0	528.06	0.0226
528.06	0.00845	528.06	0.00099	528.86	0.0231	528.06	0.0436	528.06	0.000473	528.06	0.00251
528.07	0.00282	528.07	0.00501	528.864	0	528.07	0.0242	528.07	0.00426	528.07	0
528.07	0.00834	528.07	0.00736	528.869	0.0324	528.07	0.00953	528.07	0.0018	528.07	0.00974
528.08	0.0108	528.08	0.00365	528.874	0.143	528.08	0.0381	528.08	0.00166	528.08	0.0675
528.08	0.0072	528.08	0.00124	528.878	0.074	528.08	0.0556	528.08	0.00336	528.08	0.0292
528.09	0.00309	528.09	0.000124	528.883	0.301	528.09	0.0466	528.09	0.00284	528.09	0.0355
528.09	0.00379	528.09	0.00198	528.888	0.361	528.09	0.0291	528.09	0.00279	528.09	0.0239
528.1	0.00325	528.1	0.00248	528.892	0.125	528.1	0.0242	528.1	0.00132	528.1	0.00785
528.1	0.00384	528.1	0.00118	528.897	0.0324	528.1	0.00627	528.1	0.00993	528.1	0.0468
528.11	0.00617	528.11	0.000371	528.902	0	528.11	0.0174	528.11	0.0026	528.11	0.022
528.11	0.00168	528.11	0.00439	528.911	0	528.11	0.0131	528.11	0.00927	528.11	0.00157
528.12	0.00254	528.12	0.000928	528.916	0.0463	528.12	0.00735	528.12	0.0018	528.12	0.0295
528.12	0.00433	528.12	0.000495	528.921	0.412	528.12	0.0294	528.12	0.00052	528.12	0.0691
528.13	0.000758	528.13	0.000557	528.925	0.139	528.13	0.0117	528.13	0.00237	528.13	0.0452
528.13	0.000217	528.13	6.19e-05	528.93	0.0139	528.13	0.0253	528.13	0.000378	528.13	0.0264
528.14	0.00092	528.14	0.00495	528.935	0.0972	528.14	0.0128	528.14	0	528.14	0.0123
528.14	0.000108	528.14	0.00606	528.939	0.171	528.14	0.0153	528.14	0	528.14	0.0245
528.14	0.00108	528.14	0.00186	528.944	0.305	528.14	0.0226	528.15	0.000993	528.14	0.0641
528.15	0.00298	528.15	0.00161	528.949	0.0925	528.15	0.00708	528.15	0.00255	528.15	0.0437
528.15	0.00065	528.15	0.000804	528.954	0.125	528.15	0.00354	528.16	0.00482	528.15	0.000628
528.16	0	528.16	0.000371	528.958	0.102	528.16	0.00735	528.16	0.000899	528.16	0.00974
528.16	0	528.16	0.00291	528.963	0.13	528.16	0.0332	528.17	0.00487	528.16	0.0141
528.17	0.00227	528.17	0.00334	528.968	0.134	528.17	0.015	528.17	0.00241	528.17	0.00754
528.17	0.00206	528.17	0.00099	528.972	0.0925	528.17	0.018	528.18	0.00137	528.17	0.0066
528.18	0.00206	528.18	0.00167	528.977	0.231	528.18	0.0144	528.18	0.00151	528.18	0.0192
528.18	0.00184	528.18	0.00111	528.982	0.0463	528.18	0.00245	528.19	0.00587	528.18	0.00566
528.19	0.00357	528.19	0.00111	528.987	0.282	528.19	0.0133	528.19	0.00577	528.19	0.0107
528.19	0.00249	528.19	0.000124	528.991	0.106	528.19	0.0245	528.2	0.00232	528.19	0.0195
528.2	0.00309	528.2	0.000681	528.996	0.148	528.2	0.024	528.2	0.00412	528.2	0.0229
528.2	0.00233	528.2	0.00588	529.001	0	528.2	0.0161	528.21	0.0104	528.2	0.0399
528.21	0.00384	528.21	0.0091	529.005	0.0925	528.21	0.0251	528.21	0.0052	528.21	0.0616
528.21	0.00466	528.21	0.00328	529.01	0.0139	528.21	0.0548	528.21	0.0118	528.21	0.06
528.21	0.011	528.21	0.0186	529.015	0.43	528.21	0.073	528.22	0.0285	528.21	0.0386
528.22	0.0179	528.22	0.0112	529.019	0.0648	528.22	0.0665	528.22	0.0343	528.22	0.1
528.22	0.0387	528.22	0.0118	529.024	0	528.22	0.105	528.23	0.0386	528.22	0.179
528.23	0.0562	528.23	0.0496	529.034	0	528.23	0.118	528.23	0.0435	528.23	0.168
528.23	0.0475	528.23	0.056	529.038	0.0972	528.23	0.122	528.24	0.0233	528.23	0.151
528.24	0.0567	528.24	0.0497	529.043	0.389	528.24	0.0534	528.24	0.0506	528.24	0.151
528.24	0.0524	528.24	0.05	529.048	0.0787	528.24	0.0943	528.25	0.0335	528.24	0.155
528.25	0.044	528.25	0.0337	529.052	0.102	528.25	0.198	528.25	0.0407	528.25	0.169
528.25	0.0321	528.25	0.0218	529.057	0.0879	528.25	0.177	528.26	0.0355	528.25	0.131
528.26	0.0265	528.26	0.023	529.062	0	528.26	0.269	528.26	0.0221	528.26	0.0496
528.26	0.0265	528.26	0.0259	529.067	0.0879	528.26	0.105	528.27	0.014	528.26	0.126
528.27	0.0254	528.27	0.036	529.071	0.0324	528.27	0.0825	528.27	0.0149	528.27	0.275
528.27	0.00655	528.27	0.0405	529.076	0.0648	528.27	0.0575	528.28	0.0127	528.27	0.268
528.28	0.000812	528.28	0.0288	529.081	0.139	528.28	0.0373	528.28	0.00544	528.28	0.128
528.28	0.00596	528.28	0.0121	529.085	0	528.28	0.0302	528.29	0.00393	528.28	0.109
528.29	0.0113	528.29	0.0086	529.09	0.176	528.29	0.0256	528.29	0.00213	528.29	0.06
528.29	0.0098	528.29	0.0091	529.095	0.0648	528.29	0.012	528.29	0.00478	528.29	0.0848
528.29	0.0112	528.29	0.0103	529.1	0.0416	528.29	0.012	528.3	0.00643	528.29	0.06
528.3	0.0104	528.3	0.00402	529.104	0.153	528.3	0.0512	528.3	0.00194	528.3	0.0157
528.3	0.00276	528.3	0.00254	529.109	0.0972	528.3	0.0449	528.31	9.46e-05	528.3	0.0163
528.31	0.00141	528.31	0.0026	529.114	0	528.31	0.0311	528.31	0	528.31	0.0264
528.31	0.00092	528.31	0.00631	529.123	0	528.31	0.0281	528.32	0.000378	528.31	0.0333
528.32	0.00146	528.32	0.00476	529.128	0.0139	528.32	0.0106	528.32	0.00516	528.32	0.039
528.32	0.00146	528.32	0.000681	529.133	0.333	528.32	0.0311	528.33	0.0097	528.32	0.0185
528.33	0.00119	528.33	0	529.137	0.12	528.33	0.0406	528.33	0.00861	528.33	0.0217
528.33	0.00173	528.33	0	529.142	0.0555	528.33	0.0215	528.34	0.0087	528.33	0.0368
528.34	0.00633	528.34	0.000928	529.147	0.0648	528.34	0.0471	528.34	0.00194	528.34	0.00911
528.34	0.0129	528.34	0.000681	529.151	0.106	528.34	0.0594	528.35	0.00724	528.34	0.00785
528.35	0.00623	528.35	0.00736	529.156	0.102	528.35	0.0343	528.35	0.0026	528.35	0.0157
528.35	0.00818	528.35	0.00637	529.161	0.074	528.35	0.00599	528.36	0.00378	528.35	0.0119
528.36	0.00612	528.36	0.000866	529.165	0.0648	528.36	0.0049	528.36	0.000946	528.36	0.0311
528.36	0.00244	528.36	0.00266	529.17	0	528.36	0.0281	528.37	4.73e-05	528.36	0.0198
528.37	0.000487	528.37	0.00217	529.184	0	528.37	0.0251	528.37	0	528.37	0.0173
528.37	0.00189	528.37	0.00415	529.189	0.0324	528.37	0.0161	528.37	0.00289	528.37	0.00628
528.37	0.00119	528.37	0.00347	529.194	0.074	528.37	0.0199	528.38	0.00322	528.37	0.0151
528.38	0.00845	528.38	0.00303	529.198	0.12	528.38	0.0286	528.38	0.00237	528.38	0.0352
528.38	0.00206	528.38	0.00421	529.203	0.204	528.38	0.0117	528.39	0.00312	528.38	0.0242
528.39	0.00092	528.39	0.00347	529.208	0.324	528.39	0.00735	528.39	0.00203	528.39	0.0368
528.39	0.000162	528.39	0.00798	529.212	0	528.39	0.0155	528.4	0.00222	528.39	0.0478
528.4	0.000108	528.4	0.00161	529.227	0	528.4	0.0155	528.4	0.00104	528.4	0.0248
528.4	0.00336	528.4	0.00285	529.231	0.0185	528.4	0.0144	528.41	0.000237	528.4	0.0336
528.41	0.00493	528.41	0.00501	529.236	0.074	528.41	0.0114	528.41	0.000757	528.41	0.0217
528.41	0.0104	528.41	0.00353	529.241	0.0185	528.41	0.0183	528.42	0.00383	528.41	0.011
528.42	0.00726	528.42	0.00644	529.245	0.074	528.42	0.0144	528.42	0.00251	528.42	0.00943
528.42	0.00947	528.42	0.0073	529.25	0	528.42	0.00844	528.43	0.000899	528.42	0.0239
528.43	0.00271	528.43	0.00489	529.255	0	528.43	0.0049	528.43	0.000946	528.43	0.0223
528.43	0.00211	528.43	0.01	529.26	0.227	528.43	0.0678	528.44	0.00218	528.43	0.0286
528.44	0.00168	528.44	0.00272	529.264	0.194	528.44	0.0624	528.44	0.00601	528.44	0.0317
528.44	0.00233	528.44	0.0039	529.269	0.074	528.44	0.0183	528.45	0.00189	528.44	0.0292
528.45	0.0101	528.45	0.00569	529.274	0.0278	528.45	0.00627	528.45	0.00312	528.45	0.0412
528.45	0.00352	528.45	0.00105	529.278	0.0185	528.45	0.0153	528.45	0.00151	528.45	0.0273
528.45	0.00249	528.45	6.19e-05	529.283	0.074	528.45	0.064	528.46	0.000189	528.45	0.0226
528.46	0.00579	528.46	0.0013	529.288	0	528.46	0.0379	528.46	0.00118	528.46	0.0537
528.46	0.00893	528.46	0.00297	529.297	0	528.46	0.037	528.47	0.00388	528.46	0.0807
528.47	0.0117	528.47	0.00953	529.302	0.393	528.47	0.0153	528.47	0.00388	528.47	0.0264
528.47	0.0116	528.47	0.0102	529.307	0.12	528.47	0.00627	528.48	0.0128	528.47	0.00251
528.48	0.00937	528.48	0.00272	529.311	0.153	528.48	0.00735	528.48	0.00605	528.48	0
528.48	0.0237	528.48	0.00248	529.316	0.241	528.48	0.00708	528.49	0.00482	528.48	0.0135
528.49	0.0202	528.49	0.00916	529.321	0.0555	528.49	0.00981	528.49	0.00818	528.49	0.0192
528.49	0.0233	528.49	0.00712	529.326	0.0648	528.49	0.0049	528.5	0.0118	528.49	0.0163
528.5	0.0188	528.5	0.00118	529.33	0.0509	528.5	0.00354	528.5	0.00601	528.5	0.0286
528.5	0.0151	528.5	0.00817	529.335	0.0555	528.5	0.00817	528.51	0.00114	528.5	0.00503
528.51	0.00439	528.51	0.0228	529.34	0.0648	528.51	0.0114	528.51	0.00118	528.51	0.0044
528.51	0.000379	528.51	0.00712	529.344	0.236	528.51	0.00817	528.52	0.00549	528.51	0.0223
528.52	0.00222	528.52	0.00359	529.349	0.0509	528.52	0.00436	528.52	0.00364	528.52	0.0258
528.52	0.0205	528.52	0.00606	529.354	0	528.52	0.00763	528.53	0.00156	528.52	0.0229
528.53	0.0098	528.53	0.0026	529.359	0.0555	528.53	0.0172	528.53	0.00336	528.53	0.0452
528.53	0.00238	528.53	0.00155	529.363	0.0879	528.53	0.0183	528.53	0.00643	528.53	0.0446
528.53	0.0119	528.53	0.0034	529.368	0	528.53	0.0136	528.54	0.00303	528.53	0.0635
528.54	0.013	528.54	0.00266	529.373	0.12	528.54	0.012	528.54	0.00464	528.54	0.0773
528.54	0.00498	528.54	0.00705	529.377	0.074	528.54	0.0155	528.55	0.00639	528.54	0.0189
528.55	0.00476	528.55	0.00965	529.382	0	528.55	0.0283	528.55	0.0175	528.55	0.0503
528.55	0.0107	528.55	0.015	529.387	0	528.55	0.0327	528.56	0.0152	528.55	0.139
528.56	0.00357	528.56	0.0175	529.391	0.282	528.56	0.0302	528.56	0.0184	528.56	0.131
528.56	0.00368	528.56	0.0224	529.396	0.0324	528.56	0.0417	528.57	0.022	528.56	0.125
528.57	0.00855	528.57	0.0292	529.401	0	528.57	0.04	528.57	0.00993	528.57	0.0826
528.57	0.00558	528.57	0.03	529.41	0	528.57	0.0613	528.58	0.0109	528.57	0.0691
528.58	0.00471	528.58	0.0183	529.415	0.116	528.58	0.033	528.58	0.0061	528.58	0.066
528.58	0.015	528.58	0.0223	529.42	0.194	528.58	0.0539	528.59	0.00818	528.58	0.101
528.59	0.0156	528.59	0.00551	529.424	0.139	528.59	0.0458	528.59	0.00587	528.59	0.0716
528.59	0.00612	528.59	0.00433	529.429	0	528.59	0.0409	528.6	0.00549	528.59	0.0559
528.6	0.00189	528.6	0.0101	529.453	0	528.6	0.0548	528.6	0.00587	528.6	0.106
528.6	0.00552	528.6	0.0158	529.457	0.416	528.6	0.0272	528.61	0.00407	528.6	0.0443
528.61	0.00347	528.61	0.00328	529.462	0.19	528.61	0.00436	528.61	0.00341	528.61	0.0675
528.61	0.000704	528.61	0	529.467	0	528.61	0.0218	528.61	0.00449	528.61	0.055
528.61	0.00152	528.61	0.00186	529.471	0.18	528.61	0.0417	528.62	0.00104	528.61	0.0364
528.62	0.00227	528.62	0.00347	529.476	0.37	528.62	0.0139	528.62	0.00511	528.62	0.0195
528.62	0.00227	528.62	0.00353	529.481	0.106	528.62	0.0147	528.63	0.00341	528.62	0.0179
528.63	0.00774	528.63	0.0013	529.486	0.208	528.63	0.0136	528.63	0.00322	528.63	0.00974
528.63	0.0052	528.63	0.00124	529.49	0	528.63	0.003	528.64	0.00255	528.63	0.0167
528.64	0.00877	528.64	0.00365	529.495	0.13	528.64	0	528.64	0.00445	528.64	0.0434
528.64	0.00942	528.64	0.00402	529.5	0.074	528.64	0.00409	528.65	0.00804	528.64	0.0167
528.65	0.00319	528.65	0.0021	529.505	0.0324	528.65	0.0161	528.65	0.0156	528.65	0.0226
528.65	0.00135	528.65	0.00433	529.509	0.0648	528.65	0.0155	528.66	0.0124	528.65	0.0179
528.66	0.00254	528.66	0.00724	529.514	0.125	528.66	0.00763	528.66	0.00369	528.66	0.0135
528.66	0.00677	528.66	0.0099	529.519	0.375	528.66	0.00763	528.67	0.000284	528.66	0.0107
528.67	0.00265	528.67	0.00953	529.523	0	528.67	0.00844	528.67	0.00222	528.67	0.00503
528.67	0.000433	528.67	0.00879	529.533	0	528.67	0.00572	528.68	0.00147	528.67	0.00628
528.68	0.00482	528.68	0.00396	529.537	0.0787	528.68	0.0133	528.68	0.00237	528.68	0.00754
528.68	0.00812	528.68	0.00198	529.542	0.0555	528.68	0.0155	528.69	0.00156	528.68	0.0214
528.69	0.00439	528.69	0.00483	529.547	0	528.69	0.0106	528.69	0.000426	528.69	0.0446
528.69	0.00065	528.69	0.00984	529.552	0.134	528.69	0.00844	528.69	0.00203	528.69	0.0471
528.69	0.000487	528.69	0.00792	529.556	0	528.69	0.0144	528.7	0.00208	528.69	0.0226
528.7	0.000596	528.7	0.00396	529.561	0	528.7	0.0281	528.7	0.000426	528.7	0.0729
528.7	0.000108	528.7	0.0026	529.566	0.0694	528.7	0.0139	528.71	0.000331	528.7	0.0198
528.71	0.00254	528.71	0.00452	529.57	0.25	528.71	0.0188	528.71	0.000946	528.71	0.0182
528.71	0.00704	528.71	0.00439	529.575	0.167	528.71	0.0245	528.72	0.000189	528.71	0.0616
528.72	0.0133	528.72	0.00384	529.58	0.074	528.72	0.0343	528.72	0.00194	528.72	0.0427
528.72	0.00769	528.72	0.014	529.585	0.116	528.72	0.0136	528.73	0.00199	528.72	0.0434
528.73	0.0112	528.73	0.00774	529.589	0	528.73	0.00872	528.73	0.0036	528.73	0.0572
528.73	0.0121	528.73	0.00501	529.594	0.518	528.73	0.0123	528.74	0.00454	528.73	0.0641
528.74	0.0173	528.74	0.00303	529.599	0.602	528.74	0.0332	528.74	0.00506	528.74	0.0468
528.74	0.0133	528.74	0.00192	529.603	0	528.74	0.0313	528.75	0.0158	528.74	0.0679
528.75	0.0174	528.75	0.0165	529.617	0	528.75	0.0362	528.75	0.0121	528.75	0.0547
528.75	0.0247	528.75	0.0164	529.622	0.0324	528.75	0.0403	528.76	0.0121	528.75	0.0182
528.76	0.0213	528.76	0.00916	529.627	0.074	528.76	0.0665	528.76	0.0187	528.76	0.0424
528.76	0.00834	528.76	0.016	529.632	0	528.76	0.0858	528.77	0.0175	528.76	0.0556
528.77	0.00677	528.77	0.0186	529.636	0	528.77	0.0507	528.77	0.0112	528.77	0.0606
528.77	0.0245	528.77	0.0276	529.641	0.0972	528.77	0.0313	528.77	0.014	528.77	0.0424
528.77	0.0198	528.77	0.014	529.646	0.0648	528.77	0.046	528.78	0.00776	528.77	0.0418
528.78	0.0129	528.78	0.00712	529.65	0.148	528.78	0.0286	528.78	0.00587	528.78	0.0628
528.78	0.00476	528.78	0.00823	529.655	0.0925	528.78	0.0193	528.79	0.00307	528.78	0.071
528.79	0.00119	528.79	0.00476	529.66	0	528.79	0.0528	528.79	0.000473	528.79	0.0478
528.79	0.00352	528.79	0.00278	529.665	0.0648	528.79	0.0458	528.8	0.00132	528.79	0.0503
528.8	0.00314	528.8	0.00433	529.669	0.125	528.8	0.0316	528.8	0.00341	528.8	0.0195
528.8	0.00796	528.8	0.00464	529.674	0.139	528.8	0.0501	528.81	0.00156	528.8	0.0267
528.81	0.00374	528.81	0.00111	529.679	0	528.81	0.0308	528.81	0.00208	528.81	0.0101
528.81	0.00368	528.81	0.00483	529.688	0	528.81	0.00899	528.82	0.00284	528.81	0.00251
528.82	0.00352	528.82	0.00817	529.693	0.0925	528.82	0.00763	528.82	0.0105	528.82	0.00974
528.82	0.00303	528.82	0.0026	529.698	0	528.82	0.0125	528.83	0.00681	528.82	0.131
528.83	0.00439	528.83	0.00173	529.707	0	528.83	0.0172	528.83	0.00624	528.83	0.145
528.83	0.00244	528.83	0.00149	529.712	0.0185	528.83	0.0153	528.84	0.00213	528.83	0.0364
528.84	0.00233	528.84	0.000309	529.716	0.125	528.84	0.0387	528.84	0.00194	528.84	0.00377
528.84	0.00541	528.84	0.000804	529.721	0.231	528.84	0.0204	528.85	0.00184	528.84	0.0327
528.85	0.00195	528.85	0.00161	529.726	0.0602	528.85	0.0169	528.85	0.000378	528.85	0.0336
528.85	0.00276	528.85	0.000371	529.731	0	528.85	0.024	528.85	0	528.85	0.0562
528.85	0.00585	528.85	0.000743	529.735	0	528.85	0.021	528.86	0	528.85	0.0214
528.86	0.00406	528.86	0.000557	529.74	0.0787	528.86	0.0136	528.86	0.00208	528.86	0.022
528.86	0.0013	528.86	6.19e-05	529.745	0.305	528.86	0.024	528.87	0.00535	528.86	0.0214
528.87	0.0013	528.87	0.00347	529.749	0	528.87	0.0223	528.87	0.00695	528.87	0.0232
528.87	0.00363	528.87	0.00489	529.754	0.157	528.87	0.0161	528.88	0.00468	528.87	0.0443
528.88	0.0039	528.88	0.00291	529.759	0.106	528.88	0.00844	528.88	0.00743	528.88	0.0968
528.88	0.00233	528.88	0.006	529.764	0	528.88	0.00817	528.89	0.00781	528.88	0.101
528.89	0.00103	528.89	0.00235	529.768	0.0139	528.89	0.0049	528.89	0.0126	528.89	0.0829
528.89	0.00368	528.89	0.00458	529.773	0.0972	528.89	0.00136	528.9	0.0105	528.89	0.0685
528.9	0.00883	528.9	0.0123	529.778	0	528.9	0.00953	528.9	0.0144	528.9	0.0647
528.9	0.00671	528.9	0.00489	529.792	0	528.9	0.0125	528.91	0.0122	528.9	0.0861
528.91	0.00227	528.91	0.00272	529.797	0.0925	528.91	0.0166	528.91	0.00653	528.91	0.0939
528.91	0.00233	528.91	0.00136	529.801	0.0972	528.91	0.0338	528.92	0.00402	528.91	0.118
528.92	0.0102	528.92	0.00551	529.806	0	528.92	0.0428	528.92	0.000804	528.92	0.0836
528.92	0.0163	528.92	0.00736	529.811	0.106	528.92	0.0755	528.93	0	528.92	0.0569
528.93	0.00661	528.93	0.00755	529.815	0	528.93	0.0708	528.93	0.00109	528.93	0.0503
528.93	0.00254	528.93	0.0052	529.82	0	528.93	0.0417	528.93	0.00445	528.93	0.0704
528.93	0.00395	528.93	0.00204	529.825	0.453	528.93	0.0136	528.94	0.00151	528.93	0.0518
528.94	0.00568	528.94	0.0052	529.83	0.185	528.94	0.0049	528.94	0.000851	528.94	0.032
528.94	0.00411	528.94	0.00377	529.834	0	528.94	0.0079	528.95	0.00397	528.94	0.016
528.95	0.00238	528.95	0.0124	529.848	0	528.95	0.0144	528.95	0.00449	528.95	0.0204
528.95	0.00157	528.95	0.0124	529.853	0.157	528.95	0.0131	528.96	0.00369	528.95	0.0377
528.96	0.00114	528.96	0.00371	529.858	0.361	528.96	0.0131	528.96	0.00109	528.96	0.0487
528.96	0.0013	528.96	0.00353	529.862	0.12	528.96	0.0109	528.97	0.00132	528.96	0.039
528.97	0.00991	528.97	0.00359	529.867	0.0324	528.97	0.0242	528.97	0.000568	528.97	0.016
528.97	0.00915	528.97	0.011	529.872	0.0787	528.97	0.0346	528.98	0.000899	528.97	0.016
528.98	0.00823	528.98	0.00873	529.877	0.282	528.98	0.042	528.98	0.000757	528.98	0.0327
528.98	0.00785	528.98	0.00761	529.881	0.0833	528.98	0.0281	528.99	0.000946	528.98	0.0245
528.99	0.0046	528.99	0.00446	529.886	0.199	528.99	0.0139	528.99	0.00795	528.99	0.0264
528.99	0.0113	528.99	0.000804	529.891	0.0324	528.99	0.00953	529	0.00482	528.99	0.0157
529	0.00969	529	0.000743	529.895	0	529	0.055	529	0.00118	529	0.0622
529	0.00254	529	0.000371	529.9	0	529	0.0667	529.01	0.000378	529	0.0581
529.01	0.00162	529.01	0.00149	529.905	0.0231	529.01	0.04	529.01	0.00572	529.01	0.0418
529.01	0.00173	529.01	0.000681	529.909	0.319	529.01	0.0458	529.01	0.00222	529.01	0.0342
529.01	0.00162	529.01	0.00458	529.914	0.292	529.01	0.0289	529.02	0.00118	529.01	0.0192
529.02	0.00303	529.02	0.00415	529.919	0.37	529.02	0.0212	529.02	0.00473	529.02	0.0104
529.02	0.00314	529.02	0.000866	529.924	0.0694	529.02	0.0106	529.03	0.00156	529.02	0.0232
529.03	0.00471	529.03	0	529.928	0.106	529.03	0.00163	529.03	0.000993	529.03	0.0342
529.03	0.00384	529.03	0	529.933	0	529.03	0.00436	529.04	0.00052	529.03	0.0173
529.04	0.00347	529.04	0.00223	529.938	0	529.04	0.00926	529.04	4.73e-05	529.04	0.00848
529.04	0.00514	529.04	0.000804	529.942	0.0879	529.04	0.00926	529.05	0.000899	529.04	0.0305
529.05	0.00265	529.05	0.0052	529.947	0.116	529.05	0.00817	529.05	0.00355	529.05	0.0364
529.05	0.00157	529.05	0.00334	529.952	0.379	529.05	0.0172	529.06	0.00246	529.05	0.0198
529.06	0.000704	529.06	0.00272	529.957	0.0879	529.06	0.0847	529.06	0.00549	529.06	0.00943
529.06	0.00157	529.06	0.00248	529.961	0	529.06	0.0458	529.07	0.00374	529.06	0.0292
529.07	0.000758	529.07	0.00099	529.966	0	529.07	0.00681	529.07	0.000662	529.07	0.0427
529.07	0.00292	529.07	0.00427	529.971	0.565	529.07	0.0294	529.08	0.00071	529.07	0.0145
529.08	0.0013	529.08	0.00297	529.976	0.412	529.08	0.0232	529.08	0.00289	529.08	0.032
529.08	0.00639	529.08	0.00272	529.98	0.217	529.08	0.0123	529.09	0.0017	529.08	0.0575
529.09	0.00493	529.09	0.00328	529.985	0.037	529.09	0.012	529.09	0.00218	529.09	0.0547
529.09	0.0119	529.09	0.000866	529.99	0.0463	529.09	0.0104	529.09	0.00151	529.09	0.0377
529.09	0.0123	529.09	0	529.994	0.0463	529.09	0.0229	529.1	0.00142	529.09	0.1
529.1	0.0125	529.1	0.000495	529.999	0.0602	529.1	0.0232	529.1	0.00563	529.1	0.0682
529.1	0.00563	529.1	0.00149	530.004	0.074	529.1	0.0142	529.11	0.00473	529.1	0.0201
529.11	0.00525	529.11	0.00452	530.009	0.0879	529.11	0.0251	529.11	0.00369	529.11	0.00283
529.11	0.00363	529.11	0.00613	530.013	0.00925	529.11	0.0267	529.12	0.00383	529.11	0.021
529.12	0.002	529.12	0.00476	530.018	0.204	529.12	0.0153	529.12	0.0027	529.12	0.0154
529.12	0.00357	529.12	0.00105	530.023	0	529.12	0.0153	529.13	0.00123	529.12	0.00785
529.13	0.00352	529.13	0.0034	530.027	0.0925	529.13	0.0174	529.13	0.000189	529.13	0.0229
529.13	0.00406	529.13	0.0013	530.032	0.0463	529.13	0.0079	529.14	0.0018	529.13	0.0129
529.14	0.00357	529.14	0.00421	530.037	0	529.14	0.00354	529.14	0.000993	529.14	0.0393
529.14	0.00249	529.14	0.00464	530.041	0.0139	529.14	0.0147	529.15	0.000378	529.14	0.044
529.15	0.000596	529.15	0.00111	530.046	0.0879	529.15	0.0101	529.15	0.00298	529.15	0.0192
529.15	0.00254	529.15	0.00278	530.051	0	529.15	0.00872	529.16	0.00237	529.15	0.00283
529.16	0.00227	529.16	0.00223	530.056	0.0787	529.16	0.0232	529.16	0.00118	529.16	0.00377
529.16	0.00265	529.16	0.00099	530.06	0.0278	529.16	0.0142	529.17	0.000568	529.16	0.0135
529.17	0.00671	529.17	0.000186	530.065	0	529.17	0.0172	529.17	0.00199	529.17	0.0352
529.17	0.00828	529.17	0.0026	530.084	0	529.17	0.0232	529.17	0.00265	529.17	0.0374
529.17	0.0033	529.17	0.00371	530.089	0.111	529.17	0.0313	529.18	0.00199	529.17	0.0151
529.18	0.00763	529.18	0.00495	530.093	0.0972	529.18	0.0406	529.18	0.00478	529.18	0.0185
529.18	0.00639	529.18	0.00724	530.098	0	529.18	0.0286	529.19	0.0088	529.18	0.032
529.19	0.00417	529.19	0.00712	530.103	0	529.19	0.0733	529.19	0.0062	529.19	0.0273
529.19	0.00298	529.19	0.00681	530.107	0.0324	529.19	0.0711	529.2	0.00762	529.19	0.0204
529.2	0.00866	529.2	0.00452	530.112	0.0648	529.2	0.0324	529.2	0.00856	529.2	0.0364
529.2	0.0128	529.2	0.021	530.117	0.0231	529.2	0.0232	529.21	0.00766	529.2	0.0924
529.21	0.00655	529.21	0.0291	530.122	0.0925	529.21	0.0229	529.21	0.00908	529.21	0.0745
529.21	0.00698	529.21	0.0123	530.126	0	529.21	0.0283	529.22	0.0178	529.21	0.0848
529.22	0.0158	529.22	0.00278	530.131	0	529.22	0.0272	529.22	0.0232	529.22	0.187
529.22	0.0201	529.22	0.000495	530.136	0.0185	529.22	0.0357	529.23	0.025	529.22	0.15
529.23	0.0171	529.23	0.00545	530.14	0.0972	529.23	0.0365	529.23	0.0172	529.23	0.0823
529.23	0.0176	529.23	0.0178	530.145	0.111	529.23	0.0471	529.24	0.0202	529.23	0.099
529.24	0.0177	529.24	0.0161	530.15	0.074	529.24	0.0523	529.24	0.014	529.24	0.0993
529.24	0.0179	529.24	0.0254	530.154	0.0463	529.24	0.0577	529.24	0.0211	529.24	0.167
529.24	0.00633	529.24	0.0407	530.159	0.074	529.24	0.0755	529.25	0.0407	529.24	0.158
529.25	0.0085	529.25	0.0266	530.164	0.0833	529.25	0.0632	529.25	0.0482	529.25	0.168
529.25	0.0114	529.25	0.0288	530.169	0	529.25	0.0888	529.26	0.0746	529.25	0.155
529.26	0.0119	529.26	0.052	530.173	0.176	529.26	0.0776	529.26	0.043	529.26	0.142
529.26	0.0158	529.26	0.0524	530.178	0.0879	529.26	0.115	529.27	0.0498	529.26	0.148
529.27	0.0168	529.27	0.0374	530.183	0.171	529.27	0.0994	529.27	0.0273	529.27	0.161
529.27	0.00742	529.27	0.0205	530.188	0.0139	529.27	0.0727	529.28	0.00946	529.27	0.158
529.28	0.00265	529.28	0.02	530.192	0.0185	529.28	0.0902	529.28	0.0112	529.28	0.0921
529.28	0.00579	529.28	0.0165	530.197	0.12	529.28	0.0646	529.29	0.00653	529.28	0.0666
529.29	0.0102	529.29	0.00972	530.202	0.194	529.29	0.102	529.29	0.0026	529.29	0.0855
529.29	0.0104	529.29	0.006	530.206	0.0324	529.29	0.0727	529.3	0.00866	529.29	0.0559
529.3	0.00801	529.3	0.00724	530.211	0.18	529.3	0.0406	529.3	0.00743	529.3	0.0361
529.3	0.00374	529.3	0.00718	530.216	0.111	529.3	0.0376	529.31	0.0052	529.3	0.0346
529.31	0.00217	529.31	0.00538	530.221	0.25	529.31	0.0128	529.31	0.00237	529.31	0.0232
529.31	0.00352	529.31	0.00353	530.225	0.264	529.31	0.00817	529.32	0.00341	529.31	0.0427
529.32	0.00179	529.32	0.00452	530.23	0.412	529.32	0.021	529.32	0.00378	529.32	0.0644
529.32	0.00125	529.32	0.00613	530.235	1.24	529.32	0.0425	529.33	0.00355	529.32	0.0685
529.33	0.000975	529.33	0.00606	530.239	2.47	529.33	0.0332	529.33	0.00728	529.33	0.027
529.33	0.000325	529.33	0.00458	530.244	1.76	529.33	0.027	529.33	0.00421	529.33	0.0138
529.33	0.000866	529.33	0.00359	530.249	1.8	529.33	0.0294	529.34	0.000662	529.33	0.0116
529.34	0.00271	529.34	0.00334	530.254	1.41	529.34	0.0212	529.34	0.000189	529.34	0.054
529.34	0.00108	529.34	0.00161	530.258	1.12	529.34	0.0079	529.35	0.00383	529.34	0.0694
529.35	0.00125	529.35	0.00483	530.263	0.0555	529.35	0.0101	529.35	0.00492	529.35	0.0339
529.35	0.00265	529.35	0.00507	530.268	0.12	529.35	0.0311	529.36	0.00251	529.35	0.0176
529.36	0.000866	529.36	0.00359	530.272	0	529.36	0.0291	529.36	0.000426	529.36	0.0154
529.36	0.00125	529.36	0.00798	530.282	0	529.36	0.00872	529.37	0.00208	529.36	0.0157
529.37	0.00455	529.37	0.00693	530.287	0.56	529.37	0.0202	529.37	0.00289	529.37	0.0088
529.37	0.00482	529.37	0.0039	530.291	0.398	529.37	0.0256	529.38	0.00336	529.37	0.0386
529.38	0.00384	529.38	0.00248	530.296	0.217	529.38	0.0158	529.38	0.00289	529.38	0.06
529.38	0.00168	529.38	0.000557	530.301	0.389	529.38	0.0234	529.39	0.00114	529.38	0.0346
529.39	0.000812	529.39	0.00124	530.305	0.0139	529.39	0.0221	529.39	0.00123	529.39	0.00691
529.39	0.00211	529.39	0.00223	530.31	0.0879	529.39	0.0125	529.4	0.00563	529.39	0.00534
529.4	0.00384	529.4	0.00179	530.315	0.0463	529.4	0.0245	529.4	0.00298	529.4	0.0189
529.4	0.00433	529.4	0.00167	530.319	0.0972	529.4	0.0629	529.41	0.00572	529.4	0.0192
529.41	0.00785	529.41	0.000619	530.324	0.12	529.41	0.0376	529.41	0.00747	529.41	0.0185
529.41	0.00504	529.41	0.00359	530.329	0.204	529.41	0.0117	529.41	0.00478	529.41	0.0107
529.41	0.00314	529.41	0.00817	530.334	0	529.41	0.0117	529.42	0.00104	529.41	0.0148
529.42	0.00244	529.42	0.00439	530.338	0.0972	529.42	0.00409	529.42	0.000757	529.42	0.0254
529.42	0.00065	529.42	0.00631	530.343	0	529.42	0.0079	529.43	0.00232	529.42	0.0635
529.43	0.00417	529.43	0.00384	530.352	0	529.43	0.0172	529.43	0.00246	529.43	0.0427
529.43	0.00828	529.43	0.00266	530.357	0.074	529.43	0.0229	529.44	0.00303	529.43	0.0346
529.44	0.0079	529.44	0.00675	530.362	0.12	529.44	0.0248	529.44	0.00156	529.44	0.016
529.44	0.00368	529.44	0.00551	530.367	0.0648	529.44	0.0215	529.45	0.00312	529.44	0.00566
529.45	0.00244	529.45	0.00155	530.371	0	529.45	0.0204	529.45	0.00487	529.45	0.017
529.45	0.002	529.45	0.000124	530.376	0	529.45	0.0161	529.46	0.00539	529.45	0.0245
529.46	0.000541	529.46	0	530.381	0.134	529.46	0.0202	529.46	0.00218	529.46	0.0314
529.46	0.000758	529.46	0	530.385	0.236	529.46	0.0335	529.47	0.00156	529.46	0.0336
529.47	0.000758	529.47	0.00254	530.39	0.18	529.47	0.0294	529.47	0.00624	529.47	0.028
529.47	0.00211	529.47	0.00415	530.395	0	529.47	0.0264	529.48	0.00605	529.47	0.0204
529.48	0.00179	529.48	0.00724	530.4	0	529.48	0.0248	529.48	0.00355	529.48	0.0101
529.48	0.00125	529.48	0.00483	530.404	0.19	529.48	0.0133	529.49	0.00393	529.48	0.0298
529.49	0.00606	529.49	0.0078	530.409	0.0278	529.49	0.00599	529.49	0.00724	529.49	0.0358
529.49	0.00363	529.49	0.00563	530.414	0.0185	529.49	0.0229	529.49	0.00393	529.49	0.0273
529.49	0.000812	529.49	0.00829	530.418	0.125	529.49	0.0193	529.5	0.000568	529.49	0.0107
529.5	0.000487	529.5	0.00693	530.423	0.134	529.5	0.0117	529.5	0.000237	529.5	0.00723
529.5	0.000162	529.5	0.00241	530.428	0.0463	529.5	0.0373	529.51	0.00312	529.5	0.0254
529.51	0	529.51	0.00186	530.433	0.0972	529.51	0.0262	529.51	0.00208	529.51	0.0261
529.51	0	529.51	0.0021	530.437	0	529.51	0.0207	529.52	0.00194	529.51	0.0176
529.52	0.00162	529.52	0.00885	530.442	0.31	529.52	0.0155	529.52	0.00525	529.52	0.0399
529.52	0.00092	529.52	0.00489	530.447	0	529.52	0.0212	529.53	0.00605	529.52	0.0245
529.53	0.00292	529.53	0.00179	530.456	0	529.53	0.0158	529.53	0.00492	529.53	0.00785
529.53	0.00585	529.53	0.0078	530.461	0.278	529.53	0.0245	529.54	0.0026	529.53	0.0214
529.54	0.0152	529.54	0.00817	530.466	0.208	529.54	0.0341	529.54	0.00289	529.54	0.0173
529.54	0.0188	529.54	0.00427	530.47	0	529.54	0.0558	529.55	0.00482	529.54	0.0509
529.55	0.0116	529.55	0.00798	530.475	0.00925	529.55	0.108	529.55	0.00856	529.55	0.122
529.55	0.0112	529.55	0.0118	530.48	0.185	529.55	0.248	529.56	0.013	529.55	0.138
529.56	0.0141	529.56	0.018	530.484	0	529.56	0.24	529.56	0.0155	529.56	0.296
529.56	0.0472	529.56	0.021	530.494	0	529.56	0.325	529.57	0.0144	529.56	0.49
529.57	0.0656	529.57	0.0205	530.499	0.217	529.57	0.603	529.57	0.0179	529.57	0.856
529.57	0.0694	529.57	0.0317	530.503	0.167	529.57	0.642	529.57	0.0196	529.57	1.35
529.57	0.0534	529.57	0.0215	530.508	0.106	529.57	0.579	529.58	0.0379	529.57	1.74
529.58	0.0356	529.58	0.0176	530.513	0.116	529.58	0.659	529.58	0.0362	529.58	1.87
529.58	0.0402	529.58	0.023	530.518	0.236	529.58	0.626	529.59	0.0295	529.58	1.62
529.59	0.0447	529.59	0.035	530.522	0.31	529.59	0.602	529.59	0.0203	529.59	1.69
529.59	0.0258	529.59	0.0288	530.527	0.0879	529.59	0.546	529.6	0.0167	529.59	1.78
529.6	0.00715	529.6	0.0282	530.532	0	529.6	0.38	529.6	0.0114	529.6	1.58
529.6	0.00953	529.6	0.0198	530.536	0.102	529.6	0.156	529.61	0.00771	529.6	1.16
529.61	0.00975	529.61	0.0125	530.541	0.305	529.61	0.0746	529.61	0.00577	529.61	0.804
529.61	0.00774	529.61	0.00916	530.546	0.176	529.61	0.13	529.62	0.00535	529.61	0.476
529.62	0.00384	529.62	0.00483	530.551	0.264	529.62	0.0877	529.62	0.00889	529.62	0.24
529.62	0.0026	529.62	0.00575	530.555	0.185	529.62	0.0291	529.63	0.0127	529.62	0.145
529.63	0.0127	529.63	0.00223	530.56	0.0787	529.63	0.024	529.63	0.0109	529.63	0.117
529.63	0.00655	529.63	0.00705	530.565	0.574	529.63	0.0444	529.64	0.00473	529.63	0.0437
529.64	0.00709	529.64	0.0121	530.569	1.12	529.64	0.0392	529.64	0.00345	529.64	0.0116
529.64	0.00574	529.64	0.00922	530.574	1.49	529.64	0.0406	529.65	0.00899	529.64	0.0248
529.65	0.00428	529.65	0.00464	530.579	1.26	529.65	0.0512	529.65	0.00388	529.65	0.0427
529.65	0.00292	529.65	0.00285	530.583	1.01	529.65	0.0558	529.65	0.000142	529.65	0.0302
529.65	0.00325	529.65	0.00149	530.588	0.514	529.65	0.04	529.66	0.00345	529.65	0.0154
529.66	0.00509	529.66	0.000433	530.593	0.754	529.66	0.0278	529.66	0.00232	529.66	0.0302
529.66	0.00217	529.66	0.00322	530.598	0.0602	529.66	0.0259	529.67	0.000284	529.66	0.0396
529.67	0.000975	529.67	0.00582	530.602	0	529.67	0.0163	529.67	0.00222	529.67	0.0402
529.67	0.00406	529.67	0.00433	530.607	0.0185	529.67	0.00817	529.68	0.00166	529.67	0.0295
529.68	0.00325	529.68	0.00353	530.612	0.074	529.68	0.0327	529.68	0.000237	529.68	0.0173
529.68	0.00395	529.68	0.0021	530.616	0.347	529.68	0.0632	529.69	0	529.68	0.0104
529.69	0.00547	529.69	0.00099	530.621	0.338	529.69	0.0479	529.69	0.000237	529.69	0.00785
529.69	0.00287	529.69	0.00155	530.626	0.0879	529.69	0.0392	529.7	0.00421	529.69	0.0355
529.7	0.00872	529.7	0.0111	530.631	0.162	529.7	0.0226	529.7	0.00407	529.7	0.0267
529.7	0.00958	529.7	0.00848	530.635	0.0324	529.7	0.012	529.71	0.0044	529.7	0.0113
529.71	0.00449	529.71	0.00501	530.64	0	529.71	0.0196	529.71	0.00274	529.71	0.0204
529.71	0.00271	529.71	0.00631	530.649	0	529.71	0.0294	529.72	0.0087	529.71	0.0396
529.72	0.00439	529.72	0.00569	530.654	0.0925	529.72	0.0477	529.72	0.00672	529.72	0.0204
529.72	0.00428	529.72	0.0132	530.659	0	529.72	0.0417	529.73	0.00818	529.72	0.0154
529.73	0.0102	529.73	0.00693	530.673	0	529.73	0.0283	529.73	0.0131	529.73	0.0562
529.73	0.0101	529.73	0.00446	530.678	0.0278	529.73	0.0471	529.73	0.0102	529.73	0.0556
529.73	0.0155	529.73	0.00798	530.683	0.162	529.73	0.0983	529.74	0.011	529.73	0.0534
529.74	0.0137	529.74	0.02	530.687	0	529.74	0.147	529.74	0.0166	529.74	0.123
529.74	0.0143	529.74	0.011	530.692	0	529.74	0.102	529.75	0.0164	529.74	0.117
529.75	0.0221	529.75	0.0078	530.697	0.0879	529.75	0.0866	529.75	0.0231	529.75	0.0952
529.75	0.0223	529.75	0.0207	530.701	0	529.75	0.122	529.76	0.0283	529.75	0.207
529.76	0.0217	529.76	0.0179	530.716	0	529.76	0.0877	529.76	0.0203	529.76	0.271
529.76	0.0257	529.76	0.0198	530.72	0.19	529.76	0.0488	529.77	0.0191	529.76	0.161
529.77	0.0189	529.77	0.0226	530.725	0.0463	529.77	0.0569	529.77	0.0167	529.77	0.118
529.77	0.0174	529.77	0.0248	530.73	0.264	529.77	0.0542	529.78	0.0142	529.77	0.145
529.78	0.0159	529.78	0.0314	530.734	0.0602	529.78	0.0553	529.78	0.0125	529.78	0.148
529.78	0.0127	529.78	0.0154	530.739	0.102	529.78	0.0409	529.79	0.00766	529.78	0.0823
529.79	0.0145	529.79	0.00953	530.744	0.0231	529.79	0.0237	529.79	0.00511	529.79	0.11
529.79	0.0134	529.79	0.0107	530.748	0.0972	529.79	0.04	529.8	0.00449	529.79	0.12
529.8	0.00942	529.8	0.00761	530.753	0.0555	529.8	0.0439	529.8	0.00781	529.8	0.0905
529.8	0.00709	529.8	0.00712	530.758	0.0555	529.8	0.0577	529.81	0.00989	529.8	0.0537
529.81	0.00466	529.81	0.00309	530.763	0.12	529.81	0.0569	529.81	0.0061	529.81	0.033
529.81	0.00828	529.81	0.00588	530.767	0.273	529.81	0.03	529.81	0.00255	529.81	0.0201
529.81	0.00449	529.81	0.00371	530.772	0.329	529.81	0.0177	529.82	0.00265	529.81	0.0207
529.82	0.00395	529.82	0.00408	530.777	0.0879	529.82	0.0373	529.82	0.00686	529.82	0.0302
529.82	0.00298	529.82	0.0106	530.782	0	529.82	0.0439	529.83	0.00312	529.82	0.0258
529.83	0.00146	529.83	0.0114	530.796	0	529.83	0.0332	529.83	0.000851	529.83	0.0273
529.83	0.00135	529.83	0.00396	530.8	0.106	529.83	0.0248	529.84	0.00312	529.83	0.0525
529.84	0.0046	529.84	0.000124	530.805	0	529.84	0.0215	529.84	0.0026	529.84	0.0176
529.84	0.00552	529.84	0.00105	530.81	0	529.84	0.012	529.85	0.00189	529.84	0.00408
529.85	0.00411	529.85	0.00353	530.814	0.0463	529.85	0.003	529.85	0.000662	529.85	0.0179
529.85	0.00401	529.85	0.0144	530.819	0.0463	529.85	0.0109	529.86	0	529.85	0.0694
529.86	0.00195	529.86	0.00854	530.824	0	529.86	0.0441	529.86	0	529.86	0.032
529.86	0.00872	529.86	0.00582	530.829	0	529.86	0.0308	529.87	0.00189	529.86	0.0229
529.87	0.00541	529.87	0.0073	530.833	0.0555	529.87	0.0196	529.87	0.0101	529.87	0.0839
529.87	0.0108	529.87	0.00699	530.838	0.037	529.87	0.0327	529.88	0.0117	529.87	0.0823
529.88	0.0126	529.88	0.00303	530.843	0.588	529.88	0.0452	529.88	0.00691	529.88	0.0553
529.88	0.011	529.88	0.00235	530.847	0.0602	529.88	0.0814	529.89	0.00241	529.88	0.0465
529.89	0.0151	529.89	0.00545	530.852	0	529.89	0.187	529.89	0.00658	529.89	0.116
529.89	0.0247	529.89	0.0223	530.862	0	529.89	0.29	529.89	0.0216	529.89	0.201
529.89	0.0292	529.89	0.0314	530.866	0.217	529.89	0.499	529.9	0.0128	529.89	0.463
529.9	0.0478	529.9	0.0149	530.871	0.0416	529.9	0.765	529.9	0.0071	529.9	0.746
529.9	0.0421	529.9	0.0159	530.876	0.222	529.9	0.859	529.91	0.0199	529.9	1.25
529.91	0.0391	529.91	0.0287	530.88	0.0879	529.91	0.838	529.91	0.0193	529.91	1.7
529.91	0.0512	529.91	0.04	530.885	0.0972	529.91	0.752	529.92	0.0187	529.91	1.84
529.92	0.0341	529.92	0.0303	530.89	0.305	529.92	0.63	529.92	0.0181	529.92	1.73
529.92	0.0175	529.92	0.0123	530.895	0.18	529.92	0.551	529.93	0.0171	529.92	1.62
529.93	0.0191	529.93	0.0134	530.899	0.264	529.93	0.514	529.93	0.0193	529.93	1.51
529.93	0.0164	529.93	0.0199	530.904	0.333	529.93	0.331	529.94	0.0123	529.93	1.29
529.94	0.00698	529.94	0.0239	530.909	1.27	529.94	0.145	529.94	0.0154	529.94	0.954
529.94	0.00195	529.94	0.0159	530.913	1.56	529.94	0.147	529.95	0.0194	529.94	0.7
529.95	0.0052	529.95	0.0099	530.918	0.93	529.95	0.128	529.95	0.00856	529.95	0.472
529.95	0.00547	529.95	0.00439	530.923	0.972	529.95	0.052	529.96	0.00752	529.95	0.34
529.96	0.00384	529.96	0.00285	530.928	0.315	529.96	0.0177	529.96	0.00539	529.96	0.195
529.96	0.00357	529.96	0.0052	530.932	0.296	529.96	0.0346	529.97	0.00312	529.96	0.0955
529.97	0.00206	529.97	0.00786	530.937	0.102	529.97	0.07	529.97	0.00482	529.97	0.0459
529.97	0.00888	529.97	0.00575	530.942	0	529.97	0.0719	529.97	0.00203	529.97	0.0449
529.97	0.0125	529.97	0.00359	530.961	0	529.97	0.033	529.98	0.000378	529.97	0.0418
529.98	0.00677	529.98	0.00136	530.965	0.111	529.98	0.0346	529.98	0.00128	529.98	0.0465
529.98	0.00249	529.98	0.00266	530.97	0.074	529.98	0.0289	529.99	0.00501	529.98	0.0531
529.99	0.00249	529.99	0.00421	530.975	0	529.99	0.0101	529.99	0.00426	529.99	0.0446
529.99	0.00411	529.99	0.00569	530.98	0.0879	529.99	0.0142	530	0.000993	529.99	0.054
530	0.00179	530	0.00724	530.984	0.125	530	0.0221	530	0	530	0.039
530	0.000758	530	0.00848	530.989	0.0185	530	0.0158	530.01	0.00147	530	0.0198
530.01	0.0026	530.01	0.00606	530.994	0.167	530.01	0.00436	530.01	0.00194	530.01	0.0207
530.01	0.00244	530.01	0.00377	530.998	0.0278	530.01	0.0104	530.02	0.00147	530.01	0.00974
530.02	0.00336	530.02	0.00142	531.003	0.412	530.02	0.0218	530.02	0.00317	530.02	0.0116
530.02	0.00531	530.02	0.00458	531.008	0.0416	530.02	0.0183	530.03	0.00246	530.02	0.0151
530.03	0.00379	530.03	0.00359	531.013	0.0463	530.03	0.00708	530.03	0.00199	530.03	0.0104
530.03	0.00509	530.03	0.00118	531.017	0.102	530.03	0.00545	530.04	0.00468	530.03	0.0283
530.04	0.00514	530.04	0.000495	531.022	0.0787	530.04	0.0302	530.04	0.00695	530.04	0.0135
530.04	0.00309	530.04	0.000866	531.027	0.0879	530.04	0.0343	530.05	0.00771	530.04	0.00566
530.05	0.0033	530.05	0.000433	531.031	0	530.05	0.0142	530.05	0.00317	530.05	0.00597
530.05	0.00585	530.05	0.00291	531.041	0	530.05	0.0133	530.05	0.00137	530.05	0.000943
530.05	0.00688	530.05	0.00668	531.046	0.0879	530.05	0.0117	530.06	0.00137	530.05	0.0154
530.06	0.00525	530.06	0.00353	531.05	0.171	530.06	0.00409	530.06	0.00189	530.06	0.0346
530.06	0.00514	530.06	0.00705	531.055	0.0463	530.06	0.00681	530.07	0.00208	530.06	0.0575
530.07	0.0102	530.07	0.00761	531.06	0	530.07	0.0226	530.07	0.00374	530.07	0.0515
530.07	0.013	530.07	0.00712	531.064	0.273	530.07	0.0648	530.08	0.00847	530.07	0.0628
530.08	0.0389	530.08	0.00718	531.069	0.153	530.08	0.116	530.08	0.00795	530.08	0.0544
530.08	0.0519	530.08	0.00804	531.074	0	530.08	0.0809	530.09	0.011	530.08	0.0151
530.09	0.0428	530.09	0.0145	531.079	0	530.09	0.0341	530.09	0.00922	530.09	0.0167
530.09	0.0395	530.09	0.0165	531.083	0.0694	530.09	0.0583	530.1	0.00421	530.09	0.0163
530.1	0.0355	530.1	0.0164	531.088	0.185	530.1	0.079	530.1	0.00298	530.1	0.0154
530.1	0.0462	530.1	0.0261	531.093	0.143	530.1	0.0572	530.11	0.00132	530.1	0.0176
530.11	0.045	530.11	0.0215	531.097	0.162	530.11	0.0343	530.11	0.00184	530.11	0.0305
530.11	0.0447	530.11	0.00897	531.102	0.0463	530.11	0.0335	530.12	0.00577	530.11	0.0352
530.12	0.044	530.12	0.00743	531.107	0.0463	530.12	0.0272	530.12	0.00591	530.12	0.0361
530.12	0.0273	530.12	0.00575	531.112	0.282	530.12	0.0204	530.13	0.00407	530.12	0.0201
530.13	0.0107	530.13	0.00402	531.116	0.241	530.13	0.0264	530.13	0.00336	530.13	0.00723
530.13	0.00363	530.13	0.00309	531.121	0.296	530.13	0.036	530.13	0.0036	530.13	0.0163
530.13	0.00731	530.13	0.00433	531.126	0	530.13	0.0398	530.14	0.00312	530.13	0.0141
530.14	0.00487	530.14	0.00835	531.13	0.0463	530.14	0.0422	530.14	0.00568	530.14	0.0346
530.14	0.00233	530.14	0.00582	531.135	0.0463	530.14	0.0648	530.15	0.00596	530.14	0.0276
530.15	0.00731	530.15	0.0013	531.14	0.287	530.15	0.0512	530.15	0.00397	530.15	0.0179
530.15	0.00568	530.15	0.00155	531.145	0.222	530.15	0.033	530.16	0.00237	530.15	0.0201
530.16	0.0123	530.16	0.00928	531.149	0.185	530.16	0.039	530.16	0.0036	530.16	0.016
530.16	0.0149	530.16	0.00959	531.154	0.0463	530.16	0.0482	530.17	0.00482	530.16	0.017
530.17	0.00861	530.17	0.00941	531.159	0.143	530.17	0.0518	530.17	0.00724	530.17	0.0148
530.17	0.00904	530.17	0.0156	531.163	0	530.17	0.0812	530.18	0.00908	530.17	0.0151
530.18	0.0108	530.18	0.0159	531.168	0	530.18	0.0934	530.18	0.00951	530.18	0.0251
530.18	0.0123	530.18	0.00718	531.173	0.00925	530.18	0.0507	530.19	0.00714	530.18	0.0207
530.19	0.0153	530.19	0.00631	531.178	0.241	530.19	0.0185	530.19	0.00946	530.19	0.0182
530.19	0.02	530.19	0.0141	531.182	0	530.19	0.0199	530.2	0.00766	530.19	0.0283
530.2	0.0207	530.2	0.0259	531.187	0.13	530.2	0.0422	530.2	0.00866	530.2	0.0236
530.2	0.0239	530.2	0.019	531.192	0.116	530.2	0.0744	530.21	0.00937	530.2	0.0522
530.21	0.0219	530.21	0.0112	531.197	0.0972	530.21	0.106	530.21	0.00951	530.21	0.06
530.21	0.0264	530.21	0.0105	531.201	0.111	530.21	0.152	530.21	0.0183	530.21	0.111
530.21	0.0442	530.21	0.0212	531.206	0	530.21	0.26	530.22	0.0342	530.21	0.0999
530.22	0.132	530.22	0.048	531.211	0.0139	530.22	0.408	530.22	0.0494	530.22	0.114
530.22	0.432	530.22	0.129	531.215	0.213	530.22	0.834	530.23	0.0798	530.22	0.252
530.23	0.861	530.23	0.22	531.22	0.389	530.23	1.4	530.23	0.113	530.23	0.49
530.23	1.06	530.23	0.275	531.225	0.227	530.23	2.29	530.24	0.105	530.23	0.848
530.24	1.08	530.24	0.263	531.23	1.12	530.24	2.96	530.24	0.0842	530.24	1.35
530.24	0.973	530.24	0.247	531.234	0.861	530.24	3.35	530.25	0.0877	530.24	1.87
530.25	0.932	530.25	0.257	531.239	1.18	530.25	3.71	530.25	0.0911	530.25	2.53
530.25	0.864	530.25	0.25	531.244	0.842	530.25	3.76	530.26	0.0852	530.25	2.8
530.26	0.738	530.26	0.206	531.248	0.403	530.26	3.26	530.26	0.0717	530.26	2.83
530.26	0.577	530.26	0.155	531.253	0.5	530.26	2.28	530.27	0.0509	530.26	2.8
530.27	0.372	530.27	0.11	531.258	0.842	530.27	1.67	530.27	0.0429	530.27	2.4
530.27	0.241	530.27	0.0705	531.263	0.625	530.27	1.43	530.28	0.0259	530.27	1.77
530.28	0.167	530.28	0.0475	531.267	0.074	530.28	1.14	530.28	0.0131	530.28	1.21
530.28	0.104	530.28	0.0501	531.272	0	530.28	0.794	530.29	0.0181	530.28	0.984
530.29	0.0558	530.29	0.0374	531.277	0	530.29	0.507	530.29	0.0202	530.29	0.813
530.29	0.0268	530.29	0.0183	531.281	0.12	530.29	0.284	530.29	0.0195	530.29	0.43
530.29	0.0145	530.29	0.00885	531.286	0.125	530.29	0.146	530.3	0.0159	530.29	0.206
530.3	0.0141	530.3	0.00347	531.291	0.074	530.3	0.0915	530.3	0.00894	530.3	0.186
530.3	0.0128	530.3	0.00297	531.295	0	530.3	0.0676	530.31	0.0112	530.3	0.139
530.31	0.016	530.31	0.00699	531.3	0	530.31	0.0433	530.31	0.0108	530.31	0.099
530.31	0.0125	530.31	0.00736	531.305	0.245	530.31	0.0488	530.32	0.00851	530.31	0.0622
530.32	0.00596	530.32	0.00606	531.31	0	530.32	0.0441	530.32	0.0043	530.32	0.0525
530.32	0.0144	530.32	0.00545	531.314	0	530.32	0.0316	530.33	0.0043	530.32	0.0346
530.33	0.0181	530.33	0.0034	531.319	0.106	530.33	0.0648	530.33	0.00899	530.33	0.0229
530.33	0.0115	530.33	0.00297	531.324	0.139	530.33	0.0681	530.34	0.00501	530.33	0.0456
530.34	0.00693	530.34	0.0026	531.329	0.167	530.34	0.0346	530.34	0.00317	530.34	0.0559
530.34	0.00504	530.34	0.00792	531.333	0.523	530.34	0.0242	530.35	0.00464	530.34	0.0572
530.35	0.00855	530.35	0.0078	531.338	0.185	530.35	0.0311	530.35	0.00293	530.35	0.0839
530.35	0.00839	530.35	0.00464	531.343	0	530.35	0.039	530.36	0.00161	530.35	0.0528
530.36	0.0147	530.36	0.00365	531.347	0.0879	530.36	0.0251	530.36	0.00421	530.36	0.0308
530.36	0.0142	530.36	0.00235	531.352	0	530.36	0.0379	530.37	0.00549	530.36	0.0342
530.37	0.00785	530.37	0.0034	531.357	0.0972	530.37	0.0395	530.37	0.00435	530.37	0.0327
530.37	0.00861	530.37	0.00755	531.362	0	530.37	0.018	530.38	0.00459	530.37	0.0173
530.38	0.00547	530.38	0.00631	531.371	0	530.38	0.0112	530.38	0.00307	530.38	0.0107
530.38	0.00536	530.38	0.00402	531.376	0.0324	530.38	0.0123	530.38	0.000899	530.38	0.0324
530.38	0.0079	530.38	0.00817	531.38	0.074	530.38	0.0144	530.39	0.0103	530.38	0.0496
530.39	0.00823	530.39	0.0078	531.385	0.162	530.39	0.0123	530.39	0.0127	530.39	0.0377
530.39	0.00574	530.39	0.00792	531.39	0	530.39	0.0624	530.4	0.0097	530.39	0.0192
530.4	0.00682	530.4	0.00551	531.395	0	530.4	0.0591	530.4	0.00809	530.4	0.0145
530.4	0.0122	530.4	0.00272	531.399	0.0925	530.4	0.0686	530.41	0.0147	530.4	0.0352
530.41	0.0319	530.41	0.00972	531.404	0.0463	530.41	0.145	530.41	0.0189	530.41	0.0581
530.41	0.0514	530.41	0.0245	531.409	0.0463	530.41	0.106	530.42	0.014	530.41	0.0248
530.42	0.0728	530.42	0.0183	531.413	0	530.42	0.0577	530.42	0.00956	530.42	0.00534
530.42	0.0793	530.42	0.0108	531.418	0	530.42	0.0531	530.43	0.0102	530.42	0.00314
530.43	0.0636	530.43	0.0154	531.423	0.0278	530.43	0.0795	530.43	0.0119	530.43	0.00471
530.43	0.0574	530.43	0.019	531.428	0.227	530.43	0.0992	530.44	0.00861	530.43	0.00597
530.44	0.0488	530.44	0.0272	531.432	0.0879	530.44	0.085	530.44	0.00818	530.44	0.0449
530.44	0.0325	530.44	0.0277	531.437	0.481	530.44	0.0785	530.45	0.00762	530.44	0.0515
530.45	0.0256	530.45	0.0232	531.442	0.106	530.45	0.0436	530.45	0.00818	530.45	0.0229
530.45	0.0249	530.45	0.0107	531.447	0	530.45	0.0411	530.46	0.00733	530.45	0.0276
530.46	0.0218	530.46	0.00173	531.456	0	530.46	0.0403	530.46	0.00331	530.46	0.0707
530.46	0.0115	530.46	0.00322	531.461	0.0925	530.46	0.0199	530.46	0.00071	530.46	0.0452
530.46	0.01	530.46	0.00316	531.465	0.116	530.46	0.0117	530.47	0.00118	530.46	0.0264
530.47	0.0132	530.47	0.00557	531.47	0.176	530.47	0.0262	530.47	0.00851	530.47	0.0145
530.47	0.0134	530.47	0.0111	531.475	1.11	530.47	0.0479	530.48	0.0143	530.47	0.0123
530.48	0.0116	530.48	0.014	531.48	0.689	530.48	0.0403	530.48	0.0087	530.48	0.0292
530.48	0.0072	530.48	0.00705	531.484	0.426	530.48	0.0291	530.49	0.00241	530.48	0.0239
530.49	0.00433	530.49	0.00241	531.489	0.236	530.49	0.049	530.49	0.00109	530.49	0.0145
530.49	0.00633	530.49	0.00551	531.494	0.0463	530.49	0.0499	530.5	0.00388	530.49	0.032
530.5	0.0108	530.5	0.0132	531.498	0.0694	530.5	0.0264	530.5	0.00563	530.5	0.0515
530.5	0.0122	530.5	0.0205	531.503	0.0185	530.5	0.0311	530.51	0.00894	530.5	0.0675
530.51	0.0133	530.51	0.0103	531.508	0.074	530.51	0.036	530.51	0.0124	530.51	0.0547
530.51	0.0108	530.51	0.00873	531.513	0.0694	530.51	0.0507	530.52	0.0102	530.51	0.0176
530.52	0.00628	530.52	0.0103	531.517	0.0463	530.52	0.0466	530.52	0.00501	530.52	0.0201
530.52	0.00693	530.52	0.0173	531.522	0.213	530.52	0.0493	530.53	0.00265	530.52	0.0201
530.53	0.013	530.53	0.0129	531.527	0.227	530.53	0.0749	530.53	0.00289	530.53	0.0176
530.53	0.0114	530.53	0.00278	531.531	0	530.53	0.0474	530.54	0.00374	530.53	0.021
530.54	0.0127	530.54	0.00774	531.536	0	530.54	0.0267	530.54	0.00374	530.54	0.0201
530.54	0.0228	530.54	0.0108	531.541	0.0925	530.54	0.0272	530.54	0.00374	530.54	0.0173
530.54	0.0274	530.54	0.0129	531.546	0.102	530.54	0.0714	530.55	0.00615	530.54	0.032
530.55	0.0668	530.55	0.0276	531.55	0.13	530.55	0.227	530.55	0.0185	530.55	0.0829
530.55	0.247	530.55	0.0673	531.555	0	530.55	0.628	530.56	0.0541	530.55	0.226
530.56	0.586	530.56	0.174	531.56	0	530.56	0.89	530.56	0.0826	530.56	0.358
530.56	0.841	530.56	0.247	531.564	0.0416	530.56	1.3	530.57	0.0885	530.56	0.486
530.57	1	530.57	0.315	531.569	0.398	530.57	2.15	530.57	0.089	530.57	0.834
530.57	0.967	530.57	0.34	531.574	1.02	530.57	2.75	530.58	0.083	530.57	1.33
530.58	0.839	530.58	0.288	531.579	0.699	530.58	3.51	530.58	0.0753	530.58	1.63
530.58	0.822	530.58	0.259	531.583	0.486	530.58	3.64	530.59	0.0676	530.58	1.78
530.59	0.825	530.59	0.261	531.588	0.514	530.59	3.1	530.59	0.0507	530.59	2.07
530.59	0.761	530.59	0.251	531.593	0.329	530.59	2.88	530.6	0.0382	530.59	2.45
530.6	0.586	530.6	0.239	531.597	0.074	530.6	2.2	530.6	0.0388	530.6	2.05
530.6	0.387	530.6	0.179	531.602	0	530.6	1.51	530.61	0.0268	530.6	1.5
530.61	0.252	530.61	0.0834	531.607	0.111	530.61	1.28	530.61	0.0117	530.61	1.29
530.61	0.169	530.61	0.0302	531.612	0	530.61	0.952	530.62	0.00956	530.61	1.17
530.62	0.0852	530.62	0.0194	531.616	0	530.62	0.496	530.62	0.00558	530.62	0.714
530.62	0.0337	530.62	0.0178	531.621	0.074	530.62	0.26	530.62	0.00166	530.62	0.41
530.62	0.0269	530.62	0.0109	531.626	0.0278	530.62	0.2	530.63	0.00558	530.62	0.328
530.63	0.018	530.63	0.00848	531.63	0.208	530.63	0.0929	530.63	0.00535	530.63	0.152
530.63	0.0103	530.63	0.00743	531.635	0	530.63	0.073	530.64	0.000993	530.63	0.131
530.64	0.0127	530.64	0.00464	531.645	0	530.64	0.0567	530.64	0.000426	530.64	0.128
530.64	0.00996	530.64	0.00359	531.649	0.0463	530.64	0.0368	530.65	0.00218	530.64	0.143
530.65	0.00801	530.65	0.00489	531.654	0.148	530.65	0.0577	530.65	0.00336	530.65	0.0713
530.65	0.0145	530.65	0.00526	531.659	0.13	530.65	0.0714	530.66	0.00156	530.65	0.0459
530.66	0.0117	530.66	0.00736	531.663	0.074	530.66	0.0466	530.66	0.00208	530.66	0.0817
530.66	0.00969	530.66	0.00582	531.668	0	530.66	0.0471	530.67	0.00416	530.66	0.0587
530.67	0.00839	530.67	0.00167	531.72	0	530.67	0.042	530.67	0.00662	530.67	0.0119
530.67	0.0039	530.67	0.000804	531.725	0.185	530.67	0.0558	530.68	0.0104	530.67	0.0101
530.68	0.00682	530.68	0.000804	531.73	0	530.68	0.0569	530.68	0.00662	530.68	0.0371
530.68	0.00628	530.68	0.00155	531.734	0	530.68	0.0272	530.69	0.00147	530.68	0.0635
530.69	0.00325	530.69	0.0052	531.739	0.0185	530.69	0.0267	530.69	0.00393	530.69	0.0958
530.69	0.00227	530.69	0.0101	531.744	0.074	530.69	0.0294	530.7	0.00487	530.69	0.0544
530.7	0.00233	530.7	0.0073	531.749	0	530.7	0.0466	530.7	0.00227	530.7	0.0163
530.7	0.0052	530.7	0.00712	531.758	0	530.7	0.0635	530.7	0.00132	530.7	0.0185
530.7	0.00834	530.7	0.00557	531.763	0.0879	530.7	0.0392	530.71	0.00274	530.7	0.0119
530.71	0.0114	530.71	0.00433	531.767	0	530.71	0.0101	530.71	0.00303	530.71	0.039
530.71	0.0122	530.71	0.00625	531.772	0.037	530.71	0.0163	530.72	0.0027	530.71	0.049
530.72	0.00812	530.72	0.00538	531.777	0.106	530.72	0.0414	530.72	0.0061	530.72	0.0342
530.72	0.0161	530.72	0.0112	531.782	0	530.72	0.0482	530.73	0.0168	530.72	0.0298
530.73	0.0229	530.73	0.0345	531.786	0	530.73	0.0531	530.73	0.0251	530.73	0.0386
530.73	0.0225	530.73	0.0275	531.791	0.0555	530.73	0.0695	530.74	0.0168	530.73	0.0449
530.74	0.0203	530.74	0.00582	531.796	0.0879	530.74	0.0341	530.74	0.013	530.74	0.0622
530.74	0.0251	530.74	0.0171	531.8	0	530.74	0.0665	530.75	0.0145	530.74	0.0635
530.75	0.0423	530.75	0.0351	531.81	0	530.75	0.0983	530.75	0.0164	530.75	0.155
530.75	0.0631	530.75	0.0399	531.815	0.106	530.75	0.0605	530.76	0.0267	530.75	0.19
530.76	0.0592	530.76	0.0425	531.819	0	530.76	0.0708	530.76	0.0292	530.76	0.104
530.76	0.0455	530.76	0.05	531.824	0	530.76	0.131	530.77	0.0249	530.76	0.0424
530.77	0.0417	530.77	0.0372	531.829	0.074	530.77	0.14	530.77	0.0257	530.77	0.0795
530.77	0.0375	530.77	0.0236	531.833	0.12	530.77	0.1	530.78	0.0254	530.77	0.0518
530.78	0.0381	530.78	0.0172	531.838	0.116	530.78	0.088	530.78	0.0131	530.78	0.027
530.78	0.0323	530.78	0.0118	531.843	0.0787	530.78	0.0501	530.78	0.00591	530.78	0.0584
530.78	0.0205	530.78	0.0123	531.848	0	530.78	0.0193	530.79	0.00766	530.78	0.0518
530.79	0.0153	530.79	0.0099	531.852	0.125	530.79	0.0441	530.79	0.00705	530.79	0.0556
530.79	0.0198	530.79	0.00563	531.857	0.0185	530.79	0.0577	530.8	0.00307	530.79	0.0679
530.8	0.0186	530.8	0.00272	531.862	0.13	530.8	0.0316	530.8	0.00156	530.8	0.0669
530.8	0.0085	530.8	0.00266	531.866	0	530.8	0.0278	530.81	0.00227	530.8	0.0396
530.81	0.00401	530.81	0.00879	531.876	0	530.81	0.0439	530.81	0.00487	530.81	0.0138
530.81	0.0106	530.81	0.0176	531.881	0.204	530.81	0.0286	530.82	0.00464	530.81	0.0157
530.82	0.00958	530.82	0.0159	531.885	0.0833	530.82	0.0136	530.82	0.00175	530.82	0.0239
530.82	0.00866	530.82	0.0119	531.89	0	530.82	0.0112	530.83	0.000804	530.82	0.0236
530.83	0.0116	530.83	0.006	531.895	0.125	530.83	0.012	530.83	0	530.83	0.0512
530.83	0.00774	530.83	0.000681	531.899	0.888	530.83	0.0191	530.84	0.00147	530.83	0.0562
530.84	0.0148	530.84	0.00235	531.904	0.00925	530.84	0.0335	530.84	0.00473	530.84	0.0176
530.84	0.0146	530.84	0.00272	531.909	0.18	530.84	0.0428	530.85	0.00809	530.84	0.0217
530.85	0.00845	530.85	0.00408	531.914	0.375	530.85	0.0477	530.85	0.00639	530.85	0.0264
530.85	0.0151	530.85	0.00303	531.918	0.361	530.85	0.0447	530.86	0.00194	530.85	0.0327
530.86	0.0152	530.86	0.000124	531.923	0.0972	530.86	0.0221	530.86	0.00298	530.86	0.0471
530.86	0.0159	530.86	0.000371	531.928	0	530.86	0.033	530.87	0.00511	530.86	0.0691
530.87	0.0176	530.87	0.00569	531.937	0	530.87	0.052	530.87	0.00757	530.87	0.0779
530.87	0.0111	530.87	0.00718	531.942	0.0324	530.87	0.0817	530.87	0.0101	530.87	0.0921
530.87	0.0119	530.87	0.0099	531.947	0.074	530.87	0.0937	530.88	0.0104	530.87	0.129
530.88	0.0215	530.88	0.0256	531.952	0	530.88	0.0752	530.88	0.0155	530.88	0.121
530.88	0.0654	530.88	0.0389	531.956	0.0139	530.88	0.14	530.89	0.0255	530.88	0.0908
530.89	0.171	530.89	0.0676	531.961	0.0972	530.89	0.353	530.89	0.0476	530.89	0.113
530.89	0.378	530.89	0.147	531.966	0	530.89	0.812	530.9	0.0605	530.89	0.215
530.9	0.55	530.9	0.229	531.97	0.143	530.9	1.18	530.9	0.0525	530.9	0.492
530.9	0.593	530.9	0.269	531.975	0.504	530.9	1.47	530.91	0.0595	530.9	0.848
530.91	0.641	530.91	0.252	531.98	0.518	530.91	2.08	530.91	0.0661	530.91	1.35
530.91	0.614	530.91	0.204	531.985	0	530.91	2.74	530.92	0.0555	530.91	2.05
530.92	0.554	530.92	0.165	531.989	0	530.92	3.14	530.92	0.0534	530.92	2.57
530.92	0.536	530.92	0.133	531.994	0.0139	530.92	3.13	530.93	0.0633	530.92	3.25
530.93	0.426	530.93	0.121	531.999	0.162	530.93	2.58	530.93	0.053	530.93	3.9
530.93	0.291	530.93	0.105	532.003	0.0324	530.93	1.77	530.94	0.0336	530.93	3.2
530.94	0.204	530.94	0.0749	532.008	0.231	530.94	1.74	530.94	0.0246	530.94	2.5
530.94	0.131	530.94	0.0545	532.013	0.0278	530.94	1.5	530.95	0.0136	530.94	2.17
530.95	0.0773	530.95	0.0377	532.018	0	530.95	0.873	530.95	0.00989	530.95	2
530.95	0.0429	530.95	0.0205	532.022	0.231	530.95	0.732	530.95	0.0112	530.95	1.31
530.95	0.0191	530.95	0.00835	532.027	0.0463	530.95	0.491	530.96	0.00766	530.95	0.85
530.96	0.0186	530.96	0.00483	532.032	0	530.96	0.127	530.96	0.00232	530.96	0.57
530.96	0.0201	530.96	0.00309	532.036	0	530.96	0.0501	530.97	4.73e-05	530.96	0.351
530.97	0.00964	530.97	0.00198	532.041	0.315	530.97	0.0409	530.97	0.00166	530.97	0.217
530.97	0.00969	530.97	0.00811	532.046	0.074	530.97	0.0855	530.98	0.00203	530.97	0.101
530.98	0.0147	530.98	0.0101	532.051	0	530.98	0.0904	530.98	0.00161	530.98	0.0512
530.98	0.0135	530.98	0.0039	532.074	0	530.98	0.0537	530.99	0.00307	530.98	0.0512
530.99	0.00747	530.99	0.00142	532.079	0.231	530.99	0.0183	530.99	0.00194	530.99	0.0509
530.99	0.00206	530.99	0.0013	532.084	0.0463	530.99	0.0136	531	0.00199	530.99	0.0562
531	0.0033	531	0.0026	532.088	0	531	0.0161	531	0.00345	531	0.0484
531	0.00395	531	0.00736	532.093	0.0879	531	0.0381	531.01	0.00402	531	0.0383
531.01	0.00195	531.01	0.00687	532.098	0.0185	531.01	0.0496	531.01	0.00478	531.01	0.0399
531.01	0.00368	531.01	0.00204	532.102	0.074	531.01	0.0223	531.02	0.00289	531.01	0.0452
531.02	0.00428	531.02	0.000309	532.107	0	531.02	0.018	531.02	0.00156	531.02	0.0478
531.02	0.00222	531.02	0.00173	532.117	0	531.02	0.043	531.03	0.00132	531.02	0.0525
531.03	0.00552	531.03	0.00229	532.121	0.074	531.03	0.046	531.03	0.000189	531.03	0.0465
531.03	0.0129	531.03	0.00322	532.126	0.0833	531.03	0.0204	531.03	0	531.03	0.0302
531.03	0.0102	531.03	0.00235	532.131	0.0787	531.03	0.0147	531.04	0.00402	531.03	0.0189
531.04	0.00444	531.04	0	532.136	0.12	531.04	0.0112	531.04	0.00525	531.04	0.0148
531.04	0.0046	531.04	0	532.14	0.162	531.04	0.0147	531.05	0.00137	531.04	0.0126
531.05	0.00428	531.05	0.000495	532.145	0.134	531.05	0.0428	531.05	0.000568	531.05	0.00597
531.05	0.002	531.05	0.00254	532.15	0.222	531.05	0.0422	531.06	0.000378	531.05	0.00628
531.06	0.000487	531.06	0.00774	532.154	0.292	531.06	0.00681	531.06	0.00109	531.06	0.0198
531.06	0.000975	531.06	0.00941	532.159	0.102	531.06	0.00245	531.07	0.00511	531.06	0.0371
531.07	0.00785	531.07	0.0111	532.164	0.143	531.07	0.0155	531.07	0.0144	531.07	0.0566
531.07	0.0125	531.07	0.0115	532.169	0.0463	531.07	0.0286	531.08	0.0114	531.07	0.0223
531.08	0.0171	531.08	0.00724	532.173	0.0925	531.08	0.0193	531.08	0.00388	531.08	0.00283
531.08	0.0223	531.08	0.00817	532.178	0.0463	531.08	0.0259	531.09	0.00894	531.08	0.00848
531.09	0.0249	531.09	0.0127	532.183	0	531.09	0.0433	531.09	0.00984	531.09	0.0251
531.09	0.0253	531.09	0.0136	532.187	0.111	531.09	0.0354	531.1	0.00492	531.09	0.00566
531.1	0.0242	531.1	0.0078	532.192	0.245	531.1	0.027	531.1	0.00284	531.1	0.0148
531.1	0.0259	531.1	0.00625	532.197	0.273	531.1	0.0392	531.11	0.00326	531.1	0.0151
531.11	0.0177	531.11	0.00885	532.202	0.0139	531.11	0.0346	531.11	0.00289	531.11	0.055
531.11	0.014	531.11	0.0078	532.206	0	531.11	0.0302	531.11	0.00265	531.11	0.105
531.11	0.0217	531.11	0.006	532.211	0.116	531.11	0.0703	531.12	0.0027	531.11	0.0427
531.12	0.0155	531.12	0.00575	532.216	0.148	531.12	0.0681	531.12	0.00322	531.12	0.00691
531.12	0.00693	531.12	0.00408	532.221	0.222	531.12	0.0302	531.13	0.00951	531.12	0.0229
531.13	0.00915	531.13	0.00217	532.225	0.0833	531.13	0.0133	531.13	0.0155	531.13	0.038
531.13	0.00801	531.13	0.0168	532.23	0.19	531.13	0.0101	531.14	0.00828	531.13	0.0292
531.14	0.01	531.14	0.0199	532.235	0.551	531.14	0.0155	531.14	0.00175	531.14	0.011
531.14	0.00985	531.14	0.00681	532.239	0.532	531.14	0.0248	531.15	0.00104	531.14	0.0157
531.15	0.0105	531.15	0.00514	532.244	0.0925	531.15	0.0316	531.15	0.000378	531.15	0.0261
531.15	0.00926	531.15	0.00396	532.249	0.315	531.15	0.0286	531.16	0.00416	531.15	0.0119
531.16	0.00449	531.16	0.00254	532.254	0.278	531.16	0.0155	531.16	0.00539	531.16	0.0254
531.16	0.0106	531.16	0.000804	532.258	0.629	531.16	0.015	531.17	0.00189	531.16	0.054
531.17	0.0133	531.17	0.00229	532.263	0.5	531.17	0.0458	531.17	0.00156	531.17	0.0528
531.17	0.00866	531.17	0.00186	532.268	0	531.17	0.0665	531.18	0.00208	531.17	0.0254
531.18	0.00547	531.18	0.000309	532.273	0	531.18	0.0637	531.18	0.00435	531.18	0.0405
531.18	0.00698	531.18	0.00569	532.277	0.208	531.18	0.0482	531.19	0.00714	531.18	0.0556
531.19	0.00736	531.19	0.00953	532.282	0.13	531.19	0.0425	531.19	0.00492	531.19	0.043
531.19	0.00444	531.19	0.00922	532.287	0.12	531.19	0.0202	531.2	0.00284	531.19	0.0635
531.2	0.013	531.2	0.00656	532.291	0.62	531.2	0.0379	531.2	0.00279	531.2	0.0848
531.2	0.0237	531.2	0.00241	532.296	0.0278	531.2	0.0817	531.2	0.00137	531.2	0.0811
531.2	0.0211	531.2	0.00625	532.301	0.0185	531.2	0.0839	531.21	0.00142	531.2	0.0675
531.21	0.0292	531.21	0.0212	532.306	0.222	531.21	0.0828	531.21	0.0026	531.21	0.0751
531.21	0.0489	531.21	0.0247	532.31	0.125	531.21	0.157	531.22	0.00497	531.21	0.111
531.22	0.0691	531.22	0.0183	532.315	0	531.22	0.234	531.22	0.0113	531.22	0.098
531.22	0.132	531.22	0.0429	532.329	0	531.22	0.315	531.23	0.0181	531.22	0.0977
531.23	0.219	531.23	0.0854	532.334	0.13	531.23	0.616	531.23	0.0217	531.23	0.269
531.23	0.287	531.23	0.098	532.339	0	531.23	0.778	531.24	0.0388	531.23	0.482
531.24	0.333	531.24	0.0821	532.343	0.0648	531.24	0.902	531.24	0.0542	531.24	0.725
531.24	0.31	531.24	0.102	532.348	0.0324	531.24	1.47	531.25	0.0418	531.24	1.22
531.25	0.259	531.25	0.121	532.353	0	531.25	1.73	531.25	0.0346	531.25	1.63
531.25	0.228	531.25	0.0905	532.357	0	531.25	1.65	531.26	0.038	531.25	2.16
531.26	0.222	531.26	0.0595	532.362	0.0324	531.26	1.55	531.26	0.0327	531.26	2.75
531.26	0.205	531.26	0.0673	532.367	0.139	531.26	1.45	531.27	0.03	531.26	2.96
531.27	0.146	531.27	0.0844	532.372	0.176	531.27	1.29	531.27	0.0332	531.27	2.74
531.27	0.101	531.27	0.0625	532.376	0.338	531.27	1.15	531.28	0.0315	531.27	2.05
531.28	0.0665	531.28	0.0385	532.381	0.12	531.28	0.934	531.28	0.0189	531.28	1.89
531.28	0.0437	531.28	0.0237	532.386	0.111	531.28	0.47	531.28	0.0105	531.28	1.75
531.28	0.025	531.28	0.0103	532.39	0.148	531.28	0.291	531.29	0.0108	531.28	1.3
531.29	0.0214	531.29	0.00761	532.395	0.0231	531.29	0.22	531.29	0.00856	531.29	0.825
531.29	0.0126	531.29	0.00186	532.4	0.0185	531.29	0.11	531.3	0.00506	531.29	0.485
531.3	0.0102	531.3	0.00811	532.405	0.074	531.3	0.0518	531.3	0.00662	531.3	0.225
531.3	0.00698	531.3	0.00996	532.409	0	531.3	0.0392	531.31	0.00989	531.3	0.142
531.31	0.00633	531.31	0.00223	532.414	0.153	531.31	0.0471	531.31	0.00539	531.31	0.0999
531.31	0.0052	531.31	0.00192	532.419	0.074	531.31	0.0316	531.32	0.00284	531.31	0.0968
531.32	0.00742	531.32	0.00217	532.424	0.074	531.32	0.0256	531.32	0.000237	531.32	0.0619
531.32	0.00758	531.32	0.000804	532.428	0	531.32	0.0567	531.33	0.000189	531.32	0.0324
531.33	0.00282	531.33	0.00254	532.433	0.0463	531.33	0.0616	531.33	0.00222	531.33	0.0154
531.33	0.00341	531.33	0.00377	532.438	0.157	531.33	0.024	531.34	0.00232	531.33	0.0192
531.34	0.00568	531.34	0.00303	532.442	0	531.34	0.0207	531.34	0.000189	531.34	0.0283
531.34	0.0039	531.34	0.0021	532.447	0.106	531.34	0.0245	531.35	0.00227	531.34	0.0242
531.35	0.00189	531.35	0.0052	532.452	0.134	531.35	0.0302	531.35	0.00587	531.35	0.0154
531.35	0.00401	531.35	0.00668	532.457	0	531.35	0.0341	531.36	0.0043	531.35	0.0189
531.36	0.0072	531.36	0.00173	532.466	0	531.36	0.037	531.36	0.00184	531.36	0.0383
531.36	0.00487	531.36	0.00161	532.471	0.12	531.36	0.0395	531.36	0.00265	531.36	0.0232
531.36	0.00401	531.36	0.00371	532.476	0.0787	531.36	0.0272	531.37	0.00156	531.36	0.022
531.37	0.00947	531.37	0.00415	532.48	0.0139	531.37	0.018	531.37	0.00151	531.37	0.028
531.37	0.00709	531.37	0.00204	532.485	0.268	531.37	0.0142	531.38	0.00147	531.37	0.0292
531.38	0.0052	531.38	0.00173	532.49	0.0324	531.38	0.0335	531.38	0.00213	531.38	0.0371
531.38	0.00579	531.38	0.00217	532.494	0	531.38	0.0332	531.39	0.00364	531.38	0.0248
531.39	0.00341	531.39	0.000557	532.499	0	531.39	0.00926	531.39	0.00284	531.39	0.0198
531.39	0.00509	531.39	0.00254	532.504	0.0925	531.39	0.0131	531.4	0.00662	531.39	0.017
531.4	0.0078	531.4	0.00569	532.509	0	531.4	0.0218	531.4	0.00714	531.4	0.0559
531.4	0.00969	531.4	0.00495	532.513	0	531.4	0.0253	531.41	0.00118	531.4	0.0606
531.41	0.00531	531.41	0.00272	532.518	0.0648	531.41	0.0384	531.41	0.00104	531.41	0.00911
531.41	0.00439	531.41	0.0026	532.523	0.0555	531.41	0.0553	531.42	0.00118	531.41	0.0261
531.42	0.00807	531.42	0.00421	532.528	0	531.42	0.0251	531.42	0.00218	531.42	0.0408
531.42	0.00514	531.42	0.00446	532.532	0	531.42	0.0169	531.43	0.000899	531.42	0.0189
531.43	0.000162	531.43	0.00427	532.537	0.074	531.43	0.0422	531.43	4.73e-05	531.43	0.027
531.43	0.00363	531.43	0.0039	532.542	0.0185	531.43	0.0433	531.44	0.00251	531.43	0.0305
531.44	0.00785	531.44	0.00371	532.546	0.19	531.44	0.0286	531.44	0.00374	531.44	0.0342
531.44	0.00661	531.44	0.00309	532.551	0.301	531.44	0.0147	531.44	0.000757	531.44	0.00723
531.44	0.0101	531.44	0.00421	532.556	0	531.44	0.0349	531.45	0.000284	531.44	0.0113
531.45	0.0128	531.45	0.00681	532.561	0	531.45	0.0493	531.45	0.00147	531.45	0.0236
531.45	0.0091	531.45	0.0104	532.565	0.0972	531.45	0.0496	531.46	0.0017	531.45	0.0295
531.46	0.00866	531.46	0.0118	532.57	0	531.46	0.0539	531.46	0.00298	531.46	0.0283
531.46	0.00812	531.46	0.0115	532.575	0	531.46	0.0493	531.47	0.00369	531.46	0.0298
531.47	0.0102	531.47	0.00873	532.579	0.0555	531.47	0.0509	531.47	0.00104	531.47	0.0346
531.47	0.0108	531.47	0.0105	532.584	0.0648	531.47	0.033	531.48	0.00303	531.47	0.0386
531.48	0.00509	531.48	0.0111	532.589	0	531.48	0.036	531.48	0.00412	531.48	0.0214
531.48	0.00211	531.48	0.00272	532.617	0	531.48	0.0185	531.49	0.00255	531.48	0.0185
531.49	0.0072	531.49	0.0013	532.622	0.0972	531.49	0.0128	531.49	0.00184	531.49	0.0154
531.49	0.0113	531.49	0.00254	532.627	0.0139	531.49	0.024	531.5	0.00246	531.49	0.0509
531.5	0.00769	531.5	0.00377	532.631	0.0463	531.5	0.0242	531.5	0.00416	531.5	0.0983
531.5	0.00471	531.5	0.00149	532.636	0.12	531.5	0.00545	531.51	0.00246	531.5	0.0628
531.51	0.00531	531.51	0.000681	532.641	0.0278	531.51	0.00627	531.51	0.00189	531.51	0.0044
531.51	0.00612	531.51	0.00266	532.646	0.0185	531.51	0.0191	531.52	0.00246	531.51	0.00471
531.52	0.00677	531.52	0.00303	532.65	0.074	531.52	0.0343	531.52	0.00629	531.52	0.0286
531.52	0.00855	531.52	0.00229	532.655	0.111	531.52	0.0302	531.53	0.0062	531.52	0.0515
531.53	0.012	531.53	0.00167	532.66	0.0185	531.53	0.0253	531.53	0.00156	531.53	0.0584
531.53	0.0166	531.53	0.000743	532.664	0	531.53	0.0613	531.53	0.000804	531.53	0.0581
531.53	0.0168	531.53	0.000743	532.669	0.0324	531.53	0.067	531.54	0.00303	531.53	0.0173
531.54	0.0126	531.54	0.00402	532.674	0.0648	531.54	0.0561	531.54	0.00629	531.54	0.0116
531.54	0.012	531.54	0.0132	532.679	0	531.54	0.0428	531.55	0.00908	531.54	0.0119
531.55	0.0182	531.55	0.0317	532.683	0.111	531.55	0.0662	531.55	0.0122	531.55	0.0066
531.55	0.0292	531.55	0.0455	532.688	0.074	531.55	0.119	531.56	0.0141	531.55	0.00691
531.56	0.0558	531.56	0.0369	532.693	0.12	531.56	0.239	531.56	0.0206	531.56	0.0415
531.56	0.1	531.56	0.0399	532.697	0	531.56	0.333	531.57	0.0244	531.56	0.15
531.57	0.12	531.57	0.0565	532.707	0	531.57	0.454	531.57	0.0253	531.57	0.246
531.57	0.106	531.57	0.0666	532.712	0.315	531.57	0.535	531.58	0.0342	531.57	0.498
531.58	0.0919	531.58	0.0558	532.716	0.0972	531.58	0.604	531.58	0.0367	531.58	0.957
531.58	0.0885	531.58	0.0396	532.721	0.0925	531.58	0.627	531.59	0.0256	531.58	1.09
531.59	0.0909	531.59	0.0538	532.726	0.116	531.59	1.03	531.59	0.0175	531.59	1.14
531.59	0.0879	531.59	0.0556	532.731	0	531.59	1.18	531.6	0.0225	531.59	1.34
531.6	0.0688	531.6	0.0402	532.735	0.25	531.6	0.963	531.6	0.0234	531.6	1.68
531.6	0.0517	531.6	0.0375	532.74	0.171	531.6	0.672	531.61	0.019	531.6	1.53
531.61	0.0318	531.61	0.0384	532.745	0.0231	531.61	0.513	531.61	0.00833	531.61	0.992
531.61	0.0148	531.61	0.0296	532.75	0.555	531.61	0.564	531.61	0.00511	531.61	0.744
531.61	0.0145	531.61	0.00415	532.754	0.139	531.61	0.432	531.62	0.00303	531.61	0.602
531.62	0.0159	531.62	0.000619	532.759	0.139	531.62	0.244	531.62	0.00435	531.62	0.454
531.62	0.0182	531.62	0	532.764	0.116	531.62	0.0904	531.63	0.00331	531.62	0.337
531.63	0.0135	531.63	0	532.768	0	531.63	0.0387	531.63	0	531.63	0.267
531.63	0.0105	531.63	0.000804	532.773	0.074	531.63	0.0207	531.64	0.000757	531.63	0.144
531.64	0.0108	531.64	0.00241	532.778	0.0185	531.64	0.00735	531.64	0.00251	531.64	0.0408
531.64	0.00363	531.64	0.00198	532.783	0	531.64	0.0226	531.65	0.00303	531.64	0.0302
531.65	0.00168	531.65	0.00161	532.787	0	531.65	0.0441	531.65	0.0017	531.65	0.0468
531.65	0.00184	531.65	0.00483	532.792	0.12	531.65	0.0504	531.66	0.00246	531.65	0.0248
531.66	0.00114	531.66	0.00656	532.797	0.0648	531.66	0.052	531.66	0.0062	531.66	0.0204
531.66	0.00233	531.66	0.00668	532.801	0	531.66	0.0523	531.67	0.00605	531.66	0.0415
531.67	0.00525	531.67	0.00433	532.806	0.148	531.67	0.0264	531.67	0.00369	531.67	0.0251
531.67	0.00547	531.67	0.000743	532.811	0.125	531.67	0.0185	531.68	0.00251	531.67	0.0289
531.68	0.00303	531.68	0.00272	532.816	0.167	531.68	0.018	531.68	0.00132	531.68	0.0163
531.68	0.00119	531.68	0.00316	532.82	0.0324	531.68	0.0409	531.69	0.00246	531.68	0.00534
531.69	0.00265	531.69	0.00229	532.825	0.139	531.69	0.0428	531.69	0.00345	531.69	0.0239
531.69	0.00319	531.69	0.00334	532.83	0.0555	531.69	0.0166	531.69	0.00284	531.69	0.0462
531.69	0.00596	531.69	0.00217	532.835	0.0555	531.69	0.0259	531.7	0.00468	531.69	0.0239
531.7	0.0139	531.7	0.00582	532.839	0.0648	531.7	0.0196	531.7	0.00866	531.7	0.00377
531.7	0.0195	531.7	0.00934	532.844	0.0555	531.7	0.0155	531.71	0.00605	531.7	0.0119
531.71	0.0169	531.71	0.00427	532.849	0.074	531.71	0.0253	531.71	0.00289	531.71	0.0107
531.71	0.0132	531.71	0.00588	532.853	0.217	531.71	0.0234	531.72	0.0087	531.71	0.00408
531.72	0.00514	531.72	0.00557	532.858	0.495	531.72	0.00899	531.72	0.00847	531.72	0.0126
531.72	0.00937	531.72	0.00384	532.863	0.444	531.72	0.0123	531.73	0.00412	531.72	0.0641
531.73	0.0152	531.73	0.00334	532.868	0	531.73	0.0294	531.73	0.00464	531.73	0.122
531.73	0.0132	531.73	0.00328	532.872	0	531.73	0.0501	531.74	0.00412	531.73	0.133
531.74	0.00612	531.74	0.00613	532.877	0.0231	531.74	0.067	531.74	0.00317	531.74	0.0553
531.74	0.00785	531.74	0.0208	532.882	0.19	531.74	0.0463	531.75	0.0036	531.74	0.0647
531.75	0.012	531.75	0.024	532.886	0.0972	531.75	0.0425	531.75	0.00615	531.75	0.0776
531.75	0.0115	531.75	0.00774	532.891	0.162	531.75	0.0338	531.76	0.00719	531.75	0.0512
531.76	0.0127	531.76	0.00575	532.896	0.338	531.76	0.0414	531.76	0.00355	531.76	0.0358
531.76	0.0157	531.76	0.00476	532.901	0.319	531.76	0.0441	531.77	0.000993	531.76	0.0628
531.77	0.0146	531.77	0.00464	532.905	0.236	531.77	0.0719	531.77	0.0026	531.77	0.054
531.77	0.0135	531.77	0.00371	532.91	0	531.77	0.0558	531.78	0.00397	531.77	0.0349
531.78	0.00855	531.78	0.00328	532.915	0	531.78	0.0251	531.78	0.00695	531.78	0.0408
531.78	0.00623	531.78	0.00272	532.92	0.0185	531.78	0.0234	531.78	0.0062	531.78	0.0349
531.78	0.00736	531.78	0.00526	532.924	0.162	531.78	0.0542	531.79	0.00175	531.78	0.00817
531.79	0.00796	531.79	0.00705	532.929	0.0185	531.79	0.0618	531.79	0.00199	531.79	0.0232
531.79	0.00536	531.79	0.00347	532.934	0.074	531.79	0.0485	531.8	0.00501	531.79	0.0261
531.8	0.000812	531.8	0.00347	532.938	0	531.8	0.0278	531.8	0.00624	531.8	0.0141
531.8	0.00103	531.8	0.00458	532.943	0	531.8	0.0248	531.81	0.00445	531.8	0.0151
531.81	0.00249	531.81	0.00322	532.948	0.25	531.81	0.0185	531.81	0.00156	531.81	0.0308
531.81	0.00271	531.81	0.00532	532.953	0.102	531.81	0.0193	531.82	0.00549	531.81	0.0245
531.82	0.00179	531.82	0.00879	532.957	0.0879	531.82	0.00763	531.82	0.00856	531.82	0.00911
531.82	0.00114	531.82	0.00613	532.962	0	531.82	0.0079	531.83	0.00203	531.82	0.00157
531.83	0.00265	531.83	0.00155	532.967	0	531.83	0.0251	531.83	0.00184	531.83	0.011
531.83	0.00384	531.83	0.0091	532.972	0.0463	531.83	0.0193	531.84	0.00298	531.83	0.0245
531.84	0.00471	531.84	0.0119	532.976	0.111	531.84	0.00218	531.84	0.000615	531.84	0.0292
531.84	0.0092	531.84	6.19e-05	532.981	0.171	531.84	0.00191	531.85	0.000615	531.84	0.0182
531.85	0.0121	531.85	0.000309	532.986	0.666	531.85	0.00899	531.85	0.00114	531.85	0.0305
531.85	0.00818	531.85	0.006	532.99	0.398	531.85	0.0104	531.86	0.00166	531.85	0.0518
531.86	0.00368	531.86	0.0114	532.995	0.236	531.86	0.0291	531.86	0.000899	531.86	0.0207
531.86	0.00379	531.86	0.00891	533	0.0694	531.86	0.0597	531.86	0.000851	531.86	0.0185
531.86	0.00254	531.86	0.0106	533.005	0.0463	531.86	0.03	531.87	0.000378	531.86	0.0371
531.87	0.00347	531.87	0.0073	533.009	0.18	531.87	0.0259	531.87	0.00114	531.87	0.0452
531.87	0.00753	531.87	0.00285	533.014	0.037	531.87	0.0311	531.88	0.00203	531.87	0.0478
531.88	0.00996	531.88	0.00941	533.019	0	531.88	0.0291	531.88	0.00331	531.88	0.0195
531.88	0.00585	531.88	0.0129	533.024	0.532	531.88	0.0199	531.89	0.00535	531.88	0.0327
531.89	0.0138	531.89	0.0104	533.028	0.514	531.89	0.0624	531.89	0.0144	531.89	0.0352
531.89	0.0398	531.89	0.0183	533.033	0	531.89	0.116	531.9	0.0272	531.89	0.0104
531.9	0.0604	531.9	0.0231	533.038	0.0602	531.9	0.0992	531.9	0.0312	531.9	0.0434
531.9	0.0515	531.9	0.0199	533.042	0.12	531.9	0.147	531.91	0.028	531.9	0.0663
531.91	0.0463	531.91	0.0217	533.047	0	531.91	0.216	531.91	0.017	531.91	0.231
531.91	0.0623	531.91	0.0194	533.052	0.0879	531.91	0.208	531.92	0.0149	531.91	0.316
531.92	0.058	531.92	0.0164	533.057	0.19	531.92	0.22	531.92	0.0154	531.92	0.422
531.92	0.0455	531.92	0.0124	533.061	0.204	531.92	0.268	531.93	0.0138	531.92	0.55
531.93	0.029	531.93	0.00749	533.066	0.315	531.93	0.3	531.93	0.00795	531.93	0.727
531.93	0.0236	531.93	0.00736	533.071	0.194	531.93	0.274	531.94	0.00662	531.93	0.758
531.94	0.0224	531.94	0.00928	533.075	0.0879	531.94	0.309	531.94	0.00558	531.94	0.574
531.94	0.027	531.94	0.0103	533.08	0	531.94	0.234	531.94	0.00345	531.94	0.381
531.94	0.0224	531.94	0.00266	533.094	0	531.94	0.181	531.95	0.00364	531.94	0.401
531.95	0.0128	531.95	0.00699	533.099	0.0648	531.95	0.145	531.95	0.00345	531.95	0.372
531.95	0.00682	531.95	0.0131	533.104	0.162	531.95	0.0806	531.96	0.00208	531.95	0.281
531.96	0.00265	531.96	0.011	533.109	0	531.96	0.0594	531.96	0.00402	531.96	0.217
531.96	0.00162	531.96	0.00594	533.127	0	531.96	0.0324	531.97	0.00738	531.96	0.0977
531.97	0.00455	531.97	0.00149	533.132	0.0694	531.97	0.0161	531.97	0.00601	531.97	0.0685
531.97	0.00417	531.97	0.00099	533.137	0.0463	531.97	0.00354	531.98	0.00686	531.97	0.066
531.98	0.00265	531.98	0.00118	533.142	0	531.98	0.00817	531.98	0.00724	531.98	0.0622
531.98	0.00601	531.98	0.00538	533.156	0	531.98	0.0262	531.99	0.000473	531.98	0.05
531.99	0.00726	531.99	0.00743	533.16	0.0879	531.99	0.0294	531.99	0	531.99	0.0446
531.99	0.00866	531.99	0.00347	533.165	0.0139	531.99	0.0381	532	0.000615	531.99	0.0264
532	0.0072	532	0.00217	533.17	0	532	0.0335	532	0.00341	532	0.0248
532	0.00406	532	0.00644	533.175	0.0787	532	0.0177	532.01	0.00681	532	0.039
532.01	0.00103	532.01	0.00873	533.179	0.0278	532.01	0.0354	532.01	0.00582	532.01	0.0424
532.01	0.00401	532.01	0.00705	533.184	0	532.01	0.0433	532.02	0.00388	532.01	0.0283
532.02	0.00536	532.02	0.0086	533.189	0.0185	532.02	0.0232	532.02	0.00634	532.02	0.0179
532.02	0.00211	532.02	0.00588	533.194	0.19	532.02	0.0349	532.03	0.00492	532.02	0.0459
532.03	0.00303	532.03	0.00823	533.198	0.518	532.03	0.0452	532.03	0.0027	532.03	0.0465
532.03	0.00309	532.03	0.0121	533.203	0.162	532.03	0.0161	532.03	0.00265	532.03	0.0355
532.03	0.00444	532.03	0.0121	533.208	0.236	532.03	0.0283	532.04	0.00383	532.03	0.0383
532.04	0.0033	532.04	0.00866	533.212	0	532.04	0.0311	532.04	0.00284	532.04	0.0258
532.04	0.00314	532.04	0.00384	533.227	0	532.04	0.021	532.05	0.00265	532.04	0.0606
532.05	0.0026	532.05	0.00241	533.231	0.495	532.05	0.0125	532.05	0.00497	532.05	0.0396
532.05	0.00395	532.05	0.00464	533.236	0.731	532.05	0.0183	532.06	0.00506	532.05	0.0239
532.06	0.00731	532.06	0.00501	533.241	1.04	532.06	0.0305	532.06	0.00676	532.06	0.0339
532.06	0.0112	532.06	0.00371	533.246	0.555	532.06	0.0202	532.07	0.0132	532.06	0.0185
532.07	0.00958	532.07	0.00532	533.25	0.0463	532.07	0.0286	532.07	0.00781	532.07	0.0157
532.07	0.00314	532.07	0.00606	533.255	0.157	532.07	0.0161	532.08	0.00175	532.07	0.027
532.08	0.00379	532.08	0.00396	533.26	0.116	532.08	0.012	532.08	0.00166	532.08	0.0452
532.08	0.00574	532.08	0.00124	533.264	0.0972	532.08	0.0117	532.09	0.00378	532.08	0.0258
532.09	0.0059	532.09	0.000804	533.269	0	532.09	0.00899	532.09	0.00516	532.09	0.038
532.09	0.00325	532.09	0.00155	533.274	0.217	532.09	0.0125	532.1	0.00464	532.09	0.0437
532.1	0.000433	532.1	0.00637	533.279	0.282	532.1	0.0409	532.1	0.00355	532.1	0.0129
532.1	0.00357	532.1	0.00811	533.283	0.0879	532.1	0.0283	532.11	0.0062	532.1	0.00157
532.11	0.00823	532.11	0.0104	533.288	0.157	532.11	0.0123	532.11	0.00752	532.11	0.00189
532.11	0.00612	532.11	0.0162	533.293	0	532.11	0.0174	532.11	0.00104	532.11	0.00691
532.11	0.00287	532.11	0.0073	533.298	0.273	532.11	0.0163	532.12	0.00118	532.11	0.011
532.12	0.00206	532.12	0	533.302	0.134	532.12	0.03	532.12	0.0053	532.12	0.0123
532.12	0.00433	532.12	0.00186	533.307	0.0694	532.12	0.0381	532.13	0.00889	532.12	0.0126
532.13	0.00763	532.13	0.00743	533.312	0.157	532.13	0.0185	532.13	0.00407	532.13	0.0088
532.13	0.00612	532.13	0.00916	533.317	0.296	532.13	0.0226	532.14	0.00317	532.13	0.0148
532.14	0.00742	532.14	0.00408	533.321	0.0463	532.14	0.0409	532.14	0.00151	532.14	0.0314
532.14	0.00265	532.14	0.0013	533.326	0.148	532.14	0.0349	532.15	0.00184	532.14	0.0148
532.15	0.0039	532.15	0.00377	533.331	0.102	532.15	0.0226	532.15	0.000426	532.15	0.00126
532.15	0.00384	532.15	0.00644	533.335	0.273	532.15	0.0403	532.16	0.00307	532.15	0.00566
532.16	0.00406	532.16	0.00526	533.34	0.25	532.16	0.0316	532.16	0.00553	532.16	0.0267
532.16	0.00417	532.16	0.0052	533.345	0.0602	532.16	0.0324	532.17	0.00293	532.16	0.0575
532.17	0.00439	532.17	0.00464	533.35	0.185	532.17	0.0133	532.17	0.0017	532.17	0.0613
532.17	0.00184	532.17	0.00365	533.354	0.315	532.17	0.0411	532.18	0.00265	532.17	0.0606
532.18	0.00217	532.18	0.00155	533.359	0.264	532.18	0.0311	532.18	0.00052	532.18	0.0638
532.18	0.00189	532.18	0.000743	533.364	0.0833	532.18	0.0104	532.19	0	532.18	0.0421
532.19	0.00379	532.19	0.00891	533.369	0	532.19	0.0234	532.19	0.000851	532.19	0.00785
532.19	0.0059	532.19	0.0199	533.378	0	532.19	0.0335	532.2	0.00388	532.19	0.0101
532.2	0.00964	532.2	0.0167	533.383	0.0463	532.2	0.0403	532.2	0.00473	532.2	0.0261
532.2	0.0052	532.2	0.0137	533.387	0.0694	532.2	0.0379	532.2	0.00412	532.2	0.038
532.2	0.00661	532.2	0.015	533.392	0.287	532.2	0.0343	532.21	0.00889	532.2	0.0182
532.21	0.0065	532.21	0.0175	533.397	0.0787	532.21	0.0665	532.21	0.0149	532.21	0.0434
532.21	0.00872	532.21	0.0141	533.402	0.111	532.21	0.0943	532.22	0.0212	532.21	0.0443
532.22	0.0164	532.22	0.0185	533.406	0.412	532.22	0.0943	532.22	0.0188	532.22	0.0547
532.22	0.0259	532.22	0.0272	533.411	0.143	532.22	0.0714	532.23	0.0206	532.22	0.0933
532.23	0.0264	532.23	0.0291	533.416	0	532.23	0.133	532.23	0.0309	532.23	0.151
532.23	0.0286	532.23	0.0397	533.43	0	532.23	0.181	532.24	0.0471	532.23	0.164
532.24	0.0316	532.24	0.0515	533.435	0.0463	532.24	0.181	532.24	0.0523	532.24	0.191
532.24	0.0267	532.24	0.047	533.439	0.074	532.24	0.156	532.25	0.0337	532.24	0.27
532.25	0.0319	532.25	0.0329	533.444	0.176	532.25	0.227	532.25	0.026	532.25	0.21
532.25	0.034	532.25	0.024	533.449	0.0416	532.25	0.202	532.26	0.0194	532.25	0.204
532.26	0.0372	532.26	0.0215	533.454	0.13	532.26	0.173	532.26	0.0155	532.26	0.318
532.26	0.0289	532.26	0.0213	533.458	0.074	532.26	0.268	532.27	0.0228	532.26	0.456
532.27	0.0171	532.27	0.0155	533.463	0.342	532.27	0.104	532.27	0.0256	532.27	0.374
532.27	0.0163	532.27	0.0191	533.468	0.199	532.27	0.0798	532.28	0.0189	532.27	0.199
532.28	0.0186	532.28	0.0112	533.472	0.074	532.28	0.0842	532.28	0.0106	532.28	0.0889
532.28	0.0163	532.28	0.00526	533.477	0.106	532.28	0.0384	532.28	0.00218	532.28	0.117
532.28	0.0059	532.28	0.00606	533.482	0.037	532.28	0.0251	532.29	0.00326	532.28	0.226
532.29	0.00558	532.29	0.00433	533.487	0	532.29	0.0477	532.29	0.00459	532.29	0.215
532.29	0.00563	532.29	0.0026	533.491	0	532.29	0.0499	532.3	0.00213	532.29	0.163
532.3	0.00222	532.3	0.0047	533.496	0.0185	532.3	0.046	532.3	0.00317	532.3	0.112
532.3	0.00244	532.3	0.00421	533.501	0.074	532.3	0.0436	532.31	0.00374	532.3	0.0666
532.31	0.00325	532.31	0.00142	533.506	0	532.31	0.0278	532.31	0.0017	532.31	0.0195
532.31	0.00233	532.31	0.00229	533.51	0	532.31	0.0234	532.32	0.00161	532.31	0.0405
532.32	0.00357	532.32	0.00433	533.515	0.0463	532.32	0.00981	532.32	0.00137	532.32	0.0427
532.32	0.0101	532.32	0.00198	533.52	0.0463	532.32	0.00272	532.33	0.00274	532.32	0.0368
532.33	0.01	532.33	0.0034	533.524	0.116	532.33	0.0144	532.33	0.000615	532.33	0.054
532.33	0.00114	532.33	0.00229	533.529	0.0879	532.33	0.033	532.34	0.00303	532.33	0.0415
532.34	0.00498	532.34	0.0013	533.534	0	532.34	0.0504	532.34	0.00468	532.34	0.0349
532.34	0.00931	532.34	0.0021	533.539	0.176	532.34	0.0272	532.35	0.00222	532.34	0.033
532.35	0.00525	532.35	0.00235	533.543	0.13	532.35	0.0362	532.35	0	532.35	0.0437
532.35	0.00282	532.35	0.000371	533.548	0.19	532.35	0.0466	532.36	0.00052	532.35	0.0603
532.36	0.00368	532.36	0.00173	533.553	0	532.36	0.0242	532.36	0.0018	532.36	0.115
532.36	0.00628	532.36	0.00303	533.572	0	532.36	0.033	532.36	0.00312	532.36	0.0459
532.36	0.00292	532.36	0.00291	533.576	0.19	532.36	0.0237	532.37	0.00312	532.36	0.00628
532.37	0.00271	532.37	0.00111	533.581	0.213	532.37	0.0251	532.37	0.000284	532.37	0.00346
532.37	0.00157	532.37	0	533.586	0	532.37	0.0188	532.38	0.0018	532.37	0.0254
532.38	0.00108	532.38	0	533.591	0	532.38	0.00926	532.38	0.00383	532.38	0.0631
532.38	0.002	532.38	0.0013	533.595	0.0879	532.38	0.0248	532.39	0.00525	532.38	0.0584
532.39	0.00249	532.39	0.00761	533.6	0.194	532.39	0.0447	532.39	0.00582	532.39	0.0088
532.39	0.00401	532.39	0.0135	533.605	0.412	532.39	0.0188	532.4	0.00653	532.39	0.0167
532.4	0.00379	532.4	0.0086	533.61	0.116	532.4	0.0117	532.4	0.0108	532.4	0.0402
532.4	0.00303	532.4	0.00285	533.614	0.259	532.4	0.0226	532.41	0.00922	532.4	0.0653
532.41	0.00601	532.41	0.00743	533.619	0.139	532.41	0.0188	532.41	0.0123	532.41	0.0138
532.41	0.00352	532.41	0.0179	533.624	0.153	532.41	0.0174	532.42	0.00435	532.41	0.00408
532.42	0.0033	532.42	0.0117	533.629	0	532.42	0.0106	532.42	0.00123	532.42	0.076
532.42	0.00688	532.42	0.00761	533.633	0	532.42	0.0123	532.43	0.0036	532.42	0.0415
532.43	0.0033	532.43	0.00631	533.638	0.143	532.43	0.0278	532.43	0.00549	532.43	0.0107
532.43	0.00276	532.43	0.00124	533.643	0.171	532.43	0.052	532.44	0.00166	532.43	0.0151
532.44	0.00818	532.44	0.00297	533.647	0	532.44	0.0474	532.44	0.00667	532.44	0.0201
532.44	0.00855	532.44	0.0102	533.652	0.0324	532.44	0.0259	532.45	0.00941	532.44	0.0154
532.45	0.00552	532.45	0.0166	533.657	0.19	532.45	0.0256	532.45	0.00184	532.45	0.082
532.45	0.011	532.45	0.0176	533.662	0.134	532.45	0.00708	532.45	0.00468	532.45	0.0572
532.45	0.00531	532.45	0.0052	533.666	0	532.45	0.0163	532.46	0.00596	532.45	0.0264
532.46	0.00141	532.46	0.00347	533.671	0	532.46	0.021	532.46	0.00407	532.46	0.0229
532.46	0.00125	532.46	0.00662	533.676	0.0879	532.46	0.0256	532.47	0.00364	532.46	0.00283
532.47	0.00157	532.47	0.00248	533.681	0.139	532.47	0.0281	532.47	0.0026	532.47	0.00911
532.47	0.00222	532.47	0.00149	533.685	0.0879	532.47	0.0349	532.48	0.00104	532.47	0.0132
532.48	0.00552	532.48	0.000866	533.69	0.0463	532.48	0.0112	532.48	0	532.48	0.0157
532.48	0.00541	532.48	0.000928	533.695	0.0509	532.48	0.0139	532.49	0.00166	532.48	0.0418
532.49	0.00233	532.49	0.00322	533.699	0.504	532.49	0.0272	532.49	0.00577	532.49	0.0408
532.49	0.00271	532.49	0.00582	533.704	0	532.49	0.0212	532.5	0.00568	532.49	0.0324
532.5	0.00439	532.5	0.00235	533.709	0	532.5	0.024	532.5	0.00265	532.5	0.0465
532.5	0.00363	532.5	0.00538	533.714	0.148	532.5	0.0504	532.51	0.000426	532.5	0.0148
532.51	0.00179	532.51	0.00575	533.718	0.139	532.51	0.0654	532.51	0.00208	532.51	0.0308
532.51	0.00287	532.51	0.00761	533.723	0.227	532.51	0.0199	532.52	0.0044	532.51	0.0424
532.52	0.00476	532.52	0.00873	533.728	0.18	532.52	0.0104	532.52	0.00378	532.52	0.0368
532.52	0.00531	532.52	0.00675	533.732	0.0648	532.52	0.0104	532.53	0.00435	532.52	0.0116
532.53	0.00812	532.53	0.00743	533.737	0.134	532.53	0.00817	532.53	0.00355	532.53	0.0427
532.53	0.00742	532.53	0.0108	533.742	0.305	532.53	0.00926	532.53	0.00624	532.53	0.0644
532.53	0.00606	532.53	0.00272	533.747	0.0416	532.53	0.0229	532.54	0.00866	532.53	0.0298
532.54	0.00141	532.54	0.00415	533.751	0.125	532.54	0.0842	532.54	0.0101	532.54	0.0327
532.54	0.00352	532.54	0.00582	533.756	0.0324	532.54	0.112	532.55	0.00728	532.54	0.0264
532.55	0.0039	532.55	0.0153	533.761	0.0139	532.55	0.113	532.55	0.0158	532.55	0.0864
532.55	0.0039	532.55	0.0205	533.766	0.171	532.55	0.0286	532.56	0.027	532.55	0.156
532.56	0.00715	532.56	0.0244	533.77	0.0185	532.56	0.0289	532.56	0.0271	532.56	0.21
532.56	0.00466	532.56	0.0311	533.775	0	532.56	0.0708	532.57	0.0244	532.56	0.186
532.57	0.00985	532.57	0.0387	533.78	0.0139	532.57	0.184	532.57	0.02	532.57	0.212
532.57	0.0105	532.57	0.034	533.784	0.255	532.57	0.105	532.58	0.0103	532.57	0.237
532.58	0.00411	532.58	0.0225	533.789	0.319	532.58	0.0251	532.58	0.00705	532.58	0.346
532.58	0.00904	532.58	0.00996	533.794	0	532.58	0.0174	532.59	0.0131	532.58	0.383
532.59	0.0117	532.59	0.0145	533.799	0.0833	532.59	0.0305	532.59	0.0147	532.59	0.197
532.59	0.00628	532.59	0.0233	533.803	0.0416	532.59	0.0161	532.6	0.0162	532.59	0.2
532.6	0.00877	532.6	0.0174	533.808	0.0185	532.6	0.0234	532.6	0.0052	532.6	0.2
532.6	0.0102	532.6	0.00687	533.813	0.074	532.6	0.0316	532.61	0.00184	532.6	0.0958
532.61	0.00466	532.61	0.0065	533.818	0	532.61	0.0485	532.61	0.00345	532.61	0.0484
532.61	0.00103	532.61	0.0122	533.822	0.0972	532.61	0.0727	532.62	0.0061	532.61	0.077
532.62	0.00547	532.62	0.00582	533.827	0.0925	532.62	0.0253	532.62	0.00402	532.62	0.0899
532.62	0.0134	532.62	0.000248	533.832	0	532.62	0.018	532.62	0.00175	532.62	0.0518
532.62	0.00585	532.62	0	533.837	0.333	532.62	0.0128	532.63	0.00331	532.62	0.0559
532.63	0.00162	532.63	0.000928	533.841	0.333	532.63	0.00109	532.63	0.00426	532.63	0.0481
532.63	0.000975	532.63	0.00613	533.846	0.5	532.63	0.00844	532.64	0.00128	532.63	0.0789
532.64	0.00125	532.64	0.0105	533.851	0.143	532.64	0.0204	532.64	0.00218	532.64	0.065
532.64	0.00384	532.64	0.00514	533.855	1.8	532.64	0.0223	532.65	0.00336	532.64	0.0116
532.65	0.00514	532.65	0.0047	533.86	0	532.65	0.0191	532.65	0.00776	532.65	0.0189
532.65	0.00125	532.65	0.000928	533.865	0.139	532.65	0.0409	532.66	0.00506	532.65	0.0512
532.66	0.00265	532.66	0.00402	533.87	0.185	532.66	0.0343	532.66	0.00369	532.66	0.0553
532.66	0.00639	532.66	0.00545	533.874	0.204	532.66	0.0368	532.67	0.00355	532.66	0.0101
532.67	0.00449	532.67	0.00594	533.879	0.037	532.67	0.0242	532.67	0.00402	532.67	0.00377
532.67	0.00352	532.67	0.00891	533.884	0.125	532.67	0.00409	532.68	0.00265	532.67	0.0116
532.68	0.00206	532.68	0.00712	533.889	0.12	532.68	0.0139	532.68	0.00326	532.68	0.0107
532.68	0.0026	532.68	0.00118	533.893	0.106	532.68	0.0147	532.69	0.00118	532.68	0.0192
532.69	0.00958	532.69	0.000433	533.898	0.19	532.69	0.0163	532.69	0	532.69	0.00817
532.69	0.0122	532.69	0.00365	533.903	0.0139	532.69	0.0196	532.7	4.73e-05	532.69	0.00785
532.7	0.00303	532.7	0.00675	533.907	0.194	532.7	0.00926	532.7	0.00109	532.7	0.00157
532.7	0.00449	532.7	0.00452	533.912	0.139	532.7	0.0131	532.7	0.00615	532.7	0.0107
532.7	0.00606	532.7	0.00903	533.917	0	532.7	0.0188	532.71	0.0106	532.7	0.0223
532.71	0.00341	532.71	0.00526	533.922	0.12	532.71	0.0291	532.71	0.00397	532.71	0.0402
532.71	0.00536	532.71	0	533.926	0.162	532.71	0.0414	532.72	0.00307	532.71	0.0418
532.72	0.00661	532.72	0.00854	533.931	0.171	532.72	0.0646	532.72	0.0132	532.72	0.0207
532.72	0.00888	532.72	0.0317	533.936	0.157	532.72	0.046	532.73	0.0217	532.72	0.0273
532.73	0.00704	532.73	0.0338	533.941	0	532.73	0.037	532.73	0.0143	532.73	0.038
532.73	0.00596	532.73	0.0256	533.945	0.0555	532.73	0.0725	532.74	0.0147	532.73	0.0669
532.74	0.0123	532.74	0.0238	533.95	0.0694	532.74	0.116	532.74	0.0267	532.74	0.197
532.74	0.0199	532.74	0.0273	533.955	0.0879	532.74	0.12	532.75	0.0281	532.74	0.138
532.75	0.0274	532.75	0.0228	533.959	0.0833	532.75	0.138	532.75	0.0174	532.75	0.0779
532.75	0.0232	532.75	0.025	533.964	0.0555	532.75	0.126	532.76	0.00998	532.75	0.0826
532.76	0.0224	532.76	0.0132	533.969	0	532.76	0.0605	532.76	0.00747	532.76	0.0833
532.76	0.00947	532.76	0.0127	533.974	0.102	532.76	0.0686	532.77	0.00497	532.76	0.0682
532.77	0.00633	532.77	0.00761	533.978	0.102	532.77	0.0256	532.77	0.00331	532.77	0.0336
532.77	0.0133	532.77	0.00736	533.983	0	532.77	0.0248	532.78	0.0053	532.77	0.00911
532.78	0.0193	532.78	0.00588	533.997	0	532.78	0.0518	532.78	0.00847	532.78	0.022
532.78	0.0182	532.78	0.01	534.002	0.0833	532.78	0.0526	532.79	0.00426	532.78	0.0317
532.79	0.00341	532.79	0.0101	534.007	0.125	532.79	0.0488	532.79	0.00251	532.79	0.0254
532.79	0.00379	532.79	0.0144	534.011	0.25	532.79	0.0112	532.79	0.00203	532.79	0.0289
532.79	0.00644	532.79	0.0191	534.016	0.13	532.79	0.0202	532.8	0.00464	532.79	0.0157
532.8	0.0092	532.8	0.00309	534.021	0.153	532.8	0.0242	532.8	0.0036	532.8	0.0374
532.8	0.00785	532.8	0.000433	534.026	0.0694	532.8	0.0204	532.81	0.0052	532.8	0.049
532.81	0.00417	532.81	0.00186	534.03	0.143	532.81	0.0202	532.81	0.00445	532.81	0.0396
532.81	0.00411	532.81	0.00161	534.035	0.565	532.81	0.0158	532.82	0.00312	532.81	0.0229
532.82	0.00677	532.82	0.00099	534.04	0.18	532.82	0.027	532.82	0.00918	532.82	0.00566
532.82	0.00466	532.82	0.00179	534.045	0.106	532.82	0.0474	532.83	0.0119	532.82	0.0201
532.83	0.00563	532.83	0.00749	534.049	0.361	532.83	0.0346	532.83	0.0108	532.83	0.0415
532.83	0.00888	532.83	0.00897	534.054	0.194	532.83	0.0526	532.84	0.0026	532.83	0.0286
532.84	0.0059	532.84	0.0101	534.059	0.0787	532.84	0.0351	532.84	0.000284	532.84	0.0487
532.84	0.0122	532.84	0.0168	534.063	0	532.84	0.024	532.85	0.000993	532.84	0.1
532.85	0.00698	532.85	0.00829	534.068	0.0879	532.85	0.0242	532.85	0.00071	532.85	0.0961
532.85	0.00357	532.85	0.00681	534.073	0.074	532.85	0.0599	532.86	0.000426	532.85	0.0314
532.86	0.00466	532.86	0.0078	534.078	0.208	532.86	0.036	532.86	0.00237	532.86	0.0154
532.86	0.00352	532.86	0.0102	534.082	0.171	532.86	0.0226	532.87	0.00719	532.86	0.0151
532.87	0.00449	532.87	0.0134	534.087	0.537	532.87	0.0341	532.87	0.0124	532.87	0.0396
532.87	0.00698	532.87	0.0123	534.092	0.338	532.87	0.0253	532.87	0.00525	532.87	0.0264
532.87	0.00606	532.87	0.0213	534.097	0.102	532.87	0.0147	532.88	0.00497	532.87	0.0522
532.88	0.0104	532.88	0.016	534.101	0.111	532.88	0.0635	532.88	0.0142	532.88	0.0553
532.88	0.0126	532.88	0.024	534.106	0.0879	532.88	0.0504	532.89	0.0275	532.88	0.0986
532.89	0.0136	532.89	0.00916	534.111	0.227	532.89	0.0153	532.89	0.0372	532.89	0.151
532.89	0.0117	532.89	0.0153	534.115	0.278	532.89	0.0692	532.9	0.0313	532.89	0.105
532.9	0.0133	532.9	0.0326	534.12	0.0555	532.9	0.173	532.9	0.0284	532.9	0.245
532.9	0.0272	532.9	0.0511	534.125	0	532.9	0.141	532.91	0.0154	532.9	0.24
532.91	0.0197	532.91	0.0445	534.134	0	532.91	0.119	532.91	0.0259	532.91	0.216
532.91	0.0107	532.91	0.0216	534.139	0.0925	532.91	0.163	532.92	0.0457	532.91	0.175
532.92	0.0129	532.92	0.00891	534.144	0.0463	532.92	0.0861	532.92	0.0307	532.92	0.0848
532.92	0.017	532.92	0.0099	534.149	0.5	532.92	0.0893	532.93	0.0164	532.92	0.155
532.93	0.0135	532.93	0.0166	534.153	0.0833	532.93	0.138	532.93	0.00516	532.93	0.167
532.93	0.00693	532.93	0.02	534.158	0.111	532.93	0.131	532.94	0.00539	532.93	0.167
532.94	0.00271	532.94	0.00464	534.163	0	532.94	0.0439	532.94	0.00842	532.94	0.0986
532.94	0.00406	532.94	0.00675	534.168	0	532.94	0.0534	532.95	0.00804	532.94	0.0437
532.95	0.00855	532.95	0.0132	534.172	0.162	532.95	0.0234	532.95	0.00861	532.95	0.0547
532.95	0.0118	532.95	0.0177	534.177	0.648	532.95	0.0183	532.96	0.00989	532.95	0.0264
532.96	0.0107	532.96	0.00303	534.182	0.5	532.96	0.0485	532.96	0.00672	532.96	0.0553
532.96	0.00953	532.96	0.00619	534.187	0.324	532.96	0.0572	532.96	0.00307	532.96	0.0261
532.96	0.00309	532.96	0.0111	534.191	0.0648	532.96	0.0714	532.97	0	532.96	0.0141
532.97	0.00514	532.97	0.00204	534.196	0.25	532.97	0.0204	532.97	0.000473	532.97	0.0145
532.97	0.00612	532.97	0.00334	534.201	0.0787	532.97	0.0125	532.98	0.0026	532.97	0.00974
532.98	0.00449	532.98	0.00631	534.205	0.0925	532.98	0.0199	532.98	0.00345	532.98	0.0182
532.98	0.00146	532.98	0.00662	534.21	0.25	532.98	0.0297	532.99	0.00355	532.98	0.0327
532.99	0.00341	532.99	0.0101	534.215	0.227	532.99	0.0161	532.99	0.00974	532.99	0.0223
532.99	0.00444	532.99	0.0138	534.22	0.074	532.99	0.0136	533	0.00752	532.99	0.0101
533	0.00531	533	0.00947	534.224	0.0185	533	0.00872	533	0.00989	533	0.0044
533	0.0065	533	0.00693	534.229	0.157	533	0.0308	533.01	0.0138	533	0.00974
533.01	0.00374	533.01	0.00408	534.234	0.236	533.01	0.0109	533.01	0.0079	533.01	0.0138
533.01	0.00195	533.01	0.0118	534.239	0.139	533.01	0.0172	533.02	0.00246	533.01	0.0207
533.02	0.00146	533.02	0.0139	534.243	0.111	533.02	0.0436	533.02	0.0018	533.02	0.0167
533.02	0.00146	533.02	0.00254	534.248	0	533.02	0.0183	533.03	0.00104	533.02	0.0182
533.03	0.00417	533.03	0.00415	534.253	0	533.03	0.0376	533.03	0.00307	533.03	0.0616
533.03	0.00265	533.03	0.0145	534.257	0.12	533.03	0.109	533.04	0.00993	533.03	0.0977
533.04	0.000541	533.04	0.0078	534.262	0.208	533.04	0.0278	533.04	0.0128	533.04	0.109
533.04	0.00363	533.04	0.00662	534.267	0.106	533.04	0.0106	533.04	0.00487	533.04	0.0223
533.04	0.00828	533.04	0.00941	534.272	0.0694	533.04	0.0398	533.05	0.00587	533.04	0.00628
533.05	0.0139	533.05	0.00928	534.276	0.148	533.05	0.0441	533.05	0.00525	533.05	0.0129
533.05	0.0238	533.05	0.00489	534.281	0.125	533.05	0.0297	533.06	0.00506	533.05	0.00974
533.06	0.0162	533.06	0.00538	534.286	0.342	533.06	0.0714	533.06	0.00558	533.06	0.0468
533.06	0.0301	533.06	0.0168	534.29	0.0463	533.06	0.184	533.07	0.0221	533.06	0.05
533.07	0.0188	533.07	0.0218	534.295	0.074	533.07	0.102	533.07	0.0302	533.07	0.0352
533.07	0.00855	533.07	0.00854	534.3	0.0648	533.07	0.115	533.08	0.0104	533.07	0.0421
533.08	0.0122	533.08	0.0209	534.305	0.0463	533.08	0.0381	533.08	0.00672	533.08	0.0534
533.08	0.0262	533.08	0.0431	534.309	0	533.08	0.0943	533.09	0.00776	533.08	0.0688
533.09	0.0228	533.09	0.0217	534.314	0.157	533.09	0.0708	533.09	0.00691	533.09	0.0628
533.09	0.0136	533.09	0.000186	534.319	0.102	533.09	0.0932	533.1	0.00984	533.09	0.0314
533.1	0.0128	533.1	0.00458	534.324	0.074	533.1	0.073	533.1	0.00241	533.1	0.093
533.1	0.023	533.1	0.0155	534.328	0	533.1	0.043	533.11	0.00653	533.1	0.0518
533.11	0.0186	533.11	0.0103	534.338	0	533.11	0.061	533.11	0.00993	533.11	0.0204
533.11	0.00612	533.11	0.000866	534.343	0.162	533.11	0.0169	533.12	0.00572	533.11	0.0135
533.12	0.00509	533.12	0.00483	534.347	0.222	533.12	0.0395	533.12	0.00303	533.12	0.00785
533.12	0.0103	533.12	0.00749	534.352	0	533.12	0.0656	533.13	0.00156	533.12	0.017
533.13	0.0213	533.13	0.00545	534.361	0	533.13	0.0297	533.13	0.00516	533.13	0.0245
533.13	0.0153	533.13	0.00353	534.366	0.153	533.13	0.0221	533.13	0.00161	533.13	0.0484
533.13	0.00271	533.13	0.00514	534.371	0.0925	533.13	0.0153	533.14	0.00175	533.13	0.0298
533.14	0.00709	533.14	0.00575	534.376	0	533.14	0.0384	533.14	0.00478	533.14	0.0239
533.14	0.00698	533.14	0.00879	534.38	0	533.14	0.0351	533.15	0.00941	533.14	0.0113
533.15	0.00661	533.15	0.00978	534.385	0.106	533.15	0.00654	533.15	0.0109	533.15	0.00408
533.15	0.00801	533.15	0.00489	534.39	0	533.15	0.0221	533.16	0.00478	533.15	0.0302
533.16	0.00661	533.16	0.00675	534.395	0	533.16	0.0341	533.16	0.00156	533.16	0.0443
533.16	0.013	533.16	0.00359	534.399	0.0324	533.16	0.0466	533.17	0.00208	533.16	0.0135
533.17	0.0065	533.17	0.00446	534.404	0.111	533.17	0.0259	533.17	0.00218	533.17	0.0261
533.17	0.00384	533.17	0.00594	534.409	0.116	533.17	0.0308	533.18	0.000993	533.17	0.06
533.18	0.00287	533.18	0.000866	534.414	0.0463	533.18	0.00245	533.18	0.00478	533.18	0.0289
533.18	0.00184	533.18	0.000495	534.418	0.074	533.18	0.015	533.19	0.00572	533.18	0.0113
533.19	0.00514	533.19	0.00446	534.423	0.134	533.19	0.0553	533.19	0.00388	533.19	0.0113
533.19	0.00861	533.19	0.0105	534.428	0.0879	533.19	0.0351	533.2	0.00222	533.19	0.0242
533.2	0.0154	533.2	0.00557	534.433	0.0648	533.2	0.03	533.2	0.00577	533.2	0.0493
533.2	0.00444	533.2	0.00402	534.437	0.0925	533.2	0.0158	533.21	0.00653	533.2	0.0531
533.21	0.0101	533.21	0.00303	534.442	0.0694	533.21	0.0256	533.21	0.0132	533.21	0.0581
533.21	0.0182	533.21	0.00842	534.447	0	533.21	0.0327	533.21	0.028	533.21	0.0732
533.21	0.0139	533.21	0.0179	534.461	0	533.21	0.0409	533.22	0.0176	533.21	0.128
533.22	0.0229	533.22	0.0179	534.466	0.0879	533.22	0.052	533.22	0.0249	533.22	0.113
533.22	0.0419	533.22	0.0183	534.47	0	533.22	0.0637	533.23	0.0308	533.22	0.209
533.23	0.0974	533.23	0.0343	534.475	0	533.23	0.107	533.23	0.0279	533.23	0.235
533.23	0.205	533.23	0.0467	534.48	0.0139	533.23	0.0877	533.24	0.0282	533.23	0.213
533.24	0.142	533.24	0.0392	534.485	0.0879	533.24	0.104	533.24	0.0279	533.24	0.308
533.24	0.137	533.24	0.0256	534.489	0.0185	533.24	0.127	533.25	0.0246	533.24	0.321
533.25	0.108	533.25	0.0425	534.494	0.19	533.25	0.163	533.25	0.0207	533.25	0.32
533.25	0.121	533.25	0.0574	534.499	0.296	533.25	0.0893	533.26	0.0123	533.25	0.293
533.26	0.082	533.26	0.0358	534.503	0.143	533.26	0.139	533.26	0.0205	533.26	0.223
533.26	0.0689	533.26	0.021	534.508	0	533.26	0.105	533.27	0.0128	533.26	0.192
533.27	0.0689	533.27	0.0209	534.513	0.0602	533.27	0.0539	533.27	0.0148	533.27	0.295
533.27	0.0447	533.27	0.027	534.518	0.213	533.27	0.055	533.28	0.0181	533.27	0.133
533.28	0.0411	533.28	0.0103	534.522	0	533.28	0.0504	533.28	0.0131	533.28	0.121
533.28	0.0266	533.28	0.0106	534.527	0.0787	533.28	0.0439	533.29	0.0114	533.28	0.093
533.29	0.0177	533.29	0.0052	534.532	0.0787	533.29	0.0575	533.29	0.00473	533.29	0.0606
533.29	0.00585	533.29	0.00408	534.537	0.208	533.29	0.0229	533.3	0.00345	533.29	0.0355
533.3	0.00947	533.3	0.00761	534.541	0.171	533.3	0.0153	533.3	0.00388	533.3	0.0324
533.3	0.0085	533.3	0.00687	534.546	0.213	533.3	0.0109	533.3	0.00492	533.3	0.0377
533.3	0.0101	533.3	0.00495	534.551	0.0925	533.3	0.015	533.31	0.00691	533.3	0.0336
533.31	0.00352	533.31	0.00644	534.556	0.0925	533.31	0.0193	533.31	0.0096	533.31	0.105
533.31	0.00769	533.31	0.00947	534.56	0.0879	533.31	0.024	533.32	0.00951	533.31	0.0496
533.32	0.00742	533.32	0.00557	534.565	0.0925	533.32	0.00981	533.32	0.00847	533.32	0.00597
533.32	0.00466	533.32	0.000248	534.57	0	533.32	0.0185	533.33	0.0043	533.32	0.022
533.33	0.0079	533.33	0.00229	534.574	0.227	533.33	0.0482	533.33	0.000378	533.33	0.0635
533.33	0.0013	533.33	0.00489	534.579	0.301	533.33	0.0409	533.34	0.00232	533.33	0.0427
533.34	0.00411	533.34	0.00303	534.584	0	533.34	0.00545	533.34	0.00908	533.34	0.0751
533.34	0.00568	533.34	0.00693	534.589	0.0972	533.34	0.0112	533.35	0.0134	533.34	0.066
533.35	0.00433	533.35	0.00594	534.593	0.0139	533.35	0.0368	533.35	0.000615	533.35	0.0924
533.35	0.00883	533.35	0.00817	534.598	0	533.35	0.0351	533.36	0.00203	533.35	0.0889
533.36	0.0133	533.36	0.0026	534.607	0	533.36	0.0188	533.36	0.0062	533.36	0.0663
533.36	0.0147	533.36	0.00186	534.612	0.00925	533.36	0.0139	533.37	0.0107	533.36	0.0377
533.37	0.00384	533.37	0.000309	534.617	0.296	533.37	0.0147	533.37	0.00553	533.37	0.0361
533.37	0.00915	533.37	0.00229	534.622	0.0648	533.37	0.0656	533.38	0.00568	533.37	0.0273
533.38	0.0103	533.38	0.00557	534.626	0	533.38	0.0123	533.38	0.00307	533.38	0.0518
533.38	0.0122	533.38	0.00594	534.631	0	533.38	0.036	533.38	0.0043	533.38	0.0591
533.38	0.0113	533.38	0.000928	534.636	0.287	533.38	0.058	533.39	0.0062	533.38	0.0424
533.39	0.041	533.39	0.00594	534.641	0.148	533.39	0.076	533.39	0.00894	533.39	0.00691
533.39	0.109	533.39	0.015	534.645	0.37	533.39	0.0545	533.4	0.00184	533.39	0.0364
533.4	0.167	533.4	0.036	534.65	0.375	533.4	0.0553	533.4	0.00932	533.4	0.0547
533.4	0.233	533.4	0.0449	534.655	0	533.4	0.0335	533.41	0.0173	533.4	0.0088
533.41	0.194	533.41	0.0251	534.66	0	533.41	0.0662	533.41	0.0156	533.41	0.00943
533.41	0.191	533.41	0.0279	534.664	0.0694	533.41	0.112	533.42	0.00624	533.41	0.00283
533.42	0.206	533.42	0.0314	534.669	0.125	533.42	0.114	533.42	0.00123	533.42	0.0107
533.42	0.227	533.42	0.0298	534.674	0.194	533.42	0.14	533.43	0.00336	533.42	0.0566
533.43	0.162	533.43	0.0348	534.678	0.19	533.43	0.211	533.43	0.0035	533.43	0.0393
533.43	0.164	533.43	0.0334	534.683	0.153	533.43	0.135	533.44	0.00544	533.43	0.033
533.44	0.136	533.44	0.0155	534.688	0.0139	533.44	0.0964	533.44	0.00516	533.44	0.0261
533.44	0.0971	533.44	0.00557	534.693	0	533.44	0.0575	533.45	0.00402	533.44	0.0377
533.45	0.0489	533.45	0	534.697	0	533.45	0.0523	533.45	0.000899	533.45	0.0613
533.45	0.0246	533.45	0.000186	534.702	0.0879	533.45	0.0414	533.46	0.000237	533.45	0.0154
533.46	0.0334	533.46	0.00111	534.707	0.00925	533.46	0.0283	533.46	0.00175	533.46	0.00408
533.46	0.0229	533.46	0.00161	534.712	0.324	533.46	0.0139	533.47	0.00355	533.46	0.00346
533.47	0.0153	533.47	0.00161	534.716	0.102	533.47	0.027	533.47	0.00572	533.47	0.0258
533.47	0.0172	533.47	6.19e-05	534.721	0.0972	533.47	0.0398	533.47	0.00979	533.47	0.0242
533.47	0.0117	533.47	0.00161	534.726	0	533.47	0.0237	533.48	0.000473	533.47	0.0364
533.48	0.00189	533.48	0.00427	534.731	0.754	533.48	0.0392	533.48	0.00213	533.48	0.0789
533.48	0.00309	533.48	0.00384	534.735	0.0787	533.48	0.0136	533.49	0.00147	533.48	0.0358
533.49	0.00985	533.49	0.00099	534.74	0.12	533.49	0.0237	533.49	0.00449	533.49	0.0342
533.49	0.0134	533.49	0.000619	534.745	0.0879	533.49	0.0278	533.5	0.000804	533.49	0.0848
533.5	0.0214	533.5	0.0034	534.75	0.0925	533.5	0.0174	533.5	0.000993	533.5	0.108
533.5	0.00677	533.5	0.0107	534.754	0	533.5	0.000545	533.51	0.00558	533.5	0.122
533.51	0.00347	533.51	0.00885	534.759	0.0879	533.51	0.0123	533.51	0.0142	533.51	0.0858
533.51	0.00753	533.51	0.00421	534.764	0.0139	533.51	0.046	533.52	0.00776	533.51	0.016
533.52	0.00688	533.52	0.0105	534.768	0.0972	533.52	0.00545	533.52	0.00156	533.52	0.00848
533.52	0.00466	533.52	0.00186	534.773	0.0555	533.52	0.003	533.53	0.00109	533.52	0.0295
533.53	0.00173	533.53	0.00149	534.778	0.037	533.53	0.021	533.53	0.00402	533.53	0.0129
533.53	0.0013	533.53	0.000495	534.783	0	533.53	0.0411	533.54	0.00274	533.53	0.0129
533.54	0.00758	533.54	0.00223	534.787	0.106	533.54	0.0221	533.54	0.00478	533.54	0.0189
533.54	0.012	533.54	0.00514	534.792	0.143	533.54	0.0697	533.55	0.00785	533.54	0.0383
533.55	0.0202	533.55	0.0091	534.797	0.074	533.55	0.0577	533.55	0.0035	533.55	0.1
533.55	0.0198	533.55	0.00996	534.802	0.111	533.55	0.134	533.55	0.00322	533.55	0.123
533.55	0.0519	533.55	0.0226	534.806	0.0925	533.55	0.0703	533.56	0.00482	533.55	0.253
533.56	0.111	533.56	0.0293	534.811	0	533.56	0.0537	533.56	0.0119	533.56	0.271
533.56	0.179	533.56	0.0367	534.821	0	533.56	0.112	533.57	0.00932	533.56	0.314
533.57	0.216	533.57	0.0509	534.825	0.0231	533.57	0.135	533.57	0.00743	533.57	0.442
533.57	0.314	533.57	0.0542	534.83	0.0925	533.57	0.0618	533.58	0.0132	533.57	0.655
533.58	0.293	533.58	0.0635	534.835	0.18	533.58	0.11	533.58	0.0292	533.58	0.537
533.58	0.24	533.58	0.0473	534.839	0	533.58	0.145	533.59	0.0224	533.58	0.61
533.59	0.222	533.59	0.0423	534.844	0.31	533.59	0.212	533.59	0.0127	533.59	0.478
533.59	0.216	533.59	0.0234	534.849	0.12	533.59	0.0899	533.6	0.0133	533.59	0.462
533.6	0.165	533.6	0.0182	534.854	0.111	533.6	0.0711	533.6	0.00837	533.6	0.445
533.6	0.104	533.6	0.0157	534.858	0.213	533.6	0.0368	533.61	0.00691	533.6	0.31
533.61	0.08	533.61	0.00866	534.863	0	533.61	0.0368	533.61	0.00828	533.61	0.207
533.61	0.0551	533.61	0.014	534.873	0	533.61	0.0782	533.62	0.00473	533.61	0.15
533.62	0.0356	533.62	0.0152	534.877	0.0648	533.62	0.0406	533.62	0.00719	533.62	0.151
533.62	0.0243	533.62	0.0175	534.882	0.106	533.62	0.0463	533.63	0.0146	533.62	0.0949
533.63	0.0141	533.63	0.0222	534.887	0	533.63	0.0855	533.63	0.0252	533.63	0.0572
533.63	0.00347	533.63	0.0235	534.891	0.171	533.63	0.0531	533.64	0.0421	533.63	0.0622
533.64	0.00374	533.64	0.02	534.896	0.31	533.64	0.0591	533.64	0.0215	533.64	0.0672
533.64	0.01	533.64	0.047	534.901	0.634	533.64	0.0616	533.64	0.0293	533.64	0.0496
533.64	0.00758	533.64	0.0485	534.906	0.074	533.64	0.0567	533.65	0.0356	533.64	0.0902
533.65	0.0132	533.65	0.0429	534.91	0.0648	533.65	0.0613	533.65	0.0338	533.65	0.13
533.65	0.0184	533.65	0.0411	534.915	0	533.65	0.0741	533.66	0.0305	533.65	0.195
533.66	0.0145	533.66	0.0304	534.92	0.19	533.66	0.0368	533.66	0.028	533.66	0.0578
533.66	0.00947	533.66	0.0308	534.925	0.194	533.66	0.0436	533.67	0.0412	533.66	0.00848
533.67	0.00428	533.67	0.0231	534.929	0.0694	533.67	0.0746	533.67	0.0155	533.67	0.0707
533.67	0.0033	533.67	0.00811	534.934	0	533.67	0.00926	533.68	0.0129	533.67	0.153
533.68	0.00244	533.68	0.023	534.939	0.0972	533.68	0.0341	533.68	0.0143	533.68	0.0418
533.68	0.0039	533.68	0.0222	534.943	0	533.68	0.052	533.69	0.0271	533.68	0.0946
533.69	0.00162	533.69	0.00934	534.948	0.0324	533.69	0.0291	533.69	0.0175	533.69	0.137
533.69	0.00384	533.69	0.01	534.953	0.0787	533.69	0.0607	533.7	0.00785	533.69	0.0833
533.7	0.00682	533.7	0.00792	534.958	0.12	533.7	0.0474	533.7	0.0108	533.7	0.0148
533.7	0.00303	533.7	0.0153	534.962	0.0787	533.7	0.0433	533.71	0.016	533.7	0.0145
533.71	0.00487	533.71	0.0287	534.967	0.0879	533.71	0.0079	533.71	0.0149	533.71	0.0189
533.71	0.0092	533.71	0.035	534.972	0.0555	533.71	0.0174	533.72	0.0194	533.71	0.0264
533.72	0.0145	533.72	0.0282	534.977	0.0555	533.72	0.0444	533.72	0.0297	533.72	0.0465
533.72	0.0227	533.72	0.0205	534.981	0	533.72	0.0248	533.73	0.0188	533.72	0.0669
533.73	0.0697	533.73	0.0362	534.986	0	533.73	0.0272	533.73	0.0285	533.73	0.0496
533.73	0.169	533.73	0.0568	534.991	0.0648	533.73	0.0561	533.73	0.048	533.73	0.0767
533.73	0.179	533.73	0.0614	534.996	0.125	533.73	0.0676	533.74	0.0461	533.73	0.102
533.74	0.208	533.74	0.0805	535	0.273	533.74	0.027	533.74	0.0553	533.74	0.0544
533.74	0.24	533.74	0.0773	535.005	0.171	533.74	0.127	533.75	0.0872	533.74	0.114
533.75	0.219	533.75	0.0452	535.01	0.0416	533.75	0.146	533.75	0.103	533.75	0.201
533.75	0.181	533.75	0.0395	535.014	0.0972	533.75	0.172	533.76	0.0839	533.75	0.12
533.76	0.151	533.76	0.064	535.019	0.0324	533.76	0.076	533.76	0.0559	533.76	0.106
533.76	0.147	533.76	0.0545	535.024	0.12	533.76	0.0561	533.77	0.0535	533.76	0.0597
533.77	0.142	533.77	0.0447	535.029	0.0463	533.77	0.114	533.77	0.0473	533.77	0.0544
533.77	0.168	533.77	0.0441	535.033	0	533.77	0.125	533.78	0.0283	533.77	0.0986
533.78	0.0904	533.78	0.0271	535.048	0	533.78	0.0379	533.78	0.0202	533.78	0.118
533.78	0.0551	533.78	0.0334	535.052	0.352	533.78	0.0264	533.79	0.0158	533.78	0.0685
533.79	0.0376	533.79	0.0126	535.057	0.583	533.79	0.0403	533.79	0.0182	533.79	0.0653
533.79	0.0269	533.79	0.00668	535.062	0.0925	533.79	0.00681	533.8	0.00974	533.79	0.0339
533.8	0.014	533.8	0.0091	535.067	0.148	533.8	0.0234	533.8	0.00468	533.8	0.028
533.8	0.00877	533.8	0.00755	535.071	0.0231	533.8	0.0139	533.81	0.00241	533.8	0.0088
533.81	0.00368	533.81	0.00551	535.076	0.116	533.81	0.0441	533.81	0.00369	533.81	0.00691
533.81	0.00314	533.81	0.00675	535.081	0.116	533.81	0.0313	533.81	0.00298	533.81	0.0154
533.81	0.00883	533.81	0.0047	535.086	0.0694	533.81	0.0311	533.82	0.00615	533.81	0.000314
533.82	0.00606	533.82	0.00365	535.09	0.106	533.82	0.0256	533.82	0.00435	533.82	0.011
533.82	0.00541	533.82	0.00551	535.095	0.13	533.82	0.0144	533.83	0.0164	533.82	0.0443
533.83	0.00227	533.83	0.0101	535.1	0.157	533.83	0.0202	533.83	0.0285	533.83	0.0229
533.83	0.0026	533.83	0.0546	535.105	0.338	533.83	0.0172	533.84	0.0377	533.83	0.00314
533.84	0.00498	533.84	0.0751	535.109	0.241	533.84	0.0411	533.84	0.0524	533.84	0.011
533.84	0.0078	533.84	0.0278	535.114	0.0879	533.84	0.085	533.85	0.0598	533.84	0.0371
533.85	0.0148	533.85	0.0553	535.119	0.074	533.85	0.107	533.85	0.0353	533.85	0.0358
533.85	0.00958	533.85	0.0642	535.123	0	533.85	0.142	533.86	0.0384	533.85	0.043
533.86	0.0131	533.86	0.0235	535.128	0.074	533.86	0.00981	533.86	0.044	533.86	0.0908
533.86	0.0253	533.86	0.0249	535.133	0.0185	533.86	0.0676	533.87	0.0505	533.86	0.0964
533.87	0.0106	533.87	0.0158	535.138	0.0972	533.87	0.0534	533.87	0.0427	533.87	0.0682
533.87	0.00704	533.87	0.0288	535.142	0	533.87	0.0836	533.88	0.0144	533.87	0.0867
533.88	0.00866	533.88	0.0127	535.147	0.0463	533.88	0.0215	533.88	0.0222	533.88	0.098
533.88	0.0111	533.88	0.00972	535.152	0.074	533.88	0.0469	533.89	0.0223	533.88	0.223
533.89	0.0153	533.89	0.00835	535.157	0.171	533.89	0.0479	533.89	0.0352	533.89	0.185
533.89	0.033	533.89	0.00668	535.161	0.102	533.89	0.0313	533.9	0.0362	533.89	0.19
533.9	0.0729	533.9	0.0173	535.166	0.0879	533.9	0.12	533.9	0.0169	533.9	0.13
533.9	0.1	533.9	0.0142	535.171	0.0555	533.9	0.146	533.9	0.0103	533.9	0.257
533.9	0.137	533.9	0.0162	535.176	0.037	533.9	0.0978	533.91	0.0162	533.9	0.374
533.91	0.13	533.91	0.0478	535.18	0.148	533.91	0.0959	533.91	0.018	533.91	0.565
533.91	0.115	533.91	0.0218	535.185	0.204	533.91	0.0667	533.92	0.0215	533.91	0.435
533.92	0.0924	533.92	0.01	535.19	0.102	533.92	0.19	533.92	0.0088	533.92	0.228
533.92	0.0816	533.92	0.0301	535.194	0.12	533.92	0.174	533.93	0.0216	533.92	0.19
533.93	0.0661	533.93	0.027	535.199	0.565	533.93	0.0899	533.93	0.0249	533.93	0.229
533.93	0.0684	533.93	0.0205	535.204	0	533.93	0.112	533.94	0.0142	533.93	0.259
533.94	0.0576	533.94	0.012	535.209	0	533.94	0.0558	533.94	0.00199	533.94	0.254
533.94	0.0422	533.94	0.00557	535.213	0.241	533.94	0.0553	533.95	0.00128	533.94	0.148
533.95	0.0322	533.95	0.00439	535.218	0.0278	533.95	0.124	533.95	0.00596	533.95	0.0886
533.95	0.0172	533.95	0.00291	535.223	0	533.95	0.0659	533.96	0.00388	533.95	0.0393
533.96	0.00742	533.96	0.00099	535.228	0	533.96	0.0215	533.96	0.0122	533.96	0.0528
533.96	0.0116	533.96	0.00421	535.232	0.467	533.96	0.0158	533.97	0.00241	533.96	0.0537
533.97	0.00677	533.97	0.00458	535.237	0.194	533.97	0.0161	533.97	0.00544	533.97	0.0484
533.97	0.00763	533.97	0.00204	535.242	0.0694	533.97	0.0125	533.98	0.00274	533.97	0.0239
533.98	0.00742	533.98	0.0034	535.246	0	533.98	0.0321	533.98	0.00213	533.98	0.00974
533.98	0.0065	533.98	0.0118	535.251	0.0231	533.98	0.0351	533.98	0.000142	533.98	0.0167
533.98	0.00834	533.98	0.0144	535.256	0.379	533.98	0.0183	533.99	0.00142	533.98	0.0173
533.99	0.0149	533.99	0.00835	535.261	0.268	533.99	0.0218	533.99	0.00307	533.99	0.0283
533.99	0.0103	533.99	0.0104	535.265	0.43	533.99	0.0406	534	0.00355	533.99	0.102
534	0.00401	534	0.00483	535.27	0.208	534	0.0534	534	0.000804	534	0.0936
534	0.00384	534	0.0013	535.275	0	534	0.0144	534.01	0.0044	534	0.0239
534.01	0.00509	534.01	0.00402	535.28	0	534.01	0.0104	534.01	0.0105	534.01	0.0553
534.01	0.00406	534.01	0.00798	535.284	0.106	534.01	0.0223	534.02	0.0088	534.01	0.0189
534.02	0.00547	534.02	0.00767	535.289	0.0879	534.02	0.0237	534.02	0.013	534.02	0.0484
534.02	0.00157	534.02	0.00204	535.294	0	534.02	0.0373	534.03	0.0114	534.02	0.0066
534.03	0.0117	534.03	0.00891	535.299	0.139	534.03	0.0324	534.03	0.0206	534.03	0.0129
534.03	0.00753	534.03	0.021	535.303	0.0925	534.03	0.0406	534.04	0.028	534.03	0.0393
534.04	0.00931	534.04	0.0147	535.308	0	534.04	0.0632	534.04	0.0189	534.04	0.016
534.04	0.00872	534.04	0.019	535.313	0	534.04	0.249	534.05	0.0375	534.04	0.0342
534.05	0.0174	534.05	0.022	535.318	0.0648	534.05	0.138	534.05	0.0369	534.05	0.0877
534.05	0.0156	534.05	0.0337	535.322	0.13	534.05	0.0294	534.06	0.0394	534.05	0.043
534.06	0.0246	534.06	0.0448	535.327	0.0925	534.06	0.0133	534.06	0.036	534.06	0.0418
534.06	0.0528	534.06	0.0312	535.332	0.157	534.06	0.0234	534.07	0.0212	534.06	0.183
534.07	0.0804	534.07	0.036	535.337	0.134	534.07	0.0463	534.07	0.0219	534.07	0.043
534.07	0.0388	534.07	0.0645	535.341	0	534.07	0.0564	534.07	0.0171	534.07	0.0358
534.07	0.0443	534.07	0.0325	535.351	0	534.07	0.0106	534.08	0.00766	534.07	0.0512
534.08	0.065	534.08	0.0189	535.356	0.324	534.08	0.0452	534.08	0.00601	534.08	0.0666
534.08	0.0643	534.08	0.016	535.36	0.13	534.08	0.0144	534.09	0.00809	534.08	0.0487
534.09	0.073	534.09	0.0073	535.365	0.0879	534.09	0.0823	534.09	0.000757	534.09	0.0236
534.09	0.0645	534.09	0.00687	535.37	0.153	534.09	0.0643	534.1	0.00341	534.09	0.0119
534.1	0.0443	534.1	0.00724	535.374	0.0139	534.1	0.0308	534.1	0.00549	534.1	0.0666
534.1	0.0246	534.1	0.018	535.379	0	534.1	0.0117	534.11	0.000851	534.1	0.0123
534.11	0.0259	534.11	0.0146	535.384	0	534.11	0.0439	534.11	0.000757	534.11	0.021
534.11	0.0104	534.11	0.0109	535.389	0.0278	534.11	0.0294	534.12	0.00307	534.11	0.00723
534.12	0.0134	534.12	0.00272	535.393	0.379	534.12	0.021	534.12	0.0096	534.12	0.0151
534.12	0.0159	534.12	0.00421	535.398	0.0185	534.12	0.0338	534.13	0.00932	534.12	0.00911
534.13	0.015	534.13	0.00854	535.403	0.111	534.13	0.0406	534.13	0.00355	534.13	0.0559
534.13	0.00411	534.13	0.00928	535.408	0.0925	534.13	0.0501	534.14	0.00151	534.13	0.0478
534.14	0.0013	534.14	0.00594	535.412	0	534.14	0.0139	534.14	0.00355	534.14	0.0135
534.14	0.00855	534.14	0.00433	535.427	0	534.14	0.00844	534.15	0.000473	534.14	0.0176
534.15	0.0101	534.15	0.00446	535.431	0.19	534.15	0.0193	534.15	0.00203	534.15	0.0534
534.15	0.00628	534.15	0.00204	535.436	0.0416	534.15	0.0079	534.16	0.00279	534.15	0.0264
534.16	0.0109	534.16	0.000681	535.441	0.0879	534.16	0.0172	534.16	0.00208	534.16	0.00911
534.16	0.00141	534.16	0.00476	535.445	0	534.16	0.0297	534.16	0.000378	534.16	0.0591
534.16	0.00357	534.16	0.00173	535.455	0	534.16	0.0395	534.17	0.00255	534.16	0.0622
534.17	0.00915	534.17	0.00743	535.46	0.037	534.17	0.0188	534.17	0.00255	534.17	0.00817
534.17	0.00531	534.17	0.00637	535.464	0.143	534.17	0.03	534.18	0.00487	534.17	0.0267
534.18	0.00758	534.18	0.00111	535.469	0.125	534.18	0.0379	534.18	0.0114	534.18	0.0528
534.18	0.00217	534.18	0.00464	535.474	0.0648	534.18	0.0253	534.19	0.00951	534.18	0.0823
534.19	0.00401	534.19	0.0125	535.479	0.0509	534.19	0.000817	534.19	0.00255	534.19	0.0528
534.19	0.00633	534.19	0.00476	535.483	0.116	534.19	0.00436	534.2	0.00591	534.19	0.0101
534.2	0.0156	534.2	0.00551	535.488	0.449	534.2	0.0381	534.2	0.0103	534.2	0.0157
534.2	0.0166	534.2	0.00774	535.493	0.116	534.2	0.0444	534.21	0.0143	534.2	0.0192
534.21	0.0134	534.21	0.0113	535.497	0	534.21	0.0534	534.21	0.0139	534.21	0.0311
534.21	0.0138	534.21	0.0141	535.502	0.0555	534.21	0.112	534.22	0.0151	534.21	0.108
534.22	0.02	534.22	0.0412	535.507	0.393	534.22	0.0564	534.22	0.0282	534.22	0.049
534.22	0.0345	534.22	0.0265	535.512	0.241	534.22	0.0558	534.23	0.0452	534.22	0.102
534.23	0.0371	534.23	0.0105	535.516	0	534.23	0.0537	534.23	0.0381	534.23	0.103
534.23	0.0508	534.23	0.0324	535.521	0	534.23	0.0466	534.24	0.0502	534.23	0.105
534.24	0.059	534.24	0.0608	535.526	0.583	534.24	0.0929	534.24	0.0743	534.24	0.181
534.24	0.043	534.24	0.0598	535.531	0.0463	534.24	0.246	534.24	0.0704	534.24	0.283
534.24	0.0467	534.24	0.0496	535.535	0.204	534.24	0.0768	534.25	0.0867	534.24	0.43
534.25	0.073	534.25	0.0809	535.54	0.449	534.25	0.148	534.25	0.0682	534.25	0.388
534.25	0.0722	534.25	0.0904	535.545	0.111	534.25	0.164	534.26	0.0697	534.25	0.421
534.26	0.0523	534.26	0.0638	535.55	0.514	534.26	0.119	534.26	0.0504	534.26	0.36
534.26	0.0654	534.26	0.0662	535.554	0.56	534.26	0.178	534.27	0.0501	534.26	0.395
534.27	0.0475	534.27	0.0597	535.559	1.5	534.27	0.111	534.27	0.0345	534.27	0.253
534.27	0.0309	534.27	0.0326	535.564	1.68	534.27	0.0962	534.28	0.0362	534.27	0.316
534.28	0.0236	534.28	0.0371	535.569	2.11	534.28	0.0921	534.28	0.0187	534.28	0.127
534.28	0.0195	534.28	0.0188	535.573	3.56	534.28	0.0327	534.29	0.0167	534.28	0.17
534.29	0.0219	534.29	0.0158	535.578	3.2	534.29	0.0526	534.29	0.0105	534.29	0.071
534.29	0.0177	534.29	0.0206	535.583	1.49	534.29	0.0142	534.3	0.00166	534.29	0.0619
534.3	0.0143	534.3	0.00854	535.587	1.46	534.3	0.0234	534.3	0.00369	534.3	0.145
534.3	0.0127	534.3	0.0126	535.592	0.421	534.3	0.024	534.31	0.00336	534.3	0.131
534.31	0.00374	534.31	0.0142	535.597	1.09	534.31	0.00409	534.31	0.00364	534.31	0.192
534.31	0.00682	534.31	0.00334	535.602	0.264	534.31	0.0221	534.32	0.00374	534.31	0.265
534.32	0.00731	534.32	0.00402	535.606	0	534.32	0.039	534.32	0.00691	534.32	0.197
534.32	0.00823	534.32	0.00402	535.611	0	534.32	0.0226	534.33	0.00218	534.32	0.157
534.33	0.00298	534.33	0.00402	535.616	0.0463	534.33	0.058	534.33	0	534.33	0.169
534.33	0.00357	534.33	0.00278	535.621	0.153	534.33	0.00926	534.33	9.46e-05	534.33	0.17
534.33	0.000758	534.33	0.00532	535.625	0	534.33	0.0104	534.34	0.00208	534.33	0.0961
534.34	0.00276	534.34	0.0101	535.63	0.102	534.34	0.0133	534.34	0.00814	534.34	0.0719
534.34	0.00363	534.34	0.00934	535.635	0.0278	534.34	0.0646	534.35	9.46e-05	534.34	0.0836
534.35	0.00574	534.35	0.00272	535.64	0	534.35	0.0338	534.35	0.00156	534.35	0.0631
534.35	0.00552	534.35	0	535.644	0.0555	534.35	0.0354	534.36	0.0017	534.35	0.0544
534.36	0.00807	534.36	0.000866	535.649	0.13	534.36	0.0341	534.36	0.00128	534.36	0.0283
534.36	0.0122	534.36	0.00804	535.654	0.074	534.36	0.0262	534.37	0.00705	534.36	0.076
534.37	0.0136	534.37	0.00668	535.659	0.148	534.37	0.0654	534.37	0.00312	534.37	0.071
534.37	0.00303	534.37	0.00551	535.663	0	534.37	0.0278	534.38	0.00274	534.37	0.0308
534.38	0.0123	534.38	0.000186	535.668	0	534.38	0.0202	534.38	0.00449	534.38	0.0129
534.38	0.013	534.38	0.00365	535.673	0.0463	534.38	0.012	534.39	9.46e-05	534.38	0.0198
534.39	0.0167	534.39	0.00953	535.678	0.0925	534.39	0.0079	534.39	0.00237	534.39	0.00785
534.39	0.0142	534.39	0.00198	535.682	0.13	534.39	0.0313	534.4	0.00785	534.39	0.00471
534.4	0.00964	534.4	0.00377	535.687	0.0972	534.4	0.039	534.4	0.00189	534.4	0.00817
[truncated: 5,351 more rows]

## Sheet: Supp Fig 6
		BIO REP 1							BIO REP 2							BIO REP 3							COMBINED
		Well	Cq (∆R)	Average	delta cT	delta delta ct			Well	Cq (∆R)	Average	delta cT	delta delta ct			Well	Cq (∆R)	Average	delta cT	delta delta ct				average	errors
HB1	Col-0 0	A1	19.75	19.6933	6.49	0	1		E1	20.03	19.9967	6.55	0	1		A1	20.06	20.1633	6.46667	0	1		Col-0 0W	1	0
	Col-0 0	A2	19.64						E2	19.93						A2	20.25
	Col-0 0	A3	19.69						E3	20.03						A3	20.18
	Col-0 2	A4	18.19	18.2167	4.54	-1.95	3.86375		E4	18.37	18.4	4.49333	-2.05667	4.16024		A4	18.74	18.6733	4.57333	-1.89333	3.71493		Col-0 2W	3.91297	0.226701
	Col-0 2	A5	18.34						E5	18.44						A5	18.62
	Col-0 2	A6	18.12						E6	18.39						A6	18.66
	Col-0 2+1	A7	20.02	19.9267	7.03	0.54	0.687771		E7	20.55	20.4633	7.34333	0.793333	0.577009		A7	20.59	20.6033	7.25667	0.79	0.578344		Col-0 2+1	0.614375	0.0635664
	Col-0 2+1	A8	19.9						E8	20.46						A8	20.56
	Col-0 2+1	A9	19.86						E9	20.38						A9	20.66
	prt6-1 0	A10	16.61	16.69	3.24	-3.25	9.51366		E10	16.51	16.7967	3.23667	-3.31333	9.9406		A10	16.88	17.1033	3.23333	-3.23333	9.40438		prt6-1 0W	9.61955	0.283359
	prt6-1 0	A11	16.69						E11	16.83						A11	17.12
	prt6-1 0	A12	16.77						E12	17.05						A12	17.31
	prt6-1 2	B1	15.29	15.1767	1.2	-5.29	39.1245		F1	15.35	15.3733	1.19333	-5.35667	40.9748		B1	15.47	15.5133	0.986667	-5.48	44.6318		prt6-1 2W	41.577	2.8026
	prt6-1 2	B2	15.17						F2	15.27						B2	15.62
	prt6-1 2	B3	15.07						F3	15.5						B3	15.45
	prt6-1 2+1	B4	14.9	14.91	1.38333	-5.10667	34.4556		F4	14.78	14.96	1.15333	-5.39667	42.1268		B4	14.72	15.04	0.97	-5.49667	45.1504		prt6-1 2+1	40.5776	5.51314
	prt6-1 2+1	B5	14.86						F5	15.15						B5	15.41
	prt6-1 2+1	B6	14.97						F6	14.95						B6	14.99
	prt6erfVII 0	C4	19.69	19.6267	6.93667	0.446667	0.733736		G4	19.47	19.45	6.58333	0.0333333	0.97716		C4	19.94	19.9733	6.81667	0.35	0.784584		prt6erfVII 0W	0.831827	0.128404
	prt6erfVII 0	C5	19.57						G5	19.37						C5	19.97
	prt6erfVII 0	C6	19.62						G6	19.51						C6	20.01
	prt6erfVII 2	C7	18.65	18.64	5.08667	-1.40333	2.64512		G7	18.96	18.81	5.04667	-1.50333	2.83497		C7	18.95	19.0467	5.01	-1.45667	2.74473		prt6erfVII 2W	2.74161	0.0949633
	prt6erfVII 2	C8	18.65						G8	18.75						C8	19.2
	prt6erfVII 2	C9	18.62						G9	18.72						C9	18.99
	prt6erfVII 2+1	C10	21	21	7.45333	0.963333	0.512871		G10	21.18	21.5867	7.93	1.38	0.384219		C10	21.85	21.8067	7.88	1.41333	0.375443		prt6erfVII 2+1	0.424178	0.0769356
	prt6erfVII 2+1	C11	20.87						G11	21.61						C11	21.42
	prt6erfVII 2+1	C12	21.13						G12	21.97						C12	22.15
ACTIN	Col-0 0	E1	13.36	13.2033					E1	13.58	13.4467					E1	13.82	13.6967
	Col-0 0	E2	13.18						E2	13.39						E2	13.69
	Col-0 0	E3	13.07						E3	13.37						E3	13.58
	Col-0 2	E4	13.66	13.6767					E4	13.88	13.9067					E4	14.1	14.1
	Col-0 2	E5	13.72						E5	13.95						E5	14.17
	Col-0 2	E6	13.65						E6	13.89						E6	14.03
	Col-0 2+1	E7	12.88	12.8967					E7	13.09	13.12					E7	13.32	13.3467
	Col-0 2+1	E8	12.92						E8	13.25						E8	13.41
	Col-0 2+1	E9	12.89						E9	13.02						E9	13.31
	prt6-1 0	E10	13.34	13.45					E10	13.28	13.56					E10	13.85	13.87
	prt6-1 0	E11	13.43						E11	13.62						E11	13.8
	prt6-1 0	E12	13.58						E12	13.78						E12	13.96
	prt6-1 2	F1	14.05	13.9767					F1	14.15	14.18					F1	14.54	14.5267
	prt6-1 2	F2	13.94						F2	14.2						F2	14.5
	prt6-1 2	F3	13.94						F3	14.19						F3	14.54
	prt6-1 2+1	F4	13.54	13.5267					F4	13.83	13.8067					F4	14.2	14.07
	prt6-1 2+1	F5	13.51						F5	13.83						F5	13.99
	prt6-1 2+1	F6	13.53						F6	13.76						F6	14.02
	prt6erfVII 0	F7	12.97	12.9767					F7	13.24	13.3133					F7	13.64	13.5533
	prt6erfVII 0	F8	12.96						F8	13.53						F8	13.53
	prt6erfVII 0	F9	13						F9	13.17						F9	13.49
	prt6erfVII 2	F10	13.82	13.9233					F10	13.99	14.07					F10	14.24	14.3767
	prt6erfVII 2	F11	13.93						F11	13.98						F11	14.41
	prt6erfVII 2	F12	14.02						F12	14.24						F12	14.48
	prt6erfVII 2+1	G1	13.09	13.0567					G1	13.43	13.3533					G1	13.77	13.57
	prt6erfVII 2+1	G2	13.08						G2	13.26						G2	13.53
	prt6erfVII 2+1	G3	13						G3	13.37						G3	13.41
